# Supplementary material for: Systems vaccinology analysis of saRNA immunization identifies an acute innate immune signature correlated with adaptive immunity
Source: Mol Ther Adv. 2026 Feb 20;34(1):201706. doi: 10.1016/j.omta.2026.201706 (PMC13148895; doi:10.1016/j.omta.2026.201706)
Supplement: Table S3. Differential expressed genes [file mmc2.xlsx]

## Sheet: (V2a - V2)
Differentially expressed genes (adjusted p-value below 0.05) for modality (V2a - V2)
ID	log2(fc)	fc	p	Symbol	Description	type	chr	strand	start	end	Entrez
ENSG00000108700	7.56538	x 189	1.07349e-10	CCL8	C-C motif chemokine ligand 8	protein_coding	17	1	34319435	34321402	6355
ENSG00000108691	7.48396	x 179	8.74e-12	CCL2	C-C motif chemokine ligand 2	protein_coding	17	1	34255218	34257203	6347
ENSG00000169245	7.4439	x 174	4.58508e-14	CXCL10	C-X-C motif chemokine ligand 10	protein_coding	4	-1	76021118	76023497	3627
ENSG00000078081	7.27598	x 155	1.76947e-12	LAMP3	lysosomal associated membrane protein 3	protein_coding	3	-1	183122215	183163839	27074
ENSG00000134321	7.25883	x 153	5.85549e-20	RSAD2	radical S-adenosyl methionine domain containing 2	protein_coding	2	1	6865557	6898239	91543
ENSG00000223387	6.79203	x 111	2.69699e-10	LINC02068	long intergenic non-protein coding RNA 2068	lncRNA	3	-1	172560888	172595607	105374219
ENSG00000187608	6.60624	x 97.4	2.37277e-17	ISG15	ISG15 ubiquitin like modifier	protein_coding	1	1	1001138	1014540	9636
ENSG00000163666	6.45123	x 87.5	1.27978e-10	HESX1	HESX homeobox 1	protein_coding	3	-1	57197838	57227606	8820
ENSG00000185745	6.30981	x 79.3	2.95321e-20	IFIT1	interferon induced protein with tetratricopeptide repeats 1	protein_coding	10	1	89392546	89406487	3434
ENSG00000184979	6.28211	x 77.8	8.41255e-16	USP18	ubiquitin specific peptidase 18	protein_coding	22	1	18150170	18177397	11274
ENSG00000115155	6.27244	x 77.3	4.0246e-14	OTOF	otoferlin	protein_coding	2	-1	26457203	26558756	9381
ENSG00000088827	6.19967	x 73.5	7.80808e-22	SIGLEC1	sialic acid binding Ig like lectin 1	protein_coding	20	-1	3686970	3712600	6614
ENSG00000272491	6.17986	x 72.5	2.49033e-10	ENSG00000272491	novel transcript, antisense to SLC5A9	lncRNA	1	-1	48227888	48229561	-
ENSG00000179044	6.14408	x 70.7	2.15003e-13	EXOC3L1	exocyst complex component 3 like 1	protein_coding	16	-1	67184379	67190185	283849
ENSG00000137959	6.1404	x 70.5	5.78169e-20	IFI44L	interferon induced protein 44 like	protein_coding	1	1	78619902	78646145	10964
ENSG00000260325	5.93751	x 61.3	1.73017e-09	HSPB9	heat shock protein family B (small) member 9	protein_coding	17	1	42122804	42123352	94086
ENSG00000188290	5.92943	x 60.9	8.97456e-13	HES4	hes family bHLH transcription factor 4	protein_coding	1	-1	998962	1000172	57801
ENSG00000134326	5.84641	x 57.5	5.78169e-20	CMPK2	cytidine/uridine monophosphate kinase 2	protein_coding	2	-1	6840570	6866635	129607
ENSG00000138646	5.83683	x 57.2	1.30021e-19	HERC5	HECT and RLD domain containing E3 ubiquitin protein ligase 5	protein_coding	4	1	88457119	88506163	51191
ENSG00000149131	5.72982	x 53.1	6.58474e-17	SERPING1	serpin family G member 1	protein_coding	11	1	57597387	57619171	710
ENSG00000126709	5.67887	x 51.2	3.4545e-18	IFI6	interferon alpha inducible protein 6	protein_coding	1	-1	27666064	27672212	2537
ENSG00000225492	5.57464	x 47.7	4.83395e-11	GBP1P1	guanylate binding protein 1 pseudogene 1	transcribed_unprocessed_pseudogene	1	1	89407679	89426243	400759
ENSG00000111331	5.53711	x 46.4	6.76596e-20	OAS3	2'-5'-oligoadenylate synthetase 3	protein_coding	12	1	112938051	112976460	4940
ENSG00000233975	5.47712	x 44.5	2.12415e-12	LINC02574	long intergenic non-protein coding RNA 2574	lncRNA	1	-1	27660328	27666279	111216282
ENSG00000157601	5.44553	x 43.6	5.85549e-20	MX1	MX dynamin like GTPase 1	protein_coding	21	1	41420020	41470071	4599
ENSG00000137965	5.42665	x 43	1.05571e-19	IFI44	interferon induced protein 44	protein_coding	1	1	78649796	78664078	10561
ENSG00000272512	5.40789	x 42.5	1.56297e-08	ENSG00000272512	novel transcript	lncRNA	1	-1	995966	998051	-
ENSG00000228318	5.32109	x 40	0.000266888	ENSG00000228318	novel transcript	lncRNA	21	-1	41441056	41445708	-
ENSG00000135114	5.28123	x 38.9	1.72043e-18	OASL	2'-5'-oligoadenylate synthetase like	protein_coding	12	-1	121017763	121039242	8638
ENSG00000119917	5.16125	x 35.8	1.2082e-19	IFIT3	interferon induced protein with tetratricopeptide repeats 3	protein_coding	10	1	89327307	89377473	3437
ENSG00000199668	5.15903	x 35.7	5.79085e-08	Y_RNA	Y RNA	misc_RNA	16	1	11315067	11315178	-
ENSG00000010030	5.14017	x 35.3	6.86735e-16	ETV7	ETS variant transcription factor 7	protein_coding	6	-1	36354091	36387800	51513
ENSG00000233785	5.0786	x 33.8	4.50405e-11	ENSG00000233785	novel transcript	lncRNA	X	-1	23772992	23782956	-
ENSG00000078098	5.07831	x 33.8	2.71198e-10	FAP	fibroblast activation protein alpha	protein_coding	2	-1	162170684	162245151	2191
ENSG00000238015	4.96016	x 31.1	1.91354e-11	RPL23P3	ribosomal protein L23 (RPL23) pseudogene	processed_pseudogene	1	1	78666272	78666695	100130630
ENSG00000131203	4.9317	x 30.5	1.0417e-09	IDO1	indoleamine 2,3-dioxygenase 1	protein_coding	8	1	39902275	39928790	3620
ENSG00000162772	4.88477	x 29.5	4.85847e-10	ATF3	activating transcription factor 3	protein_coding	1	1	212565334	212620777	467
ENSG00000224666	4.8727	x 29.3	1.9267e-08	ETV7-AS1	ETV7 and PTX1 antisense RNA 1	lncRNA	6	1	36386831	36393462	-
ENSG00000154099	4.82469	x 28.3	0.000106096	DNAAF1	dynein axonemal assembly factor 1	protein_coding	16	1	84145287	84178767	123872
ENSG00000205837	4.81249	x 28.1	5.69181e-10	LINC00487	long intergenic non-protein coding RNA 487	lncRNA	2	-1	6728177	6770311	400941
ENSG00000158163	4.80184	x 27.9	2.57928e-07	DZIP1L	DAZ interacting zinc finger protein 1 like	protein_coding	3	-1	138061990	138115818	199221
ENSG00000168062	4.77532	x 27.4	1.28985e-13	BATF2	basic leucine zipper ATF-like transcription factor 2	protein_coding	11	-1	64987945	64997018	116071
ENSG00000084628	4.77173	x 27.3	1.23931e-08	NKAIN1	sodium/potassium transporting ATPase interacting 1	protein_coding	1	-1	31179745	31239887	79570
ENSG00000175643	4.74296	x 26.8	3.81924e-10	RMI2	RecQ mediated genome instability 2	protein_coding	16	1	11249619	11381662	116028
ENSG00000125148	4.7241	x 26.4	1.52359e-13	MT2A	metallothionein 2A	protein_coding	16	1	56608584	56609497	4502
ENSG00000196141	4.7215	x 26.4	1.21166e-15	SPATS2L	spermatogenesis associated serine rich 2 like	protein_coding	2	1	200305881	200482264	26010
ENSG00000226004	4.67839	x 25.6	1.48402e-10	LINC02528	long intergenic non-protein coding RNA 2528	lncRNA	6	-1	137943079	137957657	105378020
ENSG00000121380	4.62701	x 24.7	1.95516e-08	BCL2L14	BCL2 like 14	protein_coding	12	1	12049844	12211084	79370
ENSG00000165949	4.61178	x 24.5	2.47719e-11	IFI27	interferon alpha inducible protein 27	protein_coding	14	1	94104836	94116695	3429
ENSG00000119922	4.6106	x 24.4	8.85334e-18	IFIT2	interferon induced protein with tetratricopeptide repeats 2	protein_coding	10	1	89283694	89309271	3433
ENSG00000169248	4.59088	x 24.1	4.64102e-08	CXCL11	C-X-C motif chemokine ligand 11	protein_coding	4	-1	76033682	76041415	6373
ENSG00000188157	4.54595	x 23.4	2.46585e-15	AGRN	agrin	protein_coding	1	1	1020120	1056118	375790
ENSG00000286978	4.42114	x 21.4	4.62356e-07	ENSG00000286978	novel transcript	lncRNA	4	-1	88358945	88361304	-
ENSG00000224789	4.40087	x 21.1	9.89284e-09	ENSG00000224789	novel transcript	lncRNA	2	-1	120174885	120216544	-
ENSG00000108702	4.38676	x 20.9	5.74639e-10	CCL1	C-C motif chemokine ligand 1	protein_coding	17	-1	34360328	34363233	6346
ENSG00000108387	4.34112	x 20.3	1.08163e-10	SEPTIN4	septin 4	protein_coding	17	-1	58520250	58544368	5414
ENSG00000287181	4.31926	x 20	5.23996e-08	ENSG00000287181	novel transcript	lncRNA	4	-1	88352222	88358423	-
ENSG00000142089	4.30796	x 19.8	4.06291e-14	IFITM3	interferon induced transmembrane protein 3	protein_coding	11	-1	319676	329475	10410
ENSG00000123610	4.277	x 19.4	1.86901e-12	TNFAIP6	TNF alpha induced protein 6	protein_coding	2	1	151357592	151380046	7130
ENSG00000133106	4.27246	x 19.3	2.66452e-17	EPSTI1	epithelial stromal interaction 1	protein_coding	13	-1	42886388	42992271	94240
ENSG00000089127	4.27116	x 19.3	3.23194e-18	OAS1	2'-5'-oligoadenylate synthetase 1	protein_coding	12	1	112905856	112933219	4938
ENSG00000152766	4.26197	x 19.2	1.97211e-10	ANKRD22	ankyrin repeat domain 22	protein_coding	10	-1	88819896	88851844	118932
ENSG00000107593	4.20195	x 18.4	7.01273e-11	PKD2L1	polycystin 2 like 1, transient receptor potential cation channel	protein_coding	10	-1	100288149	100330264	9033
ENSG00000255355	4.1859	x 18.2	1.6634e-08	PATL1-DT	PATL1 divergent transcript	lncRNA	11	1	59669312	59676041	120883613
ENSG00000227017	4.1468	x 17.7	2.2248e-07	ENSG00000227017	novel transcript	lncRNA	7	-1	30176387	30179014	-
ENSG00000111335	4.13471	x 17.6	4.85124e-18	OAS2	2'-5'-oligoadenylate synthetase 2	protein_coding	12	1	112978395	113011723	4939
ENSG00000232884	4.11281	x 17.3	5.12028e-08	ENSG00000232884	novel transcript	lncRNA	21	-1	14676698	14763259	-
ENSG00000144730	4.09068	x 17	5.15503e-09	IL17RD	interleukin 17 receptor D	protein_coding	3	-1	57089982	57170306	54756
ENSG00000225964	4.06231	x 16.7	1.21533e-15	NRIR	negative regulator of interferon response	lncRNA	2	-1	6819463	6840464	-
ENSG00000108771	4.02227	x 16.2	2.32664e-16	DHX58	DExH-box helicase 58	protein_coding	17	-1	42101404	42112714	79132
ENSG00000151364	4.00964	x 16.1	2.13491e-07	KCTD14	potassium channel tetramerization domain containing 14	protein_coding	11	-1	78015715	78046191	65987
ENSG00000068079	3.99315	x 15.9	6.81162e-16	IFI35	interferon induced protein 35	protein_coding	17	1	43006740	43014456	3430
ENSG00000172426	3.96168	x 15.6	1.00413e-12	RSPH9	radial spoke head component 9	protein_coding	6	1	43645036	43672600	221421
ENSG00000156113	3.95235	x 15.5	8.47015e-11	KCNMA1	potassium calcium-activated channel subfamily M alpha 1	protein_coding	10	-1	76869601	77638369	3778
ENSG00000198785	3.90521	x 15	4.05902e-10	GRIN3A	glutamate ionotropic receptor NMDA type subunit 3A	protein_coding	9	-1	101569352	101738647	116443
ENSG00000160932	3.90439	x 15	2.32664e-16	LY6E	lymphocyte antigen 6 family member E	protein_coding	8	1	143017982	143023832	4061
ENSG00000060656	3.87557	x 14.7	8.98107e-13	PTPRU	protein tyrosine phosphatase receptor type U	protein_coding	1	1	29236516	29326813	10076
ENSG00000185338	3.86628	x 14.6	2.91729e-08	SOCS1	suppressor of cytokine signaling 1	protein_coding	16	-1	11254417	11256204	8651
ENSG00000115267	3.86195	x 14.5	1.41302e-15	IFIH1	interferon induced with helicase C domain 1	protein_coding	2	-1	162267074	162318684	64135
ENSG00000188820	3.86129	x 14.5	2.73015e-12	CALHM6	calcium homeostasis modulator family member 6	protein_coding	6	1	116461370	116463771	441168
ENSG00000242113	3.85829	x 14.5	3.24145e-08	RN7SL124P	RNA, 7SL, cytoplasmic 124, pseudogene	misc_RNA	2	1	151372003	151372287	106480955
ENSG00000168658	3.81192	x 14	5.65235e-07	VWA3B	von Willebrand factor A domain containing 3B	protein_coding	2	1	98087116	98313299	200403
ENSG00000132530	3.80391	x 14	1.11645e-19	XAF1	XIAP associated factor 1	protein_coding	17	1	6755447	6775647	54739
ENSG00000118160	3.80296	x 14	1.65896e-08	SLC8A2	solute carrier family 8 member A2	protein_coding	19	-1	47428017	47471893	6543
ENSG00000110492	3.76681	x 13.6	1.72046e-10	MDK	midkine	protein_coding	11	1	46380756	46383837	4192
ENSG00000172159	3.75878	x 13.5	2.05931e-10	FRMD3	FERM domain containing 3	protein_coding	9	-1	83242990	83538546	257019
ENSG00000266604	3.74697	x 13.4	1.27266e-06	LINC01887	long intergenic non-protein coding RNA 1887	lncRNA	18	-1	10612304	10626353	-
ENSG00000168026	3.74626	x 13.4	1.00826e-12	TTC21A	tetratricopeptide repeat domain 21A	protein_coding	3	1	39107680	39138903	199223
ENSG00000124256	3.73673	x 13.3	1.41302e-15	ZBP1	Z-DNA binding protein 1	protein_coding	20	-1	57603846	57620576	81030
ENSG00000166920	3.73267	x 13.3	3.79e-09	C15orf48	chromosome 15 open reading frame 48	protein_coding	15	1	45430579	45448761	84419
ENSG00000121236	3.73174	x 13.3	2.45945e-11	TRIM6	tripartite motif containing 6	protein_coding	11	1	5596109	5612958	117854
ENSG00000136514	3.73075	x 13.3	8.74433e-15	RTP4	receptor transporter protein 4	protein_coding	3	1	187368385	187372076	64108
ENSG00000270972	3.72885	x 13.3	2.39584e-12	ENSG00000270972	novel transcript	lncRNA	11	1	333192	333688	-
ENSG00000231528	3.69776	x 13	2.87991e-10	FAM225A	family with sequence similarity 225 member A	lncRNA	9	1	113113042	113119928	286333
ENSG00000020577	3.68352	x 12.8	1.4603e-14	SAMD4A	sterile alpha motif domain containing 4A	protein_coding	14	1	54566117	54793315	23034
ENSG00000253838	3.68082	x 12.8	3.86696e-05	ENSG00000253838	novel transcript	lncRNA	8	1	39914229	39915721	-
ENSG00000260096	3.66192	x 12.7	5.02679e-07	DNM1P33	dynamin 1 pseudogene 33	unprocessed_pseudogene	15	1	74062780	74063785	-
ENSG00000185507	3.65748	x 12.6	2.26882e-15	IRF7	interferon regulatory factor 7	protein_coding	11	-1	612553	615983	3665
ENSG00000002549	3.65211	x 12.6	3.23194e-18	LAP3	leucine aminopeptidase 3	protein_coding	4	1	17577198	17607972	51056
ENSG00000197272	3.63776	x 12.4	5.25725e-13	IL27	interleukin 27	protein_coding	16	-1	28499362	28512051	246778
ENSG00000188282	3.60191	x 12.1	6.79089e-13	RUFY4	RUN and FYVE domain containing 4	protein_coding	2	1	218034960	218090581	285180
ENSG00000237980	3.59501	x 12.1	2.68483e-09	LINC02773	long intergenic non-protein coding RNA 2773	lncRNA	1	-1	212653305	212665638	-
ENSG00000163016	3.57221	x 11.9	3.60877e-09	ALMS1P1	ALMS1 pseudogene 1	transcribed_unprocessed_pseudogene	2	1	73641083	73697509	200420
ENSG00000120217	3.56128	x 11.8	1.76387e-09	CD274	CD274 molecule	protein_coding	9	1	5450503	5470566	29126
ENSG00000254721	3.56009	x 11.8	2.65807e-05	ENSG00000254721	novel transcript	lncRNA	11	-1	70206291	70207390	-
ENSG00000054598	3.54187	x 11.6	8.54091e-07	FOXC1	forkhead box C1	protein_coding	6	1	1609915	1613897	2296
ENSG00000239887	3.53612	x 11.6	4.86647e-07	C1orf226	chromosome 1 open reading frame 226	protein_coding	1	1	162378841	162386812	400793
ENSG00000138642	3.53588	x 11.6	2.7712e-18	HERC6	HECT and RLD domain containing E3 ubiquitin protein ligase family member 6	protein_coding	4	1	88378739	88443097	55008
ENSG00000269720	3.5351	x 11.6	2.8799e-11	CCDC194	coiled-coil domain containing 194	protein_coding	19	-1	17390509	17394158	110806280
ENSG00000279296	3.51848	x 11.5	0.00427331	PRAL	p53 regulation associated lncRNA	TEC	17	-1	6772831	6776116	-
ENSG00000188313	3.5081	x 11.4	1.41302e-15	PLSCR1	phospholipid scramblase 1	protein_coding	3	-1	146515180	146544856	5359
ENSG00000167601	3.49559	x 11.3	5.98077e-13	AXL	AXL receptor tyrosine kinase	protein_coding	19	1	41219223	41261766	558
ENSG00000136689	3.49344	x 11.3	2.95068e-13	IL1RN	interleukin 1 receptor antagonist	protein_coding	2	1	113107214	113134016	3557
ENSG00000117228	3.49157	x 11.2	8.71309e-14	GBP1	guanylate binding protein 1	protein_coding	1	-1	89051882	89065360	2633
ENSG00000254602	3.48667	x 11.2	2.16158e-07	ENSG00000254602	novel transcript, sense overlapping CLP1	lncRNA	11	1	57638024	57652790	-
ENSG00000177409	3.48146	x 11.2	3.1821e-16	SAMD9L	sterile alpha motif domain containing 9 like	protein_coding	7	-1	93130056	93148385	219285
ENSG00000138035	3.47221	x 11.1	3.53254e-14	PNPT1	polyribonucleotide nucleotidyltransferase 1	protein_coding	2	-1	55634061	55693863	87178
ENSG00000173193	3.45879	x 11	3.55866e-16	PARP14	poly(ADP-ribose) polymerase family member 14	protein_coding	3	1	122680839	122730840	54625
ENSG00000055332	3.45614	x 11	1.45968e-19	EIF2AK2	eukaryotic translation initiation factor 2 alpha kinase 2	protein_coding	2	-1	37099210	37157522	5610
ENSG00000141837	3.44972	x 10.9	3.26294e-12	CACNA1A	calcium voltage-gated channel subunit alpha1 A	protein_coding	19	-1	13206442	13633025	773
ENSG00000249633	3.44366	x 10.9	1.07942e-07	OR52V1P	olfactory receptor family 52 subfamily V member 1 pseudogene	unprocessed_pseudogene	11	-1	5527277	5528174	81242
ENSG00000189325	3.44245	x 10.9	2.21194e-08	BNIP5	BCL2 interacting protein 5	protein_coding	6	-1	36315761	36336888	389384
ENSG00000166016	3.43957	x 10.8	3.1162e-09	ABTB2	ankyrin repeat and BTB domain containing 2	protein_coding	11	-1	34150987	34358010	25841
ENSG00000159189	3.41983	x 10.7	1.17916e-09	C1QC	complement C1q C chain	protein_coding	1	1	22643633	22648110	714
ENSG00000126251	3.41879	x 10.7	1.73629e-07	GPR42	G protein-coupled receptor 42	protein_coding	19	1	35371068	35372962	2866
ENSG00000213512	3.40407	x 10.6	2.44524e-07	GBP7	guanylate binding protein 7	protein_coding	1	-1	89131742	89176009	388646
ENSG00000177294	3.39703	x 10.5	1.32668e-10	FBXO39	F-box protein 39	protein_coding	17	1	6776215	6797101	162517
ENSG00000137628	3.39433	x 10.5	2.66452e-17	DDX60	DExD/H-box helicase 60	protein_coding	4	-1	168216291	168318883	55601
ENSG00000152778	3.39417	x 10.5	1.82859e-18	IFIT5	interferon induced protein with tetratricopeptide repeats 5	protein_coding	10	1	89414568	89421605	24138
ENSG00000121858	3.39395	x 10.5	9.58007e-14	TNFSF10	TNF superfamily member 10	protein_coding	3	-1	172505508	172523475	8743
ENSG00000162654	3.39229	x 10.5	1.76947e-12	GBP4	guanylate binding protein 4	protein_coding	1	-1	89181144	89198942	115361
ENSG00000125355	3.38354	x 10.4	8.49476e-09	TMEM255A	transmembrane protein 255A	protein_coding	X	-1	120258650	120311556	55026
ENSG00000059378	3.38292	x 10.4	3.01901e-16	PARP12	poly(ADP-ribose) polymerase family member 12	protein_coding	7	-1	140023749	140062951	64761
ENSG00000128342	3.35219	x 10.2	1.02867e-08	LIF	LIF interleukin 6 family cytokine	protein_coding	22	-1	30240453	30246759	3976
ENSG00000255221	3.34415	x 10.2	1.62092e-09	CARD17	caspase recruitment domain family member 17	transcribed_unprocessed_pseudogene	11	-1	105092469	105101431	440068
ENSG00000229054	3.34353	x 10.2	1.12512e-08	RPS29P14	ribosomal protein S29 pseudogene 14	processed_pseudogene	7	-1	33036212	33036382	100129599
ENSG00000196123	3.33225	x 10.1	4.16789e-11	KIAA0895L	KIAA0895 like	protein_coding	16	-1	67175599	67184040	653319
ENSG00000234358	3.32989	x 10.1	1.81913e-07	RPL7AP42	ribosomal protein L8 (RPL8) pseudogene	processed_pseudogene	7	-1	111971222	111971988	100271215
ENSG00000130589	3.31953	x 9.98	2.60475e-15	HELZ2	helicase with zinc finger 2	protein_coding	20	-1	63558086	63574239	85441
ENSG00000197646	3.31864	x 9.98	2.30627e-09	PDCD1LG2	programmed cell death 1 ligand 2	protein_coding	9	1	5510531	5571282	80380
ENSG00000114698	3.31291	x 9.94	1.17173e-06	PLSCR4	phospholipid scramblase 4	protein_coding	3	-1	146192335	146251179	57088
ENSG00000283384	3.31156	x 9.93	5.50333e-12	ENSG00000283384	novel transcript	lncRNA	13	1	108335354	108448316	-
ENSG00000178965	3.31106	x 9.92	2.64443e-07	ERICH3	glutamate rich 3	protein_coding	1	-1	74568117	74673792	127254
ENSG00000038945	3.28744	x 9.76	6.24061e-13	MSR1	macrophage scavenger receptor 1	protein_coding	8	-1	16107878	16567490	4481
ENSG00000143891	3.27345	x 9.67	1.3577e-10	GALM	galactose mutarotase	protein_coding	2	1	38666081	38741237	130589
ENSG00000255328	3.25788	x 9.57	3.74049e-12	ENSG00000255328	novel transcript	lncRNA	11	1	327171	330190	-
ENSG00000140464	3.24336	x 9.47	3.45476e-14	PML	PML nuclear body scaffold	protein_coding	15	1	73994673	74047827	5371
ENSG00000280270	3.24234	x 9.46	1.96646e-07	ENSG00000280270	TEC	TEC	3	1	187383101	187384849	-
ENSG00000280007	3.239	x 9.44	2.44928e-13	ENSG00000280007	novel transcript, antisense to TUBA8	lncRNA	22	-1	18110759	18131154	-
ENSG00000287188	3.17249	x 9.02	2.21073e-06	ENSG00000287188	novel transcript, antisense to ANXA10	lncRNA	4	-1	168170097	168194861	-
ENSG00000254708	3.16473	x 8.97	3.03699e-06	MMADHCP2	MMADHC pseudogene 2	processed_pseudogene	11	-1	34335118	34336003	-
ENSG00000198929	3.16373	x 8.96	1.02755e-06	NOS1AP	nitric oxide synthase 1 adaptor protein	protein_coding	1	1	162069691	162370475	9722
ENSG00000128512	3.15843	x 8.93	6.3578e-12	DOCK4	dedicator of cytokinesis 4	protein_coding	7	-1	111726110	112206407	9732
ENSG00000225431	3.15015	x 8.88	5.48608e-08	LINC01671	long intergenic non-protein coding RNA 1671	lncRNA	21	-1	42599280	42615058	101928233
ENSG00000170581	3.13446	x 8.78	1.02042e-14	STAT2	signal transducer and activator of transcription 2	protein_coding	12	-1	56341597	56360167	6773
ENSG00000105967	3.11865	x 8.69	5.27756e-10	TFEC	transcription factor EC	protein_coding	7	-1	115935148	116159896	22797
ENSG00000246375	3.11405	x 8.66	1.01709e-07	PPM1K-DT	PPM1K divergent transcript	lncRNA	4	1	88284507	88341661	105369192
ENSG00000100336	3.11267	x 8.65	1.99313e-11	APOL4	apolipoprotein L4	protein_coding	22	-1	36189124	36204840	80832
ENSG00000177989	3.11057	x 8.64	1.72925e-16	ODF3B	outer dense fiber of sperm tails 3B	protein_coding	22	-1	50529710	50532506	440836
ENSG00000156587	3.10084	x 8.58	5.81262e-15	UBE2L6	ubiquitin conjugating enzyme E2 L6	protein_coding	11	-1	57551656	57568284	9246
ENSG00000107201	3.09267	x 8.53	1.74758e-14	DDX58	DExD/H-box helicase 58	protein_coding	9	-1	32455302	32526208	23586
ENSG00000132274	3.07161	x 8.41	1.21533e-15	TRIM22	tripartite motif containing 22	protein_coding	11	1	5689697	5737089	10346
ENSG00000183638	3.06646	x 8.38	1.11387e-06	RP1L1	RP1 like 1	protein_coding	8	-1	10606349	10712187	94137
ENSG00000102524	3.06584	x 8.37	1.20124e-14	TNFSF13B	TNF superfamily member 13b	protein_coding	13	1	108251240	108308484	10673
ENSG00000185339	3.06427	x 8.36	2.25168e-13	TCN2	transcobalamin 2	protein_coding	22	1	30607003	30627271	6948
ENSG00000185897	3.05764	x 8.33	4.98829e-13	FFAR3	free fatty acid receptor 3	protein_coding	19	1	35358460	35360489	2865
ENSG00000289234	3.05507	x 8.31	1.06171e-13	ENSG00000289234	novel transcript	lncRNA	1	1	247332054	247334578	-
ENSG00000287192	3.04892	x 8.28	5.59575e-05	ENSG00000287192	novel transcript	lncRNA	1	1	21177054	21178164	-
ENSG00000163746	3.04563	x 8.26	3.2189e-07	PLSCR2	phospholipid scramblase 2	protein_coding	3	-1	146391421	146495991	57047
ENSG00000284194	3.04212	x 8.24	6.86735e-16	SCO2	synthesis of cytochrome C oxidase 2	protein_coding	22	-1	50523568	50526461	9997
ENSG00000155363	3.00316	x 8.02	4.52901e-12	MOV10	Mov10 RISC complex RNA helicase	protein_coding	1	1	112673141	112700756	4343
ENSG00000079385	2.98947	x 7.94	2.35333e-11	CEACAM1	CEA cell adhesion molecule 1	protein_coding	19	-1	42507304	42561234	634
ENSG00000130303	2.97134	x 7.84	1.3279e-13	BST2	bone marrow stromal cell antigen 2	protein_coding	19	-1	17402939	17405630	684
ENSG00000143344	2.96479	x 7.81	1.75776e-10	RGL1	ral guanine nucleotide dissociation stimulator like 1	protein_coding	1	1	183636085	183928532	23179
ENSG00000272666	2.95521	x 7.76	6.16215e-11	KLHDC7B-DT	KLHDC7B divergent transcript	lncRNA	22	-1	50542305	50542906	105373098
ENSG00000104951	2.93518	x 7.65	2.44928e-13	IL4I1	interleukin 4 induced 1	protein_coding	19	-1	49889654	49929539	259307
ENSG00000221955	2.93087	x 7.63	6.189e-10	SLC12A8	solute carrier family 12 member 8	protein_coding	3	-1	125082636	125212864	84561
ENSG00000136816	2.92981	x 7.62	3.27374e-14	TOR1B	torsin family 1 member B	protein_coding	9	1	129803157	129811281	27348
ENSG00000267733	2.92928	x 7.62	0.000111414	ENSG00000267733	solute carrier family 5 (low affinity glucose cotransporter), member 4 (SLC5A4) pseudogene	transcribed_processed_pseudogene	18	1	12201982	12223539	-
ENSG00000279320	2.92225	x 7.58	2.83618e-11	ENSG00000279320	TEC	TEC	3	-1	146504570	146506560	-
ENSG00000196358	2.91888	x 7.56	3.44342e-12	NTNG2	netrin G2	protein_coding	9	1	132162058	132244526	84628
ENSG00000249310	2.90324	x 7.48	0.00012991	APOBEC3B-AS1	APOBEC3B antisense RNA 1	lncRNA	22	-1	38991559	38998209	100874530
ENSG00000141664	2.89123	x 7.42	2.99588e-18	ZCCHC2	zinc finger CCHC-type containing 2	protein_coding	18	1	62523025	62587709	54877
ENSG00000279236	2.88626	x 7.39	9.32334e-14	ENSG00000279236	novel transcript	TEC	18	1	62551203	62552505	-
ENSG00000181381	2.8843	x 7.38	1.55812e-14	DDX60L	DExD/H-box 60 like	protein_coding	4	-1	168356735	168537786	91351
ENSG00000116663	2.87743	x 7.35	4.98829e-13	FBXO6	F-box protein 6	protein_coding	1	1	11664200	11674354	26270
ENSG00000105948	2.87343	x 7.33	7.56808e-08	TTC26	tetratricopeptide repeat domain 26	protein_coding	7	1	139133744	139191986	79989
ENSG00000108679	2.86924	x 7.31	3.68655e-13	LGALS3BP	galectin 3 binding protein	protein_coding	17	-1	78971238	78979947	3959
ENSG00000196550	2.8587	x 7.25	5.06529e-10	FAM72A	family with sequence similarity 72 member A	protein_coding	1	-1	206186179	206204414	729533
ENSG00000138496	2.84858	x 7.2	8.75682e-17	PARP9	poly(ADP-ribose) polymerase family member 9	protein_coding	3	-1	122527924	122564577	83666
ENSG00000165185	2.83711	x 7.15	3.63648e-11	KIAA1958	KIAA1958	protein_coding	9	1	112486827	112669397	158405
ENSG00000023171	2.82935	x 7.11	2.67892e-10	GRAMD1B	GRAM domain containing 1B	protein_coding	11	1	123358428	123627774	57476
ENSG00000252206	2.81585	x 7.04	9.36888e-10	RNU7-40P	RNA, U7 small nuclear 40 pseudogene	snRNA	12	-1	56352387	56352450	100147827
ENSG00000221963	2.81182	x 7.02	7.67553e-13	APOL6	apolipoprotein L6	protein_coding	22	1	35648446	35668404	80830
ENSG00000178685	2.79555	x 6.94	8.01365e-12	PARP10	poly(ADP-ribose) polymerase family member 10	protein_coding	8	-1	143977153	144012772	84875
ENSG00000163568	2.78557	x 6.9	3.57885e-10	AIM2	absent in melanoma 2	protein_coding	1	-1	159062484	159147096	9447
ENSG00000266028	2.77812	x 6.86	4.02187e-12	SRGAP2	SLIT-ROBO Rho GTPase activating protein 2	protein_coding	1	1	206203346	206464436	23380
ENSG00000099834	2.77312	x 6.84	1.96311e-08	CDHR5	cadherin related family member 5	protein_coding	11	-1	616577	626078	53841
ENSG00000173801	2.77043	x 6.82	2.56621e-13	JUP	junction plakoglobin	protein_coding	17	-1	41754604	41786931	3728
ENSG00000117834	2.76263	x 6.79	2.05931e-10	SLC5A9	solute carrier family 5 member 9	protein_coding	1	1	48222685	48248644	200010
ENSG00000139618	2.75681	x 6.76	8.47134e-09	BRCA2	BRCA2 DNA repair associated	protein_coding	13	1	32315086	32400268	675
ENSG00000134809	2.74759	x 6.72	9.2994e-10	TIMM10	translocase of inner mitochondrial membrane 10	protein_coding	11	-1	57528464	57530803	26519
ENSG00000122643	2.74679	x 6.71	1.99313e-11	NT5C3A	5'-nucleotidase, cytosolic IIIA	protein_coding	7	-1	33014130	33062796	51251
ENSG00000132669	2.74413	x 6.7	2.72063e-11	RIN2	Ras and Rab interactor 2	protein_coding	20	1	19757606	20002457	54453
ENSG00000132256	2.7432	x 6.7	2.60475e-15	TRIM5	tripartite motif containing 5	protein_coding	11	-1	5663195	5938619	85363
ENSG00000146166	2.72092	x 6.59	1.06597e-08	LGSN	lengsin, lens protein with glutamine synthetase domain	protein_coding	6	-1	63275951	63319983	51557
ENSG00000173369	2.71861	x 6.58	4.00374e-10	C1QB	complement C1q B chain	protein_coding	1	1	22652762	22661637	713
ENSG00000133216	2.71473	x 6.56	2.11126e-16	EPHB2	EPH receptor B2	protein_coding	1	1	22710839	22921500	2048
ENSG00000205413	2.70694	x 6.53	2.72973e-12	SAMD9	sterile alpha motif domain containing 9	protein_coding	7	-1	93099513	93118023	54809
ENSG00000115415	2.70391	x 6.52	1.82859e-18	STAT1	signal transducer and activator of transcription 1	protein_coding	2	-1	190908460	191020960	6772
ENSG00000183486	2.69149	x 6.46	2.37277e-17	MX2	MX dynamin like GTPase 2	protein_coding	21	1	41361999	41409393	4600
ENSG00000140105	2.68913	x 6.45	5.66726e-12	WARS1	tryptophanyl-tRNA synthetase 1	protein_coding	14	-1	100333790	100376805	7453
ENSG00000139572	2.68791	x 6.44	1.70653e-09	GPR84	G protein-coupled receptor 84	protein_coding	12	-1	54362445	54364487	53831
ENSG00000196116	2.67866	x 6.4	8.74433e-15	TDRD7	tudor domain containing 7	protein_coding	9	1	97412096	97496125	23424
ENSG00000150337	2.67817	x 6.4	5.60306e-10	FCGR1A	Fc fragment of IgG receptor Ia	protein_coding	1	1	149782671	149791675	2209
ENSG00000173821	2.66147	x 6.33	7.16198e-14	RNF213	ring finger protein 213	protein_coding	17	1	80260852	80398794	57674
ENSG00000172183	2.65949	x 6.32	3.63648e-11	ISG20	interferon stimulated exonuclease gene 20	protein_coding	15	1	88635670	88656483	3669
ENSG00000154451	2.65924	x 6.32	1.08783e-10	GBP5	guanylate binding protein 5	protein_coding	1	-1	89256189	89272860	115362
ENSG00000277511	2.63877	x 6.23	1.67313e-11	ENSG00000277511	novel transcript	lncRNA	17	1	32127595	32128454	-
ENSG00000133101	2.63191	x 6.2	1.35115e-08	CCNA1	cyclin A1	protein_coding	13	1	36431520	36442870	8900
ENSG00000260943	2.62547	x 6.17	2.5125e-09	LINC02555	long intergenic non-protein coding RNA 2555	lncRNA	12	-1	40140926	40142876	-
ENSG00000266786	2.62221	x 6.16	1.65212e-05	LGALS9DP	galectin 9D, pseudogene	unprocessed_pseudogene	17	1	27746132	27754954	-
ENSG00000100342	2.6123	x 6.11	4.50719e-12	APOL1	apolipoprotein L1	protein_coding	22	1	36253071	36267530	8542
ENSG00000188610	2.6082	x 6.1	9.85712e-09	FAM72B	family with sequence similarity 72 member B	protein_coding	1	-1	121167646	121185539	653820
ENSG00000168899	2.59786	x 6.05	3.39679e-11	VAMP5	vesicle associated membrane protein 5	protein_coding	2	1	85584431	85593406	10791
ENSG00000239920	2.5943	x 6.04	4.61863e-09	ENSG00000239920	novel transcript	protein_coding	11	-1	5254392	5678434	-
ENSG00000162614	2.59168	x 6.03	3.67977e-11	NEXN	nexilin F-actin binding protein	protein_coding	1	1	77888513	77943895	91624
ENSG00000137200	2.58822	x 6.01	4.98073e-14	CMTR1	cap methyltransferase 1	protein_coding	6	1	37433219	37482827	23070
ENSG00000181649	2.58787	x 6.01	1.57103e-07	PHLDA2	pleckstrin homology like domain family A member 2	protein_coding	11	-1	2928273	2929420	7262
ENSG00000162512	2.58712	x 6.01	1.61226e-11	SDC3	syndecan 3	protein_coding	1	-1	30869466	30908758	9672
ENSG00000175518	2.58683	x 6.01	1.40658e-08	UBQLNL	ubiquilin like	protein_coding	11	-1	5514393	5518431	143630
ENSG00000225450	2.58369	x 5.99	1.40591e-09	ENSG00000225450	novel transcript	lncRNA	22	1	38739003	38749041	-
ENSG00000164509	2.56276	x 5.91	8.74e-12	IL31RA	interleukin 31 receptor A	protein_coding	5	1	55851357	55922854	133396
ENSG00000110079	2.56204	x 5.91	3.48283e-11	MS4A4A	membrane spanning 4-domains A4A	protein_coding	11	1	60185657	60318080	51338
ENSG00000196369	2.55324	x 5.87	1.29176e-09	SRGAP2B	SLIT-ROBO Rho GTPase activating protein 2B	protein_coding	1	-1	144887265	145095528	647135
ENSG00000112773	2.5516	x 5.86	5.35214e-14	TENT5A	terminal nucleotidyltransferase 5A	protein_coding	6	-1	81491439	81752774	55603
ENSG00000185885	2.54939	x 5.85	2.39245e-12	IFITM1	interferon induced transmembrane protein 1	protein_coding	11	1	310041	315272	8519
ENSG00000233672	2.54251	x 5.83	1.43292e-06	RNASEH2B-AS1	RNASEH2B antisense RNA 1	lncRNA	13	-1	50862172	50910764	-
ENSG00000230266	2.5059	x 5.68	8.41224e-05	XXYLT1-AS2	XXYLT1 antisense RNA 2	lncRNA	3	1	195147871	195152790	101410543
ENSG00000272669	2.50494	x 5.68	5.53174e-10	ENSG00000272669	novel transcript, antisense to SUN2	lncRNA	22	1	38742625	38743115	-
ENSG00000230825	2.49979	x 5.66	8.13005e-08	LOC101927354	novel transcript	lncRNA	7	1	7255154	7278071	101927354
ENSG00000280248	2.49287	x 5.63	4.85378e-11	ENSG00000280248	TEC	TEC	17	1	80339898	80342058	-
ENSG00000168961	2.48527	x 5.6	3.75174e-15	LGALS9	galectin 9	protein_coding	17	1	27629798	27649560	3965
ENSG00000157827	2.48172	x 5.59	2.18956e-09	FMNL2	formin like 2	protein_coding	2	1	152335174	152649826	114793
ENSG00000118162	2.47948	x 5.58	1.62028e-12	KPTN	kaptin, actin binding protein	protein_coding	19	-1	47475150	47484265	11133
ENSG00000224295	2.47042	x 5.54	1.06548e-07	OLFM5P	olfactomedin family member 5, pseudogene	unitary_pseudogene	11	-1	5518441	5524955	-
ENSG00000186806	2.46611	x 5.53	1.97986e-11	VSIG10L	V-set and immunoglobulin domain containing 10 like	protein_coding	19	-1	51331536	51342139	147645
ENSG00000215784	2.45733	x 5.49	0.000106096	FAM72D	family with sequence similarity 72 member D	protein_coding	1	1	145095974	145112696	728833
ENSG00000173786	2.45182	x 5.47	1.01203e-13	CNP	2',3'-cyclic nucleotide 3' phosphodiesterase	protein_coding	17	1	41966763	41977740	1267
ENSG00000229023	2.44437	x 5.44	5.57871e-11	RAB1AP1	RAB1A pseudogene 1	processed_pseudogene	2	-1	190992639	190993567	-
ENSG00000131979	2.44426	x 5.44	1.35134e-10	GCH1	GTP cyclohydrolase 1	protein_coding	14	-1	54842008	54902826	2643
ENSG00000229754	2.44253	x 5.44	9.02098e-11	CXCR2P1	C-X-C motif chemokine receptor 2 pseudogene 1	transcribed_unprocessed_pseudogene	2	-1	218059155	218065729	-
ENSG00000013374	2.43788	x 5.42	1.40569e-11	NUB1	negative regulator of ubiquitin like proteins 1	protein_coding	7	1	151341772	151378449	51667
ENSG00000187741	2.43152	x 5.39	3.83302e-12	FANCA	FA complementation group A	protein_coding	16	-1	89737549	89816657	2175
ENSG00000104332	2.42875	x 5.38	0.000202745	SFRP1	secreted frizzled related protein 1	protein_coding	8	-1	41261962	41309473	6422
ENSG00000282851	2.42691	x 5.38	1.05263e-13	BISPR	BST2 interferon stimulated positive regulator	lncRNA	19	1	17405686	17419324	105221694
ENSG00000110057	2.42359	x 5.37	3.54961e-13	UNC93B1	unc-93 homolog B1, TLR signaling regulator	protein_coding	11	-1	67991100	68004982	81622
ENSG00000267102	2.41884	x 5.35	3.8565e-11	ENSG00000267102	RAB32, member RAS oncogene family (RAB32) pseudogene	transcribed_processed_pseudogene	17	-1	35409602	35410228	-
ENSG00000163840	2.41496	x 5.33	1.04713e-15	DTX3L	deltex E3 ubiquitin ligase 3L	protein_coding	3	1	122564338	122575203	151636
ENSG00000025708	2.40842	x 5.31	2.21852e-16	TYMP	thymidine phosphorylase	protein_coding	22	-1	50525752	50530032	1890
ENSG00000275832	2.40581	x 5.3	1.55265e-10	ARHGAP23	Rho GTPase activating protein 23	protein_coding	17	1	38419280	38512385	57636
ENSG00000130813	2.405	x 5.3	4.71829e-13	SHFL	shiftless antiviral inhibitor of ribosomal frameshifting	protein_coding	19	1	10086122	10093252	55337
ENSG00000124875	-2.40362	/ 5.29	1.35259e-05	CXCL6	C-X-C motif chemokine ligand 6	protein_coding	4	1	73836640	73849064	6372
ENSG00000175550	2.3971	x 5.27	6.8478e-13	DRAP1	DR1 associated protein 1	protein_coding	11	1	65919274	65921563	10589
ENSG00000265531	2.39573	x 5.26	2.31096e-09	FCGR1CP	Fc fragment of IgG receptor Ic, pseudogene	unprocessed_pseudogene	1	1	143874793	143883575	100132417
ENSG00000264311	2.39266	x 5.25	0.000141301	MIX23P1	MIX23 pseudogene 1	processed_pseudogene	18	-1	10623876	10624305	-
ENSG00000202125	2.39046	x 5.24	0.000272186	RNU1-100P	RNA, U1 small nuclear 100, pseudogene	snRNA	3	-1	142420205	142420369	106480183
ENSG00000144655	2.38965	x 5.24	2.04102e-11	CSRNP1	cysteine and serine rich nuclear protein 1	protein_coding	3	-1	39141855	39154562	64651
ENSG00000229534	2.38212	x 5.21	1.21033e-05	HNRNPA1P53	heterogeneous nuclear ribonucleoprotein A1 pseudogene 53	processed_pseudogene	11	-1	5571247	5572192	-
ENSG00000263069	2.37871	x 5.2	0.00201506	RNF213-AS1	RNF213 antisense RNA 1	lncRNA	17	-1	80351828	80415168	100294362
ENSG00000112245	2.3723	x 5.18	2.49984e-06	PTP4A1	protein tyrosine phosphatase 4A1	protein_coding	6	1	63521746	63583588	7803
ENSG00000266256	-2.36567	/ 5.15	2.27049e-08	LINC00683	long intergenic non-protein coding RNA 683	lncRNA	18	1	76528652	76670111	400660
ENSG00000138119	2.36271	x 5.14	8.26688e-14	MYOF	myoferlin	protein_coding	10	-1	93306429	93482334	26509
ENSG00000179750	2.35684	x 5.12	1.75776e-10	APOBEC3B	apolipoprotein B mRNA editing enzyme catalytic subunit 3B	protein_coding	22	1	38982347	38992804	9582
ENSG00000157693	2.35531	x 5.12	3.73835e-11	TMEM268	transmembrane protein 268	protein_coding	9	1	114611206	114646422	203197
ENSG00000090104	2.35491	x 5.12	1.09727e-05	RGS1	regulator of G protein signaling 1	protein_coding	1	1	192575763	192580024	5996
ENSG00000079263	2.35263	x 5.11	5.69353e-11	SP140	SP140 nuclear body protein	protein_coding	2	1	230203110	230313215	11262
ENSG00000130487	2.34374	x 5.08	8.27302e-15	KLHDC7B	kelch domain containing 7B	protein_coding	22	1	50545899	50551023	113730
ENSG00000225131	2.33754	x 5.05	7.23832e-07	PSME2P2	proteasome activator subunit 2 pseudogene 2	processed_pseudogene	13	1	48771128	48771827	338099
ENSG00000204103	2.33144	x 5.03	3.08184e-14	MAFB	MAF bZIP transcription factor B	protein_coding	20	-1	40685848	40689236	9935
ENSG00000152558	2.3296	x 5.03	1.27017e-12	TMEM123	transmembrane protein 123	protein_coding	11	-1	102396332	102470384	114908
ENSG00000267745	2.32597	x 5.01	1.90968e-07	ENSG00000267745	novel transcript	lncRNA	17	-1	35406684	35409768	-
ENSG00000230149	2.31491	x 4.98	1.38248e-08	ENSG00000230149	novel transcript, antisense to SUN2	lncRNA	22	1	38734730	38738990	-
ENSG00000135148	2.31179	x 4.96	6.29926e-12	TRAFD1	TRAF-type zinc finger domain containing 1	protein_coding	12	1	112125538	112153604	10906
ENSG00000163565	2.31171	x 4.96	2.88024e-13	IFI16	interferon gamma inducible protein 16	protein_coding	1	1	158999968	159055155	3428
ENSG00000196664	2.30266	x 4.93	4.92135e-13	TLR7	toll like receptor 7	protein_coding	X	1	12867072	12890361	51284
ENSG00000108950	2.30141	x 4.93	8.17011e-06	FAM20A	FAM20A golgi associated secretory pathway pseudokinase	protein_coding	17	-1	68535113	68601367	54757
ENSG00000123685	2.29527	x 4.91	1.90222e-11	BATF3	basic leucine zipper ATF-like transcription factor 3	protein_coding	1	-1	212686417	212699840	55509
ENSG00000285492	2.29173	x 4.9	3.0474e-11	LOC112267968	novel transcript	lncRNA	6	-1	159051674	159121495	112267968
ENSG00000289246	2.28923	x 4.89	2.84408e-07	ENSG00000289246	novel transcript	lncRNA	19	1	35436776	35437366	-
ENSG00000289327	2.2886	x 4.89	2.65127e-06	ENSG00000289327	novel transcript, antisense to DYSF	lncRNA	2	-1	71453096	71454447	-
ENSG00000278135	2.28063	x 4.86	0.000155439	U2	U2 spliceosomal RNA	snRNA	4	1	25250545	25250639	-
ENSG00000169136	2.27098	x 4.83	1.2923e-13	ATF5	activating transcription factor 5	protein_coding	19	1	49928702	49933935	22809
ENSG00000233030	2.26694	x 4.81	4.59959e-07	ENSG00000233030	novel transcript, antisense to FCGR1A	lncRNA	1	-1	149785659	149793020	-
ENSG00000181616	2.26539	x 4.81	3.39772e-06	OR52H1	olfactory receptor family 52 subfamily H member 1	protein_coding	11	-1	5544489	5548540	390067
ENSG00000128383	2.2636	x 4.8	8.66995e-14	APOBEC3A	apolipoprotein B mRNA editing enzyme catalytic subunit 3A	protein_coding	22	1	38952741	38992778	100913187
ENSG00000135047	2.25577	x 4.78	7.89796e-12	CTSL	cathepsin L	protein_coding	9	1	87724051	87731469	1514
ENSG00000111912	2.2528	x 4.77	1.19406e-08	NCOA7	nuclear receptor coactivator 7	protein_coding	6	1	125781161	125932034	135112
ENSG00000213172	2.24887	x 4.75	1.43351e-07	ENSG00000213172	ribosomal protein L10a (RPL10A)	processed_pseudogene	1	1	40364766	40365183	-
ENSG00000161640	2.24806	x 4.75	1.56508e-08	SIGLEC11	sialic acid binding Ig like lectin 11	protein_coding	19	-1	49948985	49961172	114132
ENSG00000158517	2.24582	x 4.74	6.97387e-10	NCF1	neutrophil cytosolic factor 1	protein_coding	7	1	74774011	74789315	653361
ENSG00000143554	2.24184	x 4.73	1.48932e-10	SLC27A3	solute carrier family 27 member 3	protein_coding	1	1	153774354	153780157	11000
ENSG00000105402	2.24146	x 4.73	8.48462e-12	NAPA	NSF attachment protein alpha	protein_coding	19	-1	47487637	47515091	8775
ENSG00000184838	2.23607	x 4.71	1.91361e-05	PRR16	proline rich 16	protein_coding	5	1	120464300	120687332	51334
ENSG00000188676	2.23251	x 4.7	7.85937e-06	IDO2	indoleamine 2,3-dioxygenase 2	protein_coding	8	1	39934614	40016397	169355
ENSG00000154736	-2.22268	/ 4.67	6.22435e-06	ADAMTS5	ADAM metallopeptidase with thrombospondin type 1 motif 5	protein_coding	21	-1	26917922	26967088	11096
ENSG00000171943	2.22053	x 4.66	1.74874e-08	SRGAP2C	SLIT-ROBO Rho GTPase activating protein 2C	protein_coding	1	1	121184811	121392874	653464
ENSG00000172123	2.21948	x 4.66	6.80253e-11	SLFN12	schlafen family member 12	protein_coding	17	-1	35410922	35433283	55106
ENSG00000227082	2.21828	x 4.65	2.17754e-06	LINC02798	long intergenic non-protein coding RNA 2798	lncRNA	1	1	121396754	121463508	107985194
ENSG00000237276	2.21665	x 4.65	3.14328e-08	ANO7L1	anoctamin 7 like 1 (pseudogene)	transcribed_unprocessed_pseudogene	1	-1	16215907	16228027	-
ENSG00000220378	-2.20744	/ 4.62	7.19116e-05	KRT8P42	keratin 8 pseudogene 42	processed_pseudogene	6	-1	134296997	134298695	-
ENSG00000137757	2.20703	x 4.62	1.99598e-07	CASP5	caspase 5	protein_coding	11	-1	104994235	105023168	838
ENSG00000038210	2.20321	x 4.61	2.04812e-09	PI4K2B	phosphatidylinositol 4-kinase type 2 beta	protein_coding	4	1	25160663	25279204	55300
ENSG00000250508	2.2002	x 4.6	2.83999e-05	LINC02701	long intergenic non-protein coding RNA 2701	lncRNA	11	1	68870664	68874542	105369364
ENSG00000288838	2.19898	x 4.59	2.89267e-10	ENSG00000288838	novel transcript	lncRNA	9	-1	62798861	62801313	-
ENSG00000121797	2.19829	x 4.59	2.05142e-10	CCRL2	C-C motif chemokine receptor like 2	protein_coding	3	1	46407166	46412997	9034
ENSG00000165178	2.18941	x 4.56	9.62249e-10	NCF1C	neutrophil cytosolic factor 1C pseudogene	unprocessed_pseudogene	7	-1	75156639	75172044	654817
ENSG00000124785	2.18765	x 4.56	6.54736e-06	NRN1	neuritin 1	protein_coding	6	-1	5997999	6007605	51299
ENSG00000123130	2.18667	x 4.55	3.12861e-12	ACOT9	acyl-CoA thioesterase 9	protein_coding	X	-1	23701055	23766475	23597
ENSG00000171729	2.18339	x 4.54	3.07659e-12	TMEM51	transmembrane protein 51	protein_coding	1	1	15152532	15220478	55092
ENSG00000267598	2.18251	x 4.54	0.000143713	ENSG00000267598	novel transcript, antisense to IER2	lncRNA	19	-1	13153071	13154193	-
ENSG00000135363	2.18222	x 4.54	1.47474e-11	LMO2	LIM domain only 2	protein_coding	11	-1	33858576	33892076	4005
ENSG00000132470	-2.17325	/ 4.51	4.79865e-06	ITGB4	integrin subunit beta 4	protein_coding	17	1	75721328	75757818	3691
ENSG00000262979	2.16726	x 4.49	3.39757e-10	ENSG00000262979	novel transcript	lncRNA	17	1	80315651	80316633	-
ENSG00000272620	2.16719	x 4.49	5.27849e-05	AFAP1-AS1	AFAP1 antisense RNA 1	lncRNA	4	1	7754077	7778928	84740
ENSG00000188343	2.15461	x 4.45	8.07742e-06	CIBAR1	CBY1 interacting BAR domain containing 1	protein_coding	8	1	93698561	93731527	137392
ENSG00000279861	2.15423	x 4.45	9.3562e-12	ENSG00000279861	TEC	TEC	19	-1	47487638	47489519	-
ENSG00000108106	2.14973	x 4.44	7.05188e-08	UBE2S	ubiquitin conjugating enzyme E2 S	protein_coding	19	-1	55399745	55407788	27338
ENSG00000237249	2.14311	x 4.42	1.48616e-06	ENSG00000237249	transmembrane protein 56 (TMEM56) pseudogene	processed_pseudogene	1	1	174892417	174893155	-
ENSG00000168779	2.14126	x 4.41	0.00103777	SHOX2	short stature homeobox 2	protein_coding	3	-1	158095905	158106420	6474
ENSG00000168676	2.13627	x 4.4	8.47134e-09	KCTD19	potassium channel tetramerization domain containing 19	protein_coding	16	-1	67289428	67326760	146212
ENSG00000106605	2.13461	x 4.39	9.23328e-13	BLVRA	biliverdin reductase A	protein_coding	7	1	43758680	43807342	644
ENSG00000235191	2.1332	x 4.39	0.00890975	NUCB1-AS1	NUCB1 antisense RNA 1	lncRNA	19	-1	48910930	48918891	100874085
ENSG00000203797	2.12548	x 4.36	1.026e-08	DDO	D-aspartate oxidase	protein_coding	6	-1	110391771	110415575	8528
ENSG00000272563	2.12343	x 4.36	3.80902e-05	ENSG00000272563	novel transcript	lncRNA	2	1	113432600	113436042	-
ENSG00000140280	2.12331	x 4.36	2.12415e-12	LYSMD2	LysM domain containing 2	protein_coding	15	-1	51723011	51751585	256586
ENSG00000242732	2.11935	x 4.34	1.45802e-11	RTL5	retrotransposon Gag like 5	protein_coding	X	-1	72127110	72131901	340526
ENSG00000179331	2.10523	x 4.3	1.28643e-10	RAB39A	RAB39A, member RAS oncogene family	protein_coding	11	1	107928448	107963482	54734
ENSG00000105609	2.10361	x 4.3	4.62909e-06	LILRB5	leukocyte immunoglobulin like receptor B5	protein_coding	19	-1	54249421	54257301	10990
ENSG00000224614	2.10186	x 4.29	4.44431e-11	TNK2-AS1	TNK2 antisense RNA 1	lncRNA	3	1	195908076	195913986	-
ENSG00000253958	2.10009	x 4.29	3.35627e-12	CLDN23	claudin 23	protein_coding	8	1	8701937	8704096	137075
ENSG00000117010	2.09413	x 4.27	3.06245e-08	ZNF684	zinc finger protein 684	protein_coding	1	1	40531573	40548167	127396
ENSG00000186407	2.09212	x 4.26	3.71813e-11	CD300E	CD300e molecule	protein_coding	17	-1	74609885	74623738	342510
ENSG00000126262	2.09188	x 4.26	1.84299e-12	FFAR2	free fatty acid receptor 2	protein_coding	19	1	35443907	35451767	2867
ENSG00000029153	2.09071	x 4.26	1.37971e-10	ARNTL2	aryl hydrocarbon receptor nuclear translocator like 2	protein_coding	12	1	27332836	27425289	56938
ENSG00000233902	2.08952	x 4.26	7.44039e-06	ENSG00000233902	HLA complex group 4 (HCG4) pseudogene	unprocessed_pseudogene	6	-1	31462728	31463336	-
ENSG00000161692	2.08707	x 4.25	3.91358e-09	DBF4B	DBF4 zinc finger B	protein_coding	17	1	44708608	44752264	80174
ENSG00000019169	2.08357	x 4.24	5.64948e-11	MARCO	macrophage receptor with collagenous structure	protein_coding	2	1	118942194	118994660	8685
ENSG00000130066	2.08237	x 4.24	6.44319e-12	SAT1	spermidine/spermine N1-acetyltransferase 1	protein_coding	X	1	23783173	23786210	6303
ENSG00000181634	2.06762	x 4.19	5.55843e-08	TNFSF15	TNF superfamily member 15	protein_coding	9	-1	114784652	114806039	9966
ENSG00000237505	2.06057	x 4.17	5.51475e-06	PKN2-AS1	PKN2 antisense RNA 1	lncRNA	1	-1	87620803	88685204	101927891
ENSG00000258872	2.05406	x 4.15	4.52223e-07	FDPSP3	farnesyl diphosphate synthase pseudogene 3	transcribed_processed_pseudogene	14	-1	54884849	54886213	2227
ENSG00000114450	2.0519	x 4.15	9.24463e-13	GNB4	G protein subunit beta 4	protein_coding	3	-1	179396088	179451476	59345
ENSG00000086065	2.05124	x 4.14	2.19074e-13	CHMP5	charged multivesicular body protein 5	protein_coding	9	1	33264879	33282070	51510
ENSG00000168394	2.05106	x 4.14	4.73124e-12	TAP1	transporter 1, ATP binding cassette subfamily B member	protein_coding	6	-1	32845209	32853816	6890
ENSG00000143889	2.0501	x 4.14	1.13751e-07	HNRNPLL	heterogeneous nuclear ribonucleoprotein L like	protein_coding	2	-1	38561969	38603586	92906
ENSG00000260249	2.04365	x 4.12	1.09533e-06	ENSG00000260249	novel transcript, antisense to SNX20	lncRNA	16	1	50664903	50671639	-
ENSG00000138760	2.03773	x 4.11	7.4686e-13	SCARB2	scavenger receptor class B member 2	protein_coding	4	-1	76158737	76234536	950
ENSG00000142687	2.03686	x 4.1	2.60565e-09	KIAA0319L	KIAA0319 like	protein_coding	1	-1	35433492	35557950	79932
ENSG00000178075	-2.03616	/ 4.1	3.06245e-08	GRAMD1C	GRAM domain containing 1C	protein_coding	3	1	113828182	113947174	54762
ENSG00000116016	2.03255	x 4.09	2.58515e-06	EPAS1	endothelial PAS domain protein 1	protein_coding	2	1	46293667	46386697	2034
ENSG00000197121	2.02972	x 4.08	3.37002e-10	PGAP1	post-GPI attachment to proteins inositol deacylase 1	protein_coding	2	-1	196833004	196927796	80055
ENSG00000159871	2.02972	x 4.08	3.24614e-06	LYPD5	LY6/PLAUR domain containing 5	protein_coding	19	-1	43785874	43827206	284348
ENSG00000102554	2.02967	x 4.08	1.78144e-06	KLF5	Kruppel like factor 5	protein_coding	13	1	73054976	73077541	688
ENSG00000287480	2.02965	x 4.08	2.60244e-06	ENSG00000287480	novel transcript	lncRNA	9	-1	197065	209554	-
ENSG00000223960	2.02771	x 4.08	1.10592e-09	CHROMR	cholesterol induced regulator of metabolism RNA	lncRNA	2	1	178413635	178440243	101927027
ENSG00000155629	2.02729	x 4.08	3.54961e-13	PIK3AP1	phosphoinositide-3-kinase adaptor protein 1	protein_coding	10	-1	96593315	96720514	118788
ENSG00000128604	2.0264	x 4.07	1.75455e-12	IRF5	interferon regulatory factor 5	protein_coding	7	1	128937457	128950038	3663
ENSG00000273076	2.02592	x 4.07	8.30902e-08	ENSG00000273076	novel transcript, antisense to SUN2	lncRNA	22	1	38743495	38743910	-
ENSG00000223525	2.0249	x 4.07	1.4387e-05	RABGAP1L-IT1	RABGAP1L intronic transcript 1	lncRNA	1	1	174896958	174897996	-
ENSG00000183087	2.02158	x 4.06	2.22102e-08	GAS6	growth arrest specific 6	protein_coding	13	-1	113820549	113864076	2621
ENSG00000152672	2.02145	x 4.06	9.34232e-11	CLEC4F	C-type lectin domain family 4 member F	protein_coding	2	-1	70808643	70820599	165530
ENSG00000267648	2.0214	x 4.06	7.61743e-06	ENSG00000267648	DTW domain containing 2 (DTWD2) pseudogene	transcribed_processed_pseudogene	17	-1	35406948	35407818	-
ENSG00000247317	2.01766	x 4.05	1.67313e-11	LY6E-DT	LY6E divergent transcript	lncRNA	8	-1	142981738	143018437	-
ENSG00000170542	2.01315	x 4.04	1.28007e-09	SERPINB9	serpin family B member 9	protein_coding	6	-1	2887270	2903309	5272
ENSG00000124201	2.00928	x 4.03	1.51459e-11	ZNFX1	zinc finger NFX1-type containing 1	protein_coding	20	-1	49237946	49278426	57169
ENSG00000260188	2.0071	x 4.02	3.23993e-06	ENSG00000260188	novel transcript, antisense to SLC22A16	lncRNA	6	1	110477907	110479436	-
ENSG00000163823	2.00104	x 4	2.03929e-13	CCR1	C-C motif chemokine receptor 1	protein_coding	3	-1	46201711	46208313	1230
ENSG00000198848	2.00048	x 4	2.3983e-10	CES1	carboxylesterase 1	protein_coding	16	-1	55802851	55833337	1066
ENSG00000265566	2.00024	x 4	1.18165e-05	RN7SL605P	RNA, 7SL, cytoplasmic 605, pseudogene	misc_RNA	11	-1	57528085	57528365	106481087
ENSG00000113494	1.99463	x 3.99	6.38717e-08	PRLR	prolactin receptor	protein_coding	5	-1	35048756	35230487	5618
ENSG00000145016	1.99123	x 3.98	3.61795e-09	RUBCN	rubicon autophagy regulator	protein_coding	3	-1	197668867	197749727	9711
ENSG00000125826	1.98741	x 3.97	1.16154e-10	RBCK1	RANBP2-type and C3HC4-type zinc finger containing 1	protein_coding	20	1	407498	432139	10616
ENSG00000136147	1.98006	x 3.95	1.07248e-12	PHF11	PHD finger protein 11	protein_coding	13	1	49495610	49528981	51131
ENSG00000117226	1.97974	x 3.94	6.587e-10	GBP3	guanylate binding protein 3	protein_coding	1	-1	89006679	89022894	2635
ENSG00000091129	-1.97851	/ 3.94	1.19925e-05	NRCAM	neuronal cell adhesion molecule	protein_coding	7	-1	108147623	108456717	4897
ENSG00000267547	1.97791	x 3.94	1.2421e-07	ENSG00000267547	novel transcript	lncRNA	17	-1	35403837	35404373	-
ENSG00000161643	1.97295	x 3.93	3.48985e-10	SIGLEC16	sialic acid binding Ig like lectin 16	polymorphic_pseudogene	19	1	49969600	49975819	400709
ENSG00000146425	1.97005	x 3.92	5.97522e-10	DYNLT1	dynein light chain Tctex-type 1	protein_coding	6	-1	158636474	158644743	6993
ENSG00000182487	1.96806	x 3.91	2.86567e-09	NCF1B	neutrophil cytosolic factor 1B pseudogene	transcribed_unprocessed_pseudogene	7	1	73220624	73235945	654816
ENSG00000229677	1.9654	x 3.91	8.59976e-08	RPL17P28	ribosomal protein L17 (RPL17) pseudogene	processed_pseudogene	7	-1	139049456	139050006	100270940
ENSG00000226758	1.95805	x 3.89	3.49551e-06	DISC1-IT1	DISC1 intronic transcript 1	lncRNA	1	1	231925834	231945233	104472714
ENSG00000141574	1.95768	x 3.88	1.96416e-10	SECTM1	secreted and transmembrane 1	protein_coding	17	-1	82321024	82334074	6398
ENSG00000168016	1.95709	x 3.88	8.29806e-10	TRANK1	tetratricopeptide repeat and ankyrin repeat containing 1	protein_coding	3	-1	36826819	36945057	9881
ENSG00000241889	-1.94907	/ 3.86	1.10716e-06	ENSG00000241889	dullard homolog (Xenopus laevis) (DULLARD) pseudogene	processed_pseudogene	3	1	113885298	113886031	-
ENSG00000008735	1.94887	x 3.86	1.96628e-07	MAPK8IP2	mitogen-activated protein kinase 8 interacting protein 2	protein_coding	22	1	50600793	50613981	23542
ENSG00000178175	1.94782	x 3.86	6.08179e-10	ZNF366	zinc finger protein 366	protein_coding	5	-1	72439903	72507410	167465
ENSG00000204267	1.94581	x 3.85	3.54961e-13	TAP2	transporter 2, ATP binding cassette subfamily B member	protein_coding	6	-1	32821833	32838739	6891
ENSG00000172367	-1.94521	/ 3.85	3.29799e-05	PDZD3	PDZ domain containing 3	protein_coding	11	1	119185457	119190223	79849
ENSG00000172432	1.9439	x 3.85	1.61864e-12	GTPBP2	GTP binding protein 2	protein_coding	6	-1	43605316	43629264	54676
ENSG00000273272	1.94135	x 3.84	1.8196e-14	ENSG00000273272	novel transcript	lncRNA	22	1	50541108	50543011	-
ENSG00000227766	1.93708	x 3.83	0.0221546	ENSG00000227766	HLA complex group 4 pseudogene 5	unprocessed_pseudogene	6	-1	29942075	29943067	-
ENSG00000233214	1.93597	x 3.83	4.50619e-10	ENSG00000233214	novel transcript	lncRNA	19	-1	35424062	35424652	-
ENSG00000244491	1.93537	x 3.82	1.57591e-07	ENSG00000244491	novel transcript, antisense to SUN2	lncRNA	22	1	38734725	38738765	-
ENSG00000184898	1.93347	x 3.82	1.4658e-09	RBM43	RNA binding motif protein 43	protein_coding	2	-1	151247940	151261863	375287
ENSG00000170442	-1.93306	/ 3.82	0.000252291	KRT86	keratin 86	protein_coding	12	1	52249300	52309163	3892
ENSG00000159228	1.93045	x 3.81	5.17577e-11	CBR1	carbonyl reductase 1	protein_coding	21	1	36069941	36073166	873
ENSG00000126603	-1.93038	/ 3.81	6.32942e-05	GLIS2	GLIS family zinc finger 2	protein_coding	16	1	4314761	4339597	84662
ENSG00000179921	1.92981	x 3.81	1.45802e-11	GPBAR1	G protein-coupled bile acid receptor 1	protein_coding	2	1	218259496	218263861	151306
ENSG00000186818	1.92614	x 3.8	6.38838e-11	LILRB4	leukocyte immunoglobulin like receptor B4	protein_coding	19	1	54643889	54670359	11006
ENSG00000138166	1.92342	x 3.79	1.28643e-10	DUSP5	dual specificity phosphatase 5	protein_coding	10	1	110497907	110511533	1847
ENSG00000232680	1.91822	x 3.78	5.6739e-10	ENSG00000232680	novel transcript	lncRNA	19	-1	35432957	35434642	-
ENSG00000125804	-1.9176	/ 3.78	2.1215e-05	FAM182A	family with sequence similarity 182 member A	lncRNA	20	1	25985210	26086917	284800
ENSG00000230438	1.90695	x 3.75	1.32637e-08	SERPINB9P1	serpin family B member 9 pseudogene 1	lncRNA	6	-1	2851230	2881407	-
ENSG00000264400	1.9053	x 3.75	9.86172e-05	RN7SL491P	RNA, 7SL, cytoplasmic 491, pseudogene	misc_RNA	19	-1	35414881	35415149	106480514
ENSG00000100911	1.902	x 3.74	1.6634e-14	PSME2	proteasome activator subunit 2	protein_coding	14	-1	24143362	24147570	5721
ENSG00000120280	1.90071	x 3.73	1.69938e-11	TASL	TLR adaptor interacting with endolysosomal SLC15A4	protein_coding	X	-1	30558809	30577766	80231
ENSG00000235513	1.90039	x 3.73	6.81483e-06	L3MBTL2-AS1	L3MBTL2 antisense RNA 1	lncRNA	22	-1	41207592	41228500	-
ENSG00000114127	1.90036	x 3.73	4.42438e-08	XRN1	5'-3' exoribonuclease 1	protein_coding	3	-1	142306607	142448062	54464
ENSG00000231233	1.89903	x 3.73	1.03809e-08	CFAP58-DT	CFAP58 divergent transcript	lncRNA	10	-1	104351301	104353624	100505869
ENSG00000120539	1.89556	x 3.72	1.90968e-07	MASTL	microtubule associated serine/threonine kinase like	protein_coding	10	1	27154824	27187953	84930
ENSG00000229453	-1.89499	/ 3.72	9.97291e-05	SPINK8	serine peptidase inhibitor Kazal type 8 (putative)	protein_coding	3	-1	48306842	48333661	646424
ENSG00000200135	1.89487	x 3.72	9.60676e-06	Y_RNA	Y RNA	misc_RNA	12	1	112149360	112149472	-
ENSG00000250722	1.88806	x 3.7	4.46972e-05	SELENOP	selenoprotein P	protein_coding	5	-1	42799880	42887392	6414
ENSG00000135899	1.88066	x 3.68	6.19221e-13	SP110	SP110 nuclear body protein	protein_coding	2	-1	230165186	230225729	3431
ENSG00000184492	1.87887	x 3.68	2.37004e-05	FOXD4L1	forkhead box D4 like 1	protein_coding	2	1	113498665	113501155	200350
ENSG00000174697	-1.87796	/ 3.68	1.59743e-05	LEP	leptin	protein_coding	7	1	128241278	128257629	3952
ENSG00000135604	1.87606	x 3.67	4.07872e-10	STX11	syntaxin 11	protein_coding	6	1	144150517	144191939	8676
ENSG00000129667	1.87594	x 3.67	9.51001e-11	RHBDF2	rhomboid 5 homolog 2	protein_coding	17	-1	76470891	76501790	79651
ENSG00000240535	-1.87395	/ 3.67	0.000141009	ENSG00000240535	novel transcript, antisense to GZMK	lncRNA	5	-1	55021299	55042844	-
ENSG00000076706	-1.8724	/ 3.66	8.60917e-05	MCAM	melanoma cell adhesion molecule	protein_coding	11	-1	119308529	119321521	4162
ENSG00000122733	-1.86597	/ 3.65	4.77389e-08	PHF24	PHD finger protein 24	protein_coding	9	1	34957608	34982544	23349
ENSG00000132109	1.86396	x 3.64	4.12504e-13	TRIM21	tripartite motif containing 21	protein_coding	11	-1	4384897	4393702	6737
ENSG00000163959	1.86308	x 3.64	0.00313318	SLC51A	solute carrier family 51 subunit alpha	protein_coding	3	1	196211487	196243178	200931
ENSG00000233875	1.85933	x 3.63	3.54948e-10	ENSG00000233875	novel transcript	lncRNA	1	-1	154579065	154579663	-
ENSG00000272564	1.85891	x 3.63	9.36992e-06	ENSG00000272564	novel transcript	lncRNA	2	1	85904279	85904727	-
ENSG00000267568	-1.85625	/ 3.62	2.80149e-05	LOC105371899	novel transcript	lncRNA	17	-1	76950317	76969156	105371899
ENSG00000173372	1.85553	x 3.62	2.98083e-08	C1QA	complement C1q A chain	protein_coding	1	1	22636628	22639678	712
ENSG00000162946	1.85511	x 3.62	2.97201e-09	DISC1	DISC1 scaffold protein	protein_coding	1	1	231626790	232041272	27185
ENSG00000100226	1.85338	x 3.61	5.05898e-11	GTPBP1	GTP binding protein 1	protein_coding	22	1	38705742	38738299	9567
ENSG00000185482	1.85124	x 3.61	5.87514e-11	STAC3	SH3 and cysteine rich domain 3	protein_coding	12	-1	57243453	57251188	246329
ENSG00000160710	1.84869	x 3.6	9.32334e-14	ADAR	adenosine deaminase RNA specific	protein_coding	1	-1	154581695	154628013	103
ENSG00000079215	1.84867	x 3.6	1.93563e-07	SLC1A3	solute carrier family 1 member 3	protein_coding	5	1	36596588	36688334	6507
ENSG00000180061	1.84745	x 3.6	3.22084e-11	TMEM150B	transmembrane protein 150B	protein_coding	19	-1	55312801	55334048	284417
ENSG00000202533	1.84635	x 3.6	2.45994e-08	Y_RNA	Y RNA	misc_RNA	5	1	132468147	132468257	-
ENSG00000128394	1.84422	x 3.59	1.21046e-08	APOBEC3F	apolipoprotein B mRNA editing enzyme catalytic subunit 3F	protein_coding	22	1	39040604	39055972	200316
ENSG00000198019	1.84322	x 3.59	2.52948e-07	FCGR1B	Fc fragment of IgG receptor Ib	protein_coding	1	1	121087345	121097161	2210
ENSG00000197859	-1.84059	/ 3.58	3.24168e-05	ADAMTSL2	ADAMTS like 2	protein_coding	9	1	133532164	133575519	9719
ENSG00000162714	1.83967	x 3.58	1.52106e-10	ZNF496	zinc finger protein 496	protein_coding	1	-1	247297412	247331867	84838
ENSG00000106785	1.83605	x 3.57	6.53148e-14	TRIM14	tripartite motif containing 14	protein_coding	9	-1	98069275	98119222	9830
ENSG00000123609	1.83585	x 3.57	4.84073e-12	NMI	N-myc and STAT interactor	protein_coding	2	-1	151270470	151289894	9111
ENSG00000185722	1.83216	x 3.56	1.9181e-12	ANKFY1	ankyrin repeat and FYVE domain containing 1	protein_coding	17	-1	4163821	4263995	51479
ENSG00000205846	1.82628	x 3.55	1.63611e-06	CLEC6A	C-type lectin domain containing 6A	protein_coding	12	1	8455962	8478330	93978
ENSG00000197536	1.82572	x 3.54	7.42862e-11	IRF1-AS1	IRF1 antisense RNA 1	lncRNA	5	1	132410636	132488702	-
ENSG00000174944	1.82104	x 3.53	1.28991e-06	P2RY14	purinergic receptor P2Y14	protein_coding	3	-1	151212117	151278542	9934
ENSG00000160200	-1.81976	/ 3.53	1.23181e-05	CBS	cystathionine beta-synthase	protein_coding	21	-1	43053191	43076943	875
ENSG00000163644	1.81886	x 3.53	6.85607e-09	PPM1K	protein phosphatase, Mg2+/Mn2+ dependent 1K	protein_coding	4	-1	88257620	88284769	152926
ENSG00000064763	1.81841	x 3.53	4.36632e-08	FAR2	fatty acyl-CoA reductase 2	protein_coding	12	1	29149016	29341121	55711
ENSG00000233360	1.81759	x 3.52	0.0164798	PDXP-DT	PDXP divergent transcript	lncRNA	22	-1	37641832	37658377	101927051
ENSG00000253590	-1.81702	/ 3.52	5.82195e-05	IGLV3-13	immunoglobulin lambda variable 3-13 (pseudogene)	IG_V_pseudogene	22	1	22762294	22762516	-
ENSG00000228695	1.8163	x 3.52	4.37474e-05	CES1P1	carboxylesterase 1 pseudogene 1	transcribed_unprocessed_pseudogene	16	1	55760566	55793960	107987423
ENSG00000271447	-1.81374	/ 3.52	6.47925e-07	MMP28	matrix metallopeptidase 28	protein_coding	17	-1	35756249	35795707	79148
ENSG00000115159	1.81269	x 3.51	1.92679e-09	GPD2	glycerol-3-phosphate dehydrogenase 2	protein_coding	2	1	156435290	156613735	2820
ENSG00000106804	1.81263	x 3.51	3.4766e-06	C5	complement C5	protein_coding	9	-1	120952335	121050275	727
ENSG00000198756	-1.80703	/ 3.5	7.04814e-07	COLGALT2	collagen beta(1-O)galactosyltransferase 2	protein_coding	1	-1	183929854	184037729	23127
ENSG00000138670	1.8069	x 3.5	3.02056e-10	RASGEF1B	RasGEF domain family member 1B	protein_coding	4	-1	81426393	82044244	153020
ENSG00000196684	1.80598	x 3.5	1.27017e-12	HSH2D	hematopoietic SH2 domain containing	protein_coding	19	1	16134028	16158575	84941
ENSG00000181778	1.80488	x 3.49	1.95979e-08	TMEM252	transmembrane protein 252	protein_coding	9	-1	68536580	68540883	169693
ENSG00000136682	1.80187	x 3.49	5.1287e-10	CBWD2	COBW domain containing 2	protein_coding	2	1	113437691	113496204	150472
ENSG00000146859	1.8007	x 3.48	4.08142e-10	TMEM140	transmembrane protein 140	protein_coding	7	1	135148072	135166215	55281
ENSG00000232031	1.79987	x 3.48	0.00181452	ENSG00000232031	novel transcript	lncRNA	6	-1	81724722	81736353	-
ENSG00000228923	-1.79392	/ 3.47	3.64304e-05	ENSG00000228923	novel transcript	lncRNA	22	1	24516508	24518386	-
ENSG00000170486	-1.79099	/ 3.46	4.76929e-08	KRT72	keratin 72	protein_coding	12	-1	52585589	52601538	140807
ENSG00000226025	1.78843	x 3.45	5.66159e-06	LGALS17A	galectin 14 pseudogene	transcribed_unprocessed_pseudogene	19	1	39679374	39686373	400696
ENSG00000043591	1.78719	x 3.45	5.98703e-06	ADRB1	adrenoceptor beta 1	protein_coding	10	1	114043866	114046904	153
ENSG00000101986	1.78649	x 3.45	3.85354e-10	ABCD1	ATP binding cassette subfamily D member 1	protein_coding	X	1	153724856	153744755	215
ENSG00000111199	1.78596	x 3.45	2.06162e-08	TRPV4	transient receptor potential cation channel subfamily V member 4	protein_coding	12	-1	109783087	109833406	59341
ENSG00000106392	1.78542	x 3.45	2.05931e-10	C1GALT1	core 1 synthase, glycoprotein-N-acetylgalactosamine 3-beta-galactosyltransferase 1	protein_coding	7	1	7156934	7248616	56913
ENSG00000064300	1.78143	x 3.44	3.32168e-06	NGFR	nerve growth factor receptor	protein_coding	17	1	49495293	49515008	4804
ENSG00000073737	1.78084	x 3.44	8.30596e-10	DHRS9	dehydrogenase/reductase 9	protein_coding	2	1	169064789	169096167	10170
ENSG00000225217	1.78084	x 3.44	4.1251e-11	HSPA7	heat shock protein family A (Hsp70) member 7 (pseudogene)	unprocessed_pseudogene	1	1	161606291	161608217	-
ENSG00000254415	1.77842	x 3.43	2.19473e-09	SIGLEC14	sialic acid binding Ig like lectin 14	protein_coding	19	-1	51639478	51646825	100049587
ENSG00000227032	1.77837	x 3.43	6.69904e-08	RPS2P36	ribosomal protein S2 pseudogene 36	processed_pseudogene	10	-1	96620877	96621707	100271243
ENSG00000171860	1.77826	x 3.43	8.05339e-10	C3AR1	complement C3a receptor 1	protein_coding	12	-1	8056844	8066359	719
ENSG00000254521	1.7768	x 3.43	1.73514e-09	SIGLEC12	sialic acid binding Ig like lectin 12	protein_coding	19	-1	51491227	51501800	89858
ENSG00000214708	1.77207	x 3.42	0.000321047	LOC105371730	novel transcript, antisense to RHOT1	lncRNA	17	-1	32141226	32143135	105371730
ENSG00000175592	1.77187	x 3.41	0.000180567	FOSL1	FOS like 1, AP-1 transcription factor subunit	protein_coding	11	-1	65892049	65900573	8061
ENSG00000216588	-1.76998	/ 3.41	0.000354208	IGSF23	immunoglobulin superfamily member 23	protein_coding	19	1	44613563	44636781	147710
ENSG00000134470	1.76762	x 3.4	1.05916e-11	IL15RA	interleukin 15 receptor subunit alpha	protein_coding	10	-1	5943639	5978187	3601
ENSG00000143147	1.76754	x 3.4	1.02893e-05	GPR161	G protein-coupled receptor 161	protein_coding	1	-1	168079542	168137667	23432
ENSG00000254362	1.76746	x 3.4	5.95071e-07	ENSG00000254362	novel transcript	lncRNA	8	1	26440491	26442595	-
ENSG00000181963	1.76591	x 3.4	3.29342e-08	OR52K2	olfactory receptor family 52 subfamily K member 2	protein_coding	11	1	4449295	4450361	119774
ENSG00000253430	1.76562	x 3.4	6.10452e-07	ENSG00000253430	novel transcript	lncRNA	8	1	26422593	26423929	-
ENSG00000272462	1.76397	x 3.4	1.72105e-09	ENSG00000272462	novel transcript	lncRNA	6	1	25992641	26001775	-
ENSG00000288731	1.76387	x 3.4	1.95979e-08	ENSG00000288731	novel transcript	lncRNA	19	-1	35435765	35436509	-
ENSG00000130202	1.75999	x 3.39	8.79289e-07	NECTIN2	nectin cell adhesion molecule 2	protein_coding	19	1	44846175	44889223	5819
ENSG00000105939	1.75956	x 3.39	3.17658e-09	ZC3HAV1	zinc finger CCCH-type containing, antiviral 1	protein_coding	7	-1	139043515	139132122	56829
ENSG00000067066	1.75878	x 3.38	3.02821e-12	SP100	SP100 nuclear antigen	protein_coding	2	1	230415942	230545606	6672
ENSG00000223552	1.75853	x 3.38	5.15522e-07	CCR5AS	CCR5 antisense RNA	lncRNA	3	-1	46364391	46407083	-
ENSG00000082397	1.75848	x 3.38	2.76692e-11	EPB41L3	erythrocyte membrane protein band 4.1 like 3	protein_coding	18	-1	5392381	5630700	23136
ENSG00000111181	1.75804	x 3.38	3.33534e-10	SLC6A12	solute carrier family 6 member 12	protein_coding	12	-1	190077	214570	6539
ENSG00000129682	1.75723	x 3.38	1.46954e-05	FGF13	fibroblast growth factor 13	protein_coding	X	-1	138614727	139222777	2258
ENSG00000171631	1.75477	x 3.37	1.13479e-09	P2RY6	pyrimidinergic receptor P2Y6	protein_coding	11	1	73264498	73305103	5031
ENSG00000266017	1.75366	x 3.37	6.62381e-06	MIR4477B	microRNA 4477b	miRNA	9	1	63819574	63819654	100616194
ENSG00000136634	1.75352	x 3.37	1.87961e-05	IL10	interleukin 10	protein_coding	1	-1	206767602	206774541	3586
ENSG00000240065	1.75302	x 3.37	3.42692e-11	PSMB9	proteasome 20S subunit beta 9	protein_coding	6	1	32844136	32859851	5698
ENSG00000070190	1.75094	x 3.37	1.35315e-09	DAPP1	dual adaptor of phosphotyrosine and 3-phosphoinositides 1	protein_coding	4	1	99816827	99870190	27071
ENSG00000231535	1.75026	x 3.36	1.07025e-08	LINC00278	long intergenic non-protein coding RNA 278	lncRNA	Y	1	3002887	3200509	100873962
ENSG00000289582	1.74831	x 3.36	2.54444e-08	ENSG00000289582	novel transcript, sense intronic to GBP2	lncRNA	1	-1	89127160	89127432	-
ENSG00000137842	1.74787	x 3.36	4.1899e-09	TMEM62	transmembrane protein 62	protein_coding	15	1	43123279	43185144	80021
ENSG00000136231	1.74143	x 3.34	1.0826e-08	IGF2BP3	insulin like growth factor 2 mRNA binding protein 3	protein_coding	7	-1	23310209	23470491	10643
ENSG00000137767	1.7414	x 3.34	1.57333e-10	SQOR	sulfide quinone oxidoreductase	protein_coding	15	1	45631148	45691281	58472
ENSG00000067221	1.73715	x 3.33	1.51638e-07	STOML1	stomatin like 1	protein_coding	15	-1	73978926	73994622	9399
ENSG00000183691	-1.73656	/ 3.33	8.90071e-07	NOG	noggin	protein_coding	17	1	56593699	56595611	9241
ENSG00000198087	1.73406	x 3.33	1.60627e-09	CD2AP	CD2 associated protein	protein_coding	6	1	47477789	47627263	23607
ENSG00000246430	1.73394	x 3.33	1.27522e-07	LINC00968	long intergenic non-protein coding RNA 968	lncRNA	8	-1	56494923	56559823	100507632
ENSG00000112343	1.73374	x 3.33	2.83618e-11	TRIM38	tripartite motif containing 38	protein_coding	6	1	25962802	25991231	10475
ENSG00000262831	1.73048	x 3.32	0.0201339	ENSG00000262831	novel transcript, antisense P4HB	lncRNA	17	1	81843165	81843958	-
ENSG00000102678	-1.7233	/ 3.3	2.4393e-05	FGF9	fibroblast growth factor 9	protein_coding	13	1	21671073	21704498	2254
ENSG00000236073	1.7214	x 3.3	2.94761e-06	ENSG00000236073	ribosomal protein L34 (RPL34) pseudogene	processed_pseudogene	1	-1	21073639	21073753	-
ENSG00000258920	1.72006	x 3.29	1.8648e-08	FOXN3-AS1	FOXN3 antisense RNA 1	lncRNA	14	1	89417354	89419793	400236
ENSG00000166924	-1.71916	/ 3.29	0.000132851	NYAP1	neuronal tyrosine phosphorylated phosphoinositide-3-kinase adaptor 1	protein_coding	7	1	100483927	100494802	222950
ENSG00000204397	1.71904	x 3.29	8.45367e-07	CARD16	caspase recruitment domain family member 16	protein_coding	11	-1	105041326	105101431	114769
ENSG00000187583	1.71221	x 3.28	6.69904e-08	PLEKHN1	pleckstrin homology domain containing N1	protein_coding	1	1	966482	975865	84069
ENSG00000226822	1.70901	x 3.27	2.30796e-07	LINC02785	long intergenic non-protein coding RNA 2785	lncRNA	1	1	108040263	108076020	-
ENSG00000172403	1.70666	x 3.26	4.8077e-06	SYNPO2	synaptopodin 2	protein_coding	4	1	118850688	119061247	171024
ENSG00000286004	1.70626	x 3.26	0.000346794	ENSG00000286004	novel transcript, antisense to TNK2	lncRNA	3	1	195900986	195903417	-
ENSG00000138755	1.7039	x 3.26	0.000176625	CXCL9	C-X-C motif chemokine ligand 9	protein_coding	4	-1	76001275	76007509	4283
ENSG00000010379	1.70236	x 3.25	1.23196e-05	SLC6A13	solute carrier family 6 member 13	protein_coding	12	-1	220621	262873	6540
ENSG00000158089	-1.69825	/ 3.25	6.99674e-05	GALNT14	polypeptide N-acetylgalactosaminyltransferase 14	protein_coding	2	-1	30910467	31155202	79623
ENSG00000114745	1.69755	x 3.24	1.67545e-10	GORASP1	golgi reassembly stacking protein 1	protein_coding	3	-1	39096599	39107863	64689
ENSG00000204516	1.69709	x 3.24	3.1013e-10	MICB	MHC class I polypeptide-related sequence B	protein_coding	6	1	31494881	31511124	4277
ENSG00000080986	1.69684	x 3.24	1.36846e-10	NDC80	NDC80 kinetochore complex component	protein_coding	18	1	2571557	2616635	10403
ENSG00000103154	-1.69672	/ 3.24	7.4304e-08	NECAB2	N-terminal EF-hand calcium binding protein 2	protein_coding	16	1	83968244	84002776	54550
ENSG00000164054	1.69503	x 3.24	7.70448e-14	SHISA5	shisa family member 5	protein_coding	3	-1	48467798	48504826	51246
ENSG00000283529	-1.69493	/ 3.24	4.49731e-06	ENSG00000283529	somatomedin B and thrombospondin type 1 domain containing (SBSPON) pseudogene	transcribed_unprocessed_pseudogene	20	1	49318337	49441654	-
ENSG00000128335	1.68948	x 3.23	4.44655e-10	APOL2	apolipoprotein L2	protein_coding	22	-1	36226209	36239954	23780
ENSG00000116147	-1.68631	/ 3.22	0.000263155	TNR	tenascin R	protein_coding	1	-1	175315194	175743616	7143
ENSG00000274173	-1.68364	/ 3.21	0.000596368	ENSG00000274173	novel transcript	lncRNA	20	1	24931840	24932983	-
ENSG00000197467	-1.68111	/ 3.21	1.62228e-05	COL13A1	collagen type XIII alpha 1 chain	protein_coding	10	1	69801880	69964275	1305
ENSG00000169429	-1.6801	/ 3.2	5.89784e-06	CXCL8	C-X-C motif chemokine ligand 8	protein_coding	4	1	73740541	73743716	3576
ENSG00000088881	-1.68002	/ 3.2	1.96994e-07	EBF4	EBF family member 4	protein_coding	20	1	2692874	2760108	57593
ENSG00000104972	1.67991	x 3.2	5.14253e-10	LILRB1	leukocyte immunoglobulin like receptor B1	protein_coding	19	1	54617158	54638022	10859
ENSG00000134531	1.67939	x 3.2	1.87061e-07	EMP1	epithelial membrane protein 1	protein_coding	12	1	13196723	13219941	2012
ENSG00000182054	1.67897	x 3.2	2.73128e-08	IDH2	isocitrate dehydrogenase (NADP(+)) 2	protein_coding	15	-1	90083045	90102477	3418
ENSG00000072694	1.67839	x 3.2	3.33403e-08	FCGR2B	Fc fragment of IgG receptor IIb	protein_coding	1	1	161663143	161678654	2213
ENSG00000072121	1.67675	x 3.2	3.88194e-08	ZFYVE26	zinc finger FYVE-type containing 26	protein_coding	14	-1	67727374	67816590	23503
ENSG00000187553	1.67649	x 3.2	0.000292566	CYP26C1	cytochrome P450 family 26 subfamily C member 1	protein_coding	10	1	93060798	93069540	340665
ENSG00000236567	1.67582	x 3.2	4.55228e-07	TCF3P1	transcription factor 3 pseudogene 1	processed_pseudogene	9	1	5110913	5112849	-
ENSG00000162576	-1.67084	/ 3.18	1.20989e-05	MXRA8	matrix remodeling associated 8	protein_coding	1	-1	1352689	1361777	54587
ENSG00000232815	1.67066	x 3.18	2.18589e-06	DUX4L50	double homeobox 4 like 50 (pseudogene)	unprocessed_pseudogene	9	-1	63817748	63818462	-
ENSG00000175513	1.66928	x 3.18	2.30712e-06	TSGA10IP	testis specific 10 interacting protein	protein_coding	11	1	65945445	65959963	254187
ENSG00000110944	-1.6678	/ 3.18	8.62998e-06	IL23A	interleukin 23 subunit alpha	protein_coding	12	1	56334174	56340410	51561
ENSG00000149305	1.66692	x 3.18	0.000439111	HTR3B	5-hydroxytryptamine receptor 3B	protein_coding	11	1	113904796	113949079	9177
ENSG00000269243	1.66367	x 3.17	3.76804e-05	ENSG00000269243	novel transcript, antisense RAB8A	lncRNA	19	-1	16123661	16139892	-
ENSG00000262332	-1.66328	/ 3.17	1.17573e-06	ENSG00000262332	novel transcript, antisense to ABCC6	lncRNA	16	1	16223027	16224261	-
ENSG00000289318	1.66323	x 3.17	3.91855e-06	ENSG00000289318	novel transcript	lncRNA	1	1	143972669	143975076	-
ENSG00000197122	1.66103	x 3.16	1.92931e-13	SRC	SRC proto-oncogene, non-receptor tyrosine kinase	protein_coding	20	1	37344685	37406050	6714
ENSG00000148926	1.65714	x 3.15	3.84459e-08	ADM	adrenomedullin	protein_coding	11	1	10305073	10307397	133
ENSG00000105287	1.65584	x 3.15	3.17047e-10	PRKD2	protein kinase D2	protein_coding	19	-1	46674275	46717127	25865
ENSG00000225101	1.65109	x 3.14	4.31905e-10	OR52K3P	olfactory receptor family 52 subfamily K member 3 pseudogene	transcribed_unprocessed_pseudogene	11	1	4393775	4520905	-
ENSG00000283234	-1.6499	/ 3.14	0.000449199	ENSG00000283234	novel pseudogene	transcribed_unitary_pseudogene	1	-1	21950679	21956871	-
ENSG00000254017	1.64957	x 3.14	1.24204e-07	IGHEP2	immunoglobulin heavy constant epsilon P2 (pseudogene)	IG_C_pseudogene	9	1	5113549	5114804	3499
ENSG00000257495	-1.64817	/ 3.13	3.35143e-05	KRT73-AS1	KRT73 antisense RNA 1	lncRNA	12	1	52601467	52615305	100127967
ENSG00000135540	1.64557	x 3.13	1.45335e-10	NHSL1	NHS like 1	protein_coding	6	-1	138422043	138692571	57224
ENSG00000140675	-1.64521	/ 3.13	9.20421e-06	SLC5A2	solute carrier family 5 member 2	protein_coding	16	1	31483002	31490860	6524
ENSG00000244682	1.64448	x 3.13	3.2819e-10	FCGR2C	Fc fragment of IgG receptor IIc (gene/pseudogene)	polymorphic_pseudogene	1	1	161581339	161605662	-
ENSG00000286940	1.63859	x 3.11	1.09183e-07	MICB-DT	MICB divergent transcript	lncRNA	6	-1	31479973	31494935	102725068
ENSG00000267711	1.63728	x 3.11	5.82195e-05	ENSG00000267711	novel transcript	lncRNA	17	-1	35400878	35403006	-
ENSG00000124357	1.63555	x 3.11	2.45945e-11	NAGK	N-acetylglucosamine kinase	protein_coding	2	1	71064344	71079808	55577
ENSG00000167434	-1.63552	/ 3.11	2.25451e-07	CA4	carbonic anhydrase 4	protein_coding	17	1	60149942	60170899	762
ENSG00000183347	1.6343	x 3.1	1.3678e-05	GBP6	guanylate binding protein family member 6	protein_coding	1	1	89364059	89388160	163351
ENSG00000152689	1.63345	x 3.1	6.70193e-08	RASGRP3	RAS guanyl releasing protein 3	protein_coding	2	1	33436324	33564750	25780
ENSG00000220267	1.6306	x 3.1	3.52954e-07	ACTBP8	ACTB pseudogene 8	processed_pseudogene	6	-1	88275882	88276989	-
ENSG00000234457	-1.63005	/ 3.1	0.000354208	ENSG00000234457	ribosomal protein L39 (RPL39) pseudogene	processed_pseudogene	7	1	36305631	36305904	-
ENSG00000257433	1.62582	x 3.09	3.53811e-09	RPAP3-DT	RPAP3 divergent transcript	lncRNA	12	1	47706058	47742294	105369748
ENSG00000119655	1.62427	x 3.08	9.4713e-12	NPC2	NPC intracellular cholesterol transporter 2	protein_coding	14	-1	74476192	74494177	10577
ENSG00000145287	1.62371	x 3.08	8.35952e-09	PLAC8	placenta associated 8	protein_coding	4	-1	83090048	83137075	51316
ENSG00000048342	-1.62317	/ 3.08	0.000470493	CC2D2A	coiled-coil and C2 domain containing 2A	protein_coding	4	1	15469865	15601552	57545
ENSG00000142961	1.62123	x 3.08	8.66853e-10	MOB3C	MOB kinase activator 3C	protein_coding	1	-1	46607719	46616811	148932
ENSG00000275393	-1.62112	/ 3.08	6.77908e-05	ENSG00000275393	novel transcript, sense intronic to C16orf74	lncRNA	16	-1	85697335	85697868	-
ENSG00000224418	1.62059	x 3.08	6.31004e-05	STK24-AS1	STK24 antisense RNA 1	lncRNA	13	1	98577244	98578830	-
ENSG00000137414	1.61755	x 3.07	1.80444e-09	FAM8A1	family with sequence similarity 8 member A1	protein_coding	6	1	17600302	17611719	51439
ENSG00000085449	1.61397	x 3.06	4.82195e-09	WDFY1	WD repeat and FYVE domain containing 1	protein_coding	2	-1	223855716	223945357	57590
ENSG00000171132	1.61329	x 3.06	5.13942e-09	PRKCE	protein kinase C epsilon	protein_coding	2	1	45651345	46187990	5581
ENSG00000173083	1.61305	x 3.06	2.40688e-12	HPSE	heparanase	protein_coding	4	-1	83292461	83335153	10855
ENSG00000186049	-1.6125	/ 3.06	1.62569e-06	KRT73	keratin 73	protein_coding	12	-1	52607570	52618559	319101
ENSG00000261211	1.60847	x 3.05	4.10734e-07	ENSG00000261211	novel transcript	lncRNA	6	-1	6680309	6686948	-
ENSG00000120057	-1.60749	/ 3.05	4.64743e-05	SFRP5	secreted frizzled related protein 5	protein_coding	10	-1	97766751	97771999	6425
ENSG00000272941	1.60623	x 3.04	6.24177e-10	ENSG00000272941	novel transcript, antisense to C7orf49	lncRNA	7	1	135168403	135169547	-
ENSG00000114770	-1.60482	/ 3.04	1.36423e-09	ABCC5	ATP binding cassette subfamily C member 5	protein_coding	3	-1	183919934	184017939	10057
ENSG00000124762	1.60355	x 3.04	4.74619e-10	CDKN1A	cyclin dependent kinase inhibitor 1A	protein_coding	6	1	36676460	36687337	1026
ENSG00000286644	-1.60194	/ 3.04	0.00160012	ENSG00000286644	novel transcript	lncRNA	5	-1	181207480	181217864	-
ENSG00000235321	1.59648	x 3.02	2.7466e-05	ENSG00000235321	novel transcript	lncRNA	2	1	169100743	169101210	-
ENSG00000263766	1.59586	x 3.02	1.46619e-11	KPNB1-DT	KPNB1 divergent transcript	lncRNA	17	-1	47603860	47649449	112268184
ENSG00000137726	1.59426	x 3.02	7.10244e-12	FXYD6	FXYD domain containing ion transport regulator 6	protein_coding	11	-1	117836976	117877486	53826
ENSG00000237272	1.59387	x 3.02	2.58515e-06	OR51R1P	olfactory receptor family 51 subfamily R member 1 pseudogene	unitary_pseudogene	11	1	4418060	4419011	390034
ENSG00000172967	-1.59366	/ 3.02	0.000592228	XKR3	XK related 3	protein_coding	22	-1	16783412	16825411	150165
ENSG00000264370	1.59332	x 3.02	0.00149083	MIR3125	microRNA 3125	miRNA	2	1	12737367	12737444	100422986
ENSG00000182179	1.59246	x 3.02	3.55757e-09	UBA7	ubiquitin like modifier activating enzyme 7	protein_coding	3	-1	49805209	49813953	7318
ENSG00000154188	-1.59181	/ 3.01	2.61953e-08	ANGPT1	angiopoietin 1	protein_coding	8	-1	107249482	107498055	284
ENSG00000125531	-1.58881	/ 3.01	0.000171003	FNDC11	fibronectin type III domain containing 11	protein_coding	20	1	63547891	63556695	79025
ENSG00000288960	-1.5875	/ 3.01	1.41783e-05	ENSG00000288960	novel transcript	lncRNA	2	1	95074906	95075580	-
ENSG00000107796	1.5865	x 3	8.33338e-08	ACTA2	actin alpha 2, smooth muscle	protein_coding	10	-1	88935074	88991339	59
ENSG00000163328	1.58577	x 3	3.9699e-09	GPR155	G protein-coupled receptor 155	protein_coding	2	-1	174431571	174487094	151556
ENSG00000158488	-1.58526	/ 3	0.00139525	CD1E	CD1e molecule	protein_coding	1	1	158353696	158357553	913
ENSG00000251804	1.58339	x 3	0.00330581	RNU6-1294P	RNA, U6 small nuclear 1294, pseudogene	snRNA	3	-1	142407657	142407737	106480131
ENSG00000270882	1.58281	x 3	5.15696e-06	H4C14	H4 clustered histone 14	protein_coding	1	1	149832657	149839767	8370
ENSG00000122432	1.58272	x 3	4.48462e-06	SPATA1	spermatogenesis associated 1	protein_coding	1	1	84506300	84566194	100505741
ENSG00000130052	1.58225	x 2.99	4.12504e-13	STARD8	StAR related lipid transfer domain containing 8	protein_coding	X	1	68647666	68725842	9754
ENSG00000108984	1.58089	x 2.99	5.57681e-07	MAP2K6	mitogen-activated protein kinase kinase 6	protein_coding	17	1	69414697	69553865	5608
ENSG00000289425	1.57912	x 2.99	2.27012e-06	ENSG00000289425	novel transcript, sense intronic to RABGAP1L	lncRNA	1	1	174967328	174967944	-
ENSG00000245261	-1.57893	/ 2.99	0.000507624	ENSG00000245261	novel transcript	lncRNA	6	-1	43213801	43223860	-
ENSG00000116863	1.57787	x 2.99	3.08451e-09	ADPRS	ADP-ribosylserine hydrolase	protein_coding	1	1	36088892	36093932	54936
ENSG00000183734	1.57422	x 2.98	3.57224e-07	ASCL2	achaete-scute family bHLH transcription factor 2	protein_coding	11	-1	2268498	2270588	430
ENSG00000146232	1.56509	x 2.96	2.97404e-10	NFKBIE	NFKB inhibitor epsilon	protein_coding	6	-1	44258166	44265788	4794
ENSG00000100218	-1.56462	/ 2.96	5.2264e-05	RSPH14	radial spoke head 14 homolog	protein_coding	22	-1	23059415	23145021	27156
ENSG00000187116	1.5627	x 2.95	2.9949e-09	LILRA5	leukocyte immunoglobulin like receptor A5	protein_coding	19	-1	54307070	54313166	353514
ENSG00000100505	-1.56253	/ 2.95	0.000160708	TRIM9	tripartite motif containing 9	protein_coding	14	-1	50975262	51096061	114088
ENSG00000099860	1.56114	x 2.95	6.92936e-10	GADD45B	growth arrest and DNA damage inducible beta	protein_coding	19	1	2476122	2478259	4616
ENSG00000148175	1.5592	x 2.95	2.79098e-07	STOM	stomatin	protein_coding	9	-1	121338987	121370304	2040
ENSG00000206557	1.55849	x 2.95	0.000243967	TRIM71	tripartite motif containing 71	protein_coding	3	1	32817997	32897824	131405
ENSG00000141161	-1.55735	/ 2.94	4.98928e-06	UNC45B	unc-45 myosin chaperone B	protein_coding	17	1	35147817	35189345	146862
ENSG00000270106	1.55502	x 2.94	0.00154864	TSNAX-DISC1	TSNAX-DISC1 readthrough (NMD candidate)	protein_coding	1	1	231528653	231819244	100303453
ENSG00000068489	1.5544	x 2.94	1.78109e-09	PRR11	proline rich 11	protein_coding	17	1	59155732	59206709	55771
ENSG00000137752	1.5543	x 2.94	8.41218e-10	CASP1	caspase 1	protein_coding	11	-1	105025443	105035250	834
ENSG00000101230	-1.55266	/ 2.93	2.67696e-05	ISM1	isthmin 1	protein_coding	20	1	13221274	13300651	140862
ENSG00000162645	1.55202	x 2.93	4.6286e-10	GBP2	guanylate binding protein 2	protein_coding	1	-1	89106132	89150456	2634
ENSG00000285888	1.55	x 2.93	3.63187e-06	ENSG00000285888	novel transcript	lncRNA	6	1	36768485	36774651	-
ENSG00000276747	1.54972	x 2.93	0.000137591	PADI6	peptidyl arginine deiminase 6	protein_coding	1	1	17372196	17401699	353238
ENSG00000234509	-1.54928	/ 2.93	0.000434602	ENSG00000234509	novel transcript	lncRNA	21	-1	31653593	31659500	-
ENSG00000119121	-1.54774	/ 2.92	2.73128e-08	TRPM6	transient receptor potential cation channel subfamily M member 6	protein_coding	9	-1	74722495	74888094	140803
ENSG00000156500	1.54626	x 2.92	1.1684e-07	PABIR3	PABIR family member 3	protein_coding	X	1	134796395	134854835	159091
ENSG00000145685	1.54564	x 2.92	7.33847e-07	LHFPL2	LHFPL tetraspan subfamily member 2	protein_coding	5	-1	78485215	78770021	10184
ENSG00000199024	1.54515	x 2.92	1.19663e-05	MIR103A2	microRNA 103a-2	miRNA	20	1	3917494	3917571	406896
ENSG00000288742	1.54206	x 2.91	7.37859e-05	ENSG00000288742	novel transcript	lncRNA	19	-1	54373916	54376037	-
ENSG00000011422	1.54176	x 2.91	2.21588e-08	PLAUR	plasminogen activator, urokinase receptor	protein_coding	19	-1	43646095	43670547	5329
ENSG00000234506	1.53806	x 2.9	1.9267e-08	LINC01506	long intergenic non-protein coding RNA 1506	lncRNA	9	-1	68543531	68546662	101927015
ENSG00000189013	1.53709	x 2.9	0.000239179	KIR2DL4	killer cell immunoglobulin like receptor, two Ig domains and long cytoplasmic tail 4	protein_coding	19	1	54803611	54814517	3805
ENSG00000254470	1.53599	x 2.9	6.69949e-10	AP5B1	adaptor related protein complex 5 subunit beta 1	protein_coding	11	-1	65773898	65780976	91056
ENSG00000171714	1.53254	x 2.89	1.72449e-07	ANO5	anoctamin 5	protein_coding	11	1	21782659	22283567	203859
ENSG00000279913	1.52824	x 2.88	4.76914e-05	ENSG00000279913	TEC	TEC	4	1	99844138	99844696	-
ENSG00000180720	1.52807	x 2.88	7.11739e-06	CHRM4	cholinergic receptor muscarinic 4	protein_coding	11	-1	46383789	46391776	1132
ENSG00000115339	1.52803	x 2.88	4.42049e-09	GALNT3	polypeptide N-acetylgalactosaminyltransferase 3	protein_coding	2	-1	165747588	165794659	2591
ENSG00000065911	1.52529	x 2.88	6.81531e-11	MTHFD2	methylenetetrahydrofolate dehydrogenase (NADP+ dependent) 2, methenyltetrahydrofolate cyclohydrolase	protein_coding	2	1	74186172	74217565	10797
ENSG00000250011	1.52455	x 2.88	0.000109995	HMGB1P3	high mobility group box 1 pseudogene 3	processed_pseudogene	2	1	230515023	230515638	-
ENSG00000234426	1.52151	x 2.87	6.27143e-07	ENSG00000234426	novel transcript	lncRNA	6	-1	88177804	88442928	-
ENSG00000061938	1.52041	x 2.87	1.31202e-08	TNK2	tyrosine kinase non receptor 2	protein_coding	3	-1	195863364	195911945	10188
ENSG00000139410	1.51977	x 2.87	1.40324e-08	SDSL	serine dehydratase like	protein_coding	12	1	113422380	113438276	113675
ENSG00000218226	1.51967	x 2.87	0.0010285	TATDN2P2	TatD DNase domain containing 2 pseudogene 2	processed_pseudogene	6	-1	158609706	158621636	-
ENSG00000234534	1.51934	x 2.87	9.99861e-06	CSNK1G2P1	casein kinase 1 gamma 2 pseudogene 1	processed_pseudogene	9	1	5040945	5041940	-
ENSG00000198673	1.51929	x 2.87	6.63839e-08	TAFA2	TAFA chemokine like family member 2	protein_coding	12	-1	61708273	62279150	338811
ENSG00000119915	1.51469	x 2.86	0.00126072	ELOVL3	ELOVL fatty acid elongase 3	protein_coding	10	1	102226299	102229589	83401
ENSG00000096968	1.51398	x 2.86	1.67545e-10	JAK2	Janus kinase 2	protein_coding	9	1	4984390	5129948	3717
ENSG00000255819	-1.51384	/ 2.86	0.00034168	KLRC4-KLRK1	KLRC4-KLRK1 readthrough	protein_coding	12	-1	10372353	10410146	-
ENSG00000119862	1.51263	x 2.85	1.07036e-08	LGALSL	galectin like	protein_coding	2	1	64453969	64461381	29094
ENSG00000281100	1.51221	x 2.85	3.06245e-08	ENSG00000281100	TEC	TEC	3	-1	36823151	36825158	-
ENSG00000107864	1.5116	x 2.85	6.91151e-08	CPEB3	cytoplasmic polyadenylation element binding protein 3	protein_coding	10	-1	92046692	92291078	22849
ENSG00000146192	1.51053	x 2.85	4.47487e-11	FGD2	FYVE, RhoGEF and PH domain containing 2	protein_coding	6	1	37005646	37029069	221472
ENSG00000268170	-1.51037	/ 2.85	0.000360678	ENSG00000268170	novel transcript, antisense to TAS2R40	lncRNA	7	-1	143220468	143222267	-
ENSG00000188404	1.50862	x 2.85	1.88854e-08	SELL	selectin L	protein_coding	1	-1	169690665	169711702	6402
ENSG00000028116	1.50776	x 2.84	3.9399e-13	VRK2	VRK serine/threonine kinase 2	protein_coding	2	1	57907629	58159920	7444
ENSG00000010327	1.50754	x 2.84	2.19772e-08	STAB1	stabilin 1	protein_coding	3	1	52495338	52524495	23166
ENSG00000279930	-1.50631	/ 2.84	5.31772e-05	ENSG00000279930	TEC	TEC	16	1	1437154	1439315	-
ENSG00000155313	1.50574	x 2.84	3.31959e-09	USP25	ubiquitin specific peptidase 25	protein_coding	21	1	15729982	15880064	29761
ENSG00000054690	1.50516	x 2.84	0.00118002	PLEKHH1	pleckstrin homology, MyTH4 and FERM domain containing H1	protein_coding	14	1	67533290	67589612	57475
ENSG00000286646	1.50505	x 2.84	4.22828e-10	ENSG00000286646	novel transcript, antisense to MAP3K5	lncRNA	6	1	136784045	136786280	-
ENSG00000089692	1.50502	x 2.84	8.24657e-10	LAG3	lymphocyte activating 3	protein_coding	12	1	6772512	6778455	3902
ENSG00000204283	-1.50452	/ 2.84	1.31376e-05	LINC01973	long intergenic non-protein coding RNA 1973	lncRNA	17	-1	77877330	77884119	400624
ENSG00000030582	1.50311	x 2.83	4.01338e-08	GRN	granulin precursor	protein_coding	17	1	44345246	44353106	2896
ENSG00000172493	1.50072	x 2.83	6.14204e-08	AFF1	AF4/FMR2 family member 1	protein_coding	4	1	86935002	87141039	4299
ENSG00000254554	1.5001	x 2.83	2.8239e-06	ADM-DT	ADM divergent transcript	lncRNA	11	-1	10302657	10303704	-
ENSG00000166278	1.49958	x 2.83	2.01407e-07	C2	complement C2	protein_coding	6	1	31897785	31945672	717
ENSG00000164136	1.49957	x 2.83	1.01015e-11	IL15	interleukin 15	protein_coding	4	1	141636583	141733987	3600
ENSG00000004809	1.4993	x 2.83	5.40342e-07	SLC22A16	solute carrier family 22 member 16	protein_coding	6	-1	110424687	110476641	85413
ENSG00000117266	1.49797	x 2.82	3.25703e-11	CDK18	cyclin dependent kinase 18	protein_coding	1	1	205504596	205532793	5129
ENSG00000157856	1.49718	x 2.82	0.000270998	DRC1	dynein regulatory complex subunit 1	protein_coding	2	1	26401920	26456711	92749
ENSG00000169228	1.49654	x 2.82	9.10539e-08	RAB24	RAB24, member RAS oncogene family	protein_coding	5	-1	177301198	177303744	53917
ENSG00000250687	1.49608	x 2.82	1.07716e-07	NAIPP1	NAIP pseudogene 1	transcribed_unprocessed_pseudogene	5	1	70462244	70479215	-
ENSG00000184060	1.49598	x 2.82	8.85977e-12	ADAP2	ArfGAP with dual PH domains 2	protein_coding	17	1	30906344	30959322	55803
ENSG00000079337	1.49588	x 2.82	0.000138084	RAPGEF3	Rap guanine nucleotide exchange factor 3	protein_coding	12	-1	47734363	47771040	10411
ENSG00000171115	1.4951	x 2.82	5.06529e-10	GIMAP8	GTPase, IMAP family member 8	protein_coding	7	1	150450630	150479393	155038
ENSG00000113368	1.49373	x 2.82	8.30942e-09	LMNB1	lamin B1	protein_coding	5	1	126776623	126837020	4001
ENSG00000164430	1.49227	x 2.81	3.9699e-09	CGAS	cyclic GMP-AMP synthase	protein_coding	6	-1	73413515	73452297	115004
ENSG00000289196	1.49227	x 2.81	1.36244e-07	ENSG00000289196	novel transcript	lncRNA	5	1	39074501	39075569	-
ENSG00000128203	1.4908	x 2.81	1.37958e-08	ASPHD2	aspartate beta-hydroxylase domain containing 2	protein_coding	22	1	26429260	26445015	57168
ENSG00000280122	-1.48986	/ 2.81	0.00048014	ENSG00000280122	TEC	TEC	17	-1	76966285	76969530	-
ENSG00000261150	-1.48866	/ 2.81	1.23812e-07	EPPK1	epiplakin 1	protein_coding	8	-1	143857324	143878467	83481
ENSG00000259182	1.48865	x 2.81	2.49622e-05	ENSG00000259182	novel transcript	lncRNA	15	1	101168530	101170821	-
ENSG00000101347	1.4875	x 2.8	1.04392e-11	SAMHD1	SAM and HD domain containing deoxynucleoside triphosphate triphosphohydrolase 1	protein_coding	20	-1	36890229	36951893	25939
ENSG00000102934	-1.4874	/ 2.8	5.48912e-06	PLLP	plasmolipin	protein_coding	16	-1	57248547	57284672	51090
ENSG00000286125	-1.48699	/ 2.8	0.00044604	ZIM2-AS1	novel transcript (contains ZIM2-AS1 and PEG3-AS1)	lncRNA	19	1	56669941	56823395	101929059
ENSG00000129757	1.48637	x 2.8	1.66574e-07	CDKN1C	cyclin dependent kinase inhibitor 1C	protein_coding	11	-1	2883213	2885775	1028
ENSG00000168404	1.48534	x 2.8	1.23451e-10	MLKL	mixed lineage kinase domain like pseudokinase	protein_coding	16	-1	74671855	74700960	197259
ENSG00000166889	1.48466	x 2.8	2.12751e-09	PATL1	PAT1 homolog 1, processing body mRNA decay factor	protein_coding	11	-1	59636716	59669037	219988
ENSG00000234127	1.48413	x 2.8	4.25235e-10	TRIM26	tripartite motif containing 26	protein_coding	6	-1	30184455	30213427	7726
ENSG00000196873	1.48263	x 2.79	1.88303e-07	CBWD3	COBW domain containing 3	protein_coding	9	1	68232003	68300035	445571
ENSG00000174705	1.4817	x 2.79	2.40663e-05	SH3PXD2B	SH3 and PX domains 2B	protein_coding	5	-1	172325000	172454525	285590
ENSG00000008130	1.48077	x 2.79	1.87725e-09	NADK	NAD kinase	protein_coding	1	-1	1751232	1780457	65220
ENSG00000214999	-1.48065	/ 2.79	9.11466e-07	LOC107985075	novel transcript, antisense to ALOX12B	lncRNA	17	1	8079482	8081565	107985075
ENSG00000287733	1.48052	x 2.79	1.13664e-08	ENSG00000287733	novel transcript	lncRNA	7	1	135170816	135172414	-
ENSG00000250602	-1.48025	/ 2.79	0.000720072	ENSG00000250602	novel transcript, antisense to GRAMD3	lncRNA	5	-1	126372477	126509021	-
ENSG00000105464	1.47993	x 2.79	8.23643e-09	GRIN2D	glutamate ionotropic receptor NMDA type subunit 2D	protein_coding	19	1	48393668	48444931	2906
ENSG00000239713	1.47957	x 2.79	5.6532e-08	APOBEC3G	apolipoprotein B mRNA editing enzyme catalytic subunit 3G	protein_coding	22	1	39077067	39087743	60489
ENSG00000268230	-1.47935	/ 2.79	0.000385318	ENSG00000268230	novel transcript	lncRNA	19	-1	58346854	58362751	-
ENSG00000006453	-1.47595	/ 2.78	0.000911761	BAIAP2L1	BAR/IMD domain containing adaptor protein 2 like 1	protein_coding	7	-1	98291650	98401090	55971
ENSG00000120306	1.47431	x 2.78	9.48791e-08	CYSTM1	cysteine rich transmembrane module containing 1	protein_coding	5	1	140175156	140282052	84418
ENSG00000144843	1.4739	x 2.78	1.69938e-11	ADPRH	ADP-ribosylarginine hydrolase	protein_coding	3	1	119579268	119589945	141
ENSG00000163053	-1.47259	/ 2.78	8.10777e-05	SLC16A14	solute carrier family 16 member 14	protein_coding	2	-1	230034982	230068993	151473
ENSG00000143382	1.4724	x 2.77	3.69347e-11	ADAMTSL4	ADAMTS like 4	protein_coding	1	1	150549369	150560937	54507
ENSG00000111224	1.47163	x 2.77	3.18156e-09	PARP11	poly(ADP-ribose) polymerase family member 11	protein_coding	12	-1	3791047	3873448	57097
ENSG00000204421	1.47121	x 2.77	0.00248141	LY6G6C	lymphocyte antigen 6 family member G6C	protein_coding	6	-1	31718648	31721746	80740
ENSG00000273828	-1.4707	/ 2.77	0.000485421	ENSG00000273828	novel transcript, antisense to ELMO2	lncRNA	20	1	46364551	46397994	-
ENSG00000105499	1.4703	x 2.77	1.36308e-10	PLA2G4C	phospholipase A2 group IVC	protein_coding	19	-1	48047843	48110817	8605
ENSG00000238000	1.47019	x 2.77	0.00104676	PSME2P1	proteasome activator subunit 2 pseudogene 1	processed_pseudogene	5	1	98213402	98214121	257093
ENSG00000112419	1.46953	x 2.77	1.58593e-07	PHACTR2	phosphatase and actin regulator 2	protein_coding	6	1	143536845	143831185	9749
ENSG00000167461	1.46925	x 2.77	1.01535e-09	RAB8A	RAB8A, member RAS oncogene family	protein_coding	19	1	16111889	16134234	4218
ENSG00000196778	1.4686	x 2.77	5.91527e-08	OR52K1	olfactory receptor family 52 subfamily K member 1	protein_coding	11	1	4482646	4493497	390036
ENSG00000147119	1.4685	x 2.77	1.39588e-08	CHST7	carbohydrate sulfotransferase 7	protein_coding	X	1	46573765	46598496	56548
ENSG00000169439	-1.46733	/ 2.77	1.44688e-06	SDC2	syndecan 2	protein_coding	8	1	96493813	96611790	6383
ENSG00000124688	1.46715	x 2.76	6.16215e-11	MAD2L1BP	MAD2L1 binding protein	protein_coding	6	1	43629540	43640941	9587
ENSG00000142303	-1.46435	/ 2.76	2.3146e-07	ADAMTS10	ADAM metallopeptidase with thrombospondin type 1 motif 10	protein_coding	19	-1	8580240	8610735	81794
ENSG00000285646	1.46402	x 2.76	0.000170612	ENSG00000285646	novel transcript	lncRNA	1	1	11907940	11914298	-
ENSG00000100024	-1.46336	/ 2.76	7.19646e-09	UPB1	beta-ureidopropionase 1	protein_coding	22	1	24494107	24528390	51733
ENSG00000060491	1.4627	x 2.76	2.69795e-09	OGFR	opioid growth factor receptor	protein_coding	20	1	62804835	62814000	11054
ENSG00000237217	1.46254	x 2.76	6.65078e-06	ENSG00000237217	novel pseudogene	processed_pseudogene	2	1	64450096	64450524	-
ENSG00000036565	1.46015	x 2.75	3.37529e-05	SLC18A1	solute carrier family 18 member A1	protein_coding	8	-1	20144855	20183206	6570
ENSG00000184058	-1.45936	/ 2.75	0.00113059	TBX1	T-box transcription factor 1	protein_coding	22	1	19756703	19783593	6899
ENSG00000185880	1.45864	x 2.75	7.39201e-13	TRIM69	tripartite motif containing 69	protein_coding	15	1	44728988	44767829	140691
ENSG00000235027	1.45723	x 2.75	0.0335146	ENSG00000235027	novel transcript	lncRNA	11	1	1760348	1762486	-
ENSG00000100228	-1.457	/ 2.75	1.80444e-09	RAB36	RAB36, member RAS oncogene family	protein_coding	22	1	23145366	23165663	9609
ENSG00000184613	-1.45594	/ 2.74	1.08542e-06	NELL2	neural EGFL like 2	protein_coding	12	-1	44508275	44921848	4753
ENSG00000090659	1.45589	x 2.74	1.41243e-07	CD209	CD209 molecule	protein_coding	19	-1	7739993	7747564	30835
ENSG00000254396	-1.45589	/ 2.74	4.18574e-05	ENSG00000254396	novel transcript	lncRNA	9	1	27102630	27104728	-
ENSG00000237781	1.4545	x 2.74	1.35129e-09	ADAMTSL4-AS2	ADAMTSL4 antisense RNA 2	lncRNA	1	-1	150548562	150557724	-
ENSG00000130164	1.4514	x 2.73	2.87592e-10	LDLR	low density lipoprotein receptor	protein_coding	19	1	11089462	11133820	3949
ENSG00000172936	1.45078	x 2.73	8.71367e-12	MYD88	MYD88 innate immune signal transduction adaptor	protein_coding	3	1	38138478	38143022	4615
ENSG00000187475	1.44847	x 2.73	1.14915e-05	H1-6	H1.6 linker histone, cluster member	protein_coding	6	-1	26107412	26108135	3010
ENSG00000158406	1.44822	x 2.73	4.61933e-08	H4C8	H4 clustered histone 8	protein_coding	6	-1	26277609	26285638	8365
ENSG00000172164	1.44747	x 2.73	3.06189e-08	SNTB1	syntrophin beta 1	protein_coding	8	-1	120535745	120813273	6641
ENSG00000211667	-1.44719	/ 2.73	0.000277739	IGLV3-12	immunoglobulin lambda variable 3-12	IG_V_gene	22	1	22771824	22772582	28802
ENSG00000234073	1.44642	x 2.73	5.52033e-05	LOC107986032	chromobox homolog 3 (CBX3) pseudogene	processed_pseudogene	3	-1	36880184	36880729	107986032
ENSG00000075151	1.44581	x 2.72	3.39572e-07	EIF4G3	eukaryotic translation initiation factor 4 gamma 3	protein_coding	1	-1	20806292	21177285	8672
ENSG00000144893	1.44344	x 2.72	7.3248e-07	MED12L	mediator complex subunit 12L	protein_coding	3	1	151085286	151437072	116931
ENSG00000223638	1.44294	x 2.72	6.36753e-05	RFPL4A	ret finger protein like 4A	protein_coding	19	1	55759097	55763421	342931
ENSG00000289074	-1.44218	/ 2.72	6.42594e-05	ENSG00000289074	novel transcript	lncRNA	11	-1	70269193	70270510	-
ENSG00000146250	-1.4418	/ 2.72	0.000421899	PRSS35	serine protease 35	protein_coding	6	1	83512534	83525704	167681
ENSG00000261889	1.44132	x 2.72	2.10477e-05	ENSG00000261889	novel transcript	lncRNA	16	-1	3156736	3157483	-
ENSG00000204217	1.441	x 2.72	1.57231e-08	BMPR2	bone morphogenetic protein receptor type 2	protein_coding	2	1	202376327	202567751	659
ENSG00000289526	-1.43914	/ 2.71	0.00550709	ENSG00000289526	novel transcript	lncRNA	11	-1	35051275	35067192	-
ENSG00000111664	-1.43859	/ 2.71	4.39568e-05	GNB3	G protein subunit beta 3	protein_coding	12	1	6839954	6847393	2784
ENSG00000285906	1.43827	x 2.71	1.09533e-06	ENSG00000285906	Novel transcript, antisense to HRH1	lncRNA	3	-1	11193439	11225877	-
ENSG00000236047	1.43798	x 2.71	0.000503205	RPL13AP12	ribosomal protein L13a pseudogene 12	processed_pseudogene	2	1	202520401	202520989	100271277
ENSG00000111846	1.43764	x 2.71	6.5191e-09	GCNT2	glucosaminyl (N-acetyl) transferase 2 (I blood group)	protein_coding	6	1	10492223	10629368	2651
ENSG00000131459	-1.43704	/ 2.71	0.000208758	GFPT2	glutamine-fructose-6-phosphate transaminase 2	protein_coding	5	-1	180300698	180353336	9945
ENSG00000164111	1.43606	x 2.71	1.90222e-11	ANXA5	annexin A5	protein_coding	4	-1	121667946	121696995	308
ENSG00000150961	1.43448	x 2.7	8.01894e-07	SEC24D	SEC24 homolog D, COPII coat complex component	protein_coding	4	-1	118722823	118838683	9871
ENSG00000134627	1.4334	x 2.7	7.67671e-09	PIWIL4	piwi like RNA-mediated gene silencing 4	protein_coding	11	1	94543840	94621421	143689
ENSG00000234076	1.43239	x 2.7	1.47994e-05	TPRG1-AS1	TPRG1 antisense RNA 1	lncRNA	3	-1	188941715	188947639	100874043
ENSG00000069188	-1.43232	/ 2.7	4.55921e-06	SDK2	sidekick cell adhesion molecule 2	protein_coding	17	-1	73334384	73644445	54549
ENSG00000282206	-1.43157	/ 2.7	7.61505e-05	ENSG00000282206	programmed cell death 6 (PDCD6) pseudogene	unprocessed_pseudogene	3	1	195635188	195636301	-
ENSG00000187037	1.43034	x 2.7	4.22341e-06	GPR141	G protein-coupled receptor 141	protein_coding	7	1	37683766	37833788	353345
ENSG00000233746	-1.42965	/ 2.69	0.000414694	LINC00656	long intergenic non-protein coding RNA 656	lncRNA	20	-1	23125068	23132635	200261
ENSG00000287201	-1.42643	/ 2.69	3.63269e-06	ENSG00000287201	novel transcript, antisense to ASAP1	lncRNA	8	1	130248287	130251051	-
ENSG00000270281	-1.42564	/ 2.69	0.000287692	ENSG00000270281	zinc finger protein 134 pseudogene	processed_pseudogene	19	-1	34779412	34780021	-
ENSG00000239948	1.42515	x 2.69	1.25031e-07	RN7SL368P	RNA, 7SL, cytoplasmic 368, pseudogene	misc_RNA	19	-1	43660500	43660776	106479357
ENSG00000255052	-1.42391	/ 2.68	1.86959e-05	FAM66D	family with sequence similarity 66 member D	lncRNA	8	1	12115767	12177550	112268389
ENSG00000171812	1.42221	x 2.68	1.17108e-07	COL8A2	collagen type VIII alpha 2 chain	protein_coding	1	-1	36095239	36125222	1296
ENSG00000272510	-1.42109	/ 2.68	0.00157206	ENSG00000272510	novel transcript, antisense to DNAJC16	lncRNA	1	-1	15565611	15565956	-
ENSG00000228097	1.42098	x 2.68	7.50937e-05	MTATP6P11	MT-ATP6 pseudogene 11	unprocessed_pseudogene	9	1	5099560	5100229	107075311
ENSG00000267359	-1.42014	/ 2.68	0.00211506	ENSG00000267359	novel transcript, antisense SLFN14	lncRNA	17	1	35553205	35554767	-
ENSG00000111796	-1.41872	/ 2.67	1.73512e-06	KLRB1	killer cell lectin like receptor B1	protein_coding	12	-1	9594551	9607916	3820
ENSG00000243650	1.41847	x 2.67	8.91277e-08	RN7SL834P	RNA, 7SL, cytoplasmic 834, pseudogene	misc_RNA	2	1	230507101	230507386	106481148
ENSG00000197647	-1.41761	/ 2.67	0.00166229	ZNF433	zinc finger protein 433	protein_coding	19	-1	12014715	12035741	163059
ENSG00000168310	1.41757	x 2.67	1.71194e-08	IRF2	interferon regulatory factor 2	protein_coding	4	-1	184387729	184474550	3660
ENSG00000120051	1.41741	x 2.67	1.63115e-06	CFAP58	cilia and flagella associated protein 58	protein_coding	10	1	104353833	104455102	159686
ENSG00000071575	1.41719	x 2.67	8.73341e-06	TRIB2	tribbles pseudokinase 2	protein_coding	2	1	12716910	12742734	28951
ENSG00000257258	1.41715	x 2.67	0.000110868	ENSG00000257258	novel transcript	lncRNA	12	-1	29142969	29158537	-
ENSG00000274029	1.41389	x 2.66	0.000804402	ENSG00000274029	novel transcript	lncRNA	12	1	121190868	121191518	-
ENSG00000174791	1.41368	x 2.66	3.31959e-09	RIN1	Ras and Rab interactor 1	protein_coding	11	-1	66330241	66336840	9610
ENSG00000234518	1.41097	x 2.66	7.95471e-08	PTGES3P1	prostaglandin E synthase 3 pseudogene 1	processed_pseudogene	1	-1	89104285	89104767	-
ENSG00000227051	-1.41096	/ 2.66	1.55578e-05	C14orf132	chromosome 14 open reading frame 132	protein_coding	14	1	96039362	96093971	56967
ENSG00000286942	-1.41075	/ 2.66	1.03808e-05	ENSG00000286942	novel transcript	lncRNA	2	-1	231518582	231521067	-
ENSG00000133574	1.4104	x 2.66	7.30903e-10	GIMAP4	GTPase, IMAP family member 4	protein_coding	7	1	150567369	150573953	55303
ENSG00000114405	1.40996	x 2.66	2.39312e-06	C3orf14	chromosome 3 open reading frame 14	protein_coding	3	1	62319015	62336213	57415
ENSG00000232504	1.40968	x 2.66	1.73552e-07	ST3GAL5-AS1	ST3GAL5 antisense RNA 1 (head to head)	lncRNA	2	1	85889151	85891136	-
ENSG00000170175	1.40935	x 2.66	1.55505e-08	CHRNB1	cholinergic receptor nicotinic beta 1 subunit	protein_coding	17	1	7445061	7457710	1140
ENSG00000229425	1.40922	x 2.66	0.000404857	LOC101927745	novel transcript	lncRNA	21	-1	15368966	15627342	101927745
ENSG00000173068	-1.40832	/ 2.65	1.12925e-05	BNC2	basonuclin 2	protein_coding	9	-1	16409503	16870843	54796
ENSG00000004468	1.40777	x 2.65	2.40393e-11	CD38	CD38 molecule	protein_coding	4	1	15778275	15853232	952
ENSG00000154856	-1.40659	/ 2.65	1.0951e-06	APCDD1	APC down-regulated 1	protein_coding	18	1	10454635	10489949	147495
ENSG00000267178	-1.40648	/ 2.65	0.00116774	PHF5CP	PHD finger protein 5C pseudogene	processed_pseudogene	19	-1	19588091	19588415	-
ENSG00000230225	1.40401	x 2.65	0.000351929	MTND5P14	MT-ND5 pseudogene 14	unprocessed_pseudogene	9	1	5109496	5110762	100873258
ENSG00000225864	1.40323	x 2.64	0.0303578	ENSG00000225864	HLA complex group 4 pseudogene 11	unprocessed_pseudogene	6	-1	29722981	29723971	-
ENSG00000134716	1.40284	x 2.64	1.68205e-06	CYP2J2	cytochrome P450 family 2 subfamily J member 2	protein_coding	1	-1	59893308	59926773	1573
ENSG00000215458	1.40274	x 2.64	2.57698e-10	AATBC	apoptosis associated transcript in bladder cancer	lncRNA	21	-1	43805758	43812567	284837
ENSG00000204264	1.40251	x 2.64	3.74087e-10	PSMB8	proteasome 20S subunit beta 8	protein_coding	6	-1	32840717	32844679	5696
ENSG00000183784	1.40223	x 2.64	6.98244e-08	DOCK8-AS1	DOCK8 antisense RNA 1	lncRNA	9	-1	212824	215893	157983
ENSG00000162630	-1.40215	/ 2.64	0.000795932	B3GALT2	beta-1,3-galactosyltransferase 2	protein_coding	1	-1	193178730	193186613	8707
ENSG00000135900	1.4017	x 2.64	2.111e-08	MRPL44	mitochondrial ribosomal protein L44	protein_coding	2	1	223957463	223967714	65080
ENSG00000162878	-1.4013	/ 2.64	0.000213843	PKDCC	protein kinase domain containing, cytoplasmic	protein_coding	2	1	42048021	42058517	91461
ENSG00000106100	1.4008	x 2.64	1.19279e-08	NOD1	nucleotide binding oligomerization domain containing 1	protein_coding	7	-1	30424527	30478784	10392
ENSG00000211513	1.40006	x 2.64	1.75455e-06	MIR320E	microRNA 320e	miRNA	19	-1	46709293	46709345	-
ENSG00000166527	1.39969	x 2.64	5.08816e-06	CLEC4D	C-type lectin domain family 4 member D	protein_coding	12	1	8509475	8522366	338339
ENSG00000211878	-1.39787	/ 2.64	0.000469863	TRAJ11	T cell receptor alpha joining 11	TR_J_gene	14	1	22532502	22532561	28744
ENSG00000030110	1.39723	x 2.63	3.00433e-10	BAK1	BCL2 antagonist/killer 1	protein_coding	6	-1	33572547	33580293	578
ENSG00000258120	-1.39553	/ 2.63	0.0075177	KRT128P	keratin 128 pseudogene	unprocessed_pseudogene	12	-1	52630339	52634456	-
ENSG00000213928	1.39406	x 2.63	7.12814e-12	IRF9	interferon regulatory factor 9	protein_coding	14	1	24161265	24166565	10379
ENSG00000172548	-1.39379	/ 2.63	0.00203994	NIPAL4	NIPA like domain containing 4	protein_coding	5	1	157460213	157474722	348938
ENSG00000110076	-1.39294	/ 2.63	0.000149604	NRXN2	neurexin 2	protein_coding	11	-1	64606174	64723197	9379
ENSG00000158270	-1.39158	/ 2.62	0.000424894	COLEC12	collectin subfamily member 12	protein_coding	18	-1	316737	500722	81035
ENSG00000169258	1.39125	x 2.62	4.75658e-06	GPRIN1	G protein regulated inducer of neurite outgrowth 1	protein_coding	5	-1	176595802	176610156	114787
ENSG00000237836	-1.39014	/ 2.62	0.000838549	PHKA2-AS1	PHKA2 antisense RNA 1	lncRNA	X	1	18890296	18894974	-
ENSG00000228274	-1.39011	/ 2.62	0.00104892	ENSG00000228274	novel transcript, antisense to CBY1	lncRNA	22	-1	38667585	38681860	-
ENSG00000161929	1.38874	x 2.62	3.93547e-12	SCIMP	SLP adaptor and CSK interacting membrane protein	protein_coding	17	-1	5208920	5234860	388325
ENSG00000132321	-1.38845	/ 2.62	0.00052924	IQCA1	IQ motif containing with AAA domain 1	protein_coding	2	-1	236324147	236507535	79781
ENSG00000268729	1.38844	x 2.62	1.24947e-05	ENSG00000268729	novel transcript, antisense to BRSK1	lncRNA	19	-1	55312029	55312495	-
ENSG00000279254	-1.38837	/ 2.62	0.00388406	ENSG00000279254	TEC	TEC	2	1	46668870	46670778	-
ENSG00000237101	1.38804	x 2.62	0.00300629	LOC101927164	novel transcript	lncRNA	1	1	224219613	224228043	101927164
ENSG00000116299	-1.38782	/ 2.62	2.14467e-07	ELAPOR1	endosome-lysosome associated apoptosis and autophagy regulator 1	protein_coding	1	1	109113679	109206781	57535
ENSG00000127990	-1.38741	/ 2.62	0.0053695	SGCE	sarcoglycan epsilon	protein_coding	7	-1	94524204	94656572	8910
ENSG00000216490	1.38739	x 2.62	2.01459e-08	IFI30	IFI30 lysosomal thiol reductase	protein_coding	19	1	18173162	18178117	10437
ENSG00000255545	-1.38645	/ 2.61	0.000145041	B3GAT1-DT	B3GAT1 divergent transcript	lncRNA	11	1	134412284	134505665	283177
ENSG00000170558	-1.38627	/ 2.61	0.00058244	CDH2	cadherin 2	protein_coding	18	-1	27932879	28177946	1000
ENSG00000187690	-1.38582	/ 2.61	0.00604193	EZHIP	EZH inhibitory protein	protein_coding	X	1	51406948	51408843	340602
ENSG00000289007	1.385	x 2.61	9.06567e-05	ENSG00000289007	novel transcript	lncRNA	X	-1	2566024	2609207	101928092
ENSG00000247134	-1.38436	/ 2.61	5.86197e-05	ENSG00000247134	novel transcript	lncRNA	8	1	32927913	33045445	-
ENSG00000205730	1.38418	x 2.61	7.89796e-12	ITPRIPL2	ITPRIP like 2	protein_coding	16	1	19113932	19121629	162073
ENSG00000203363	1.38366	x 2.61	1.77295e-05	GPR160P1	GPR160 pseudogene 1	processed_pseudogene	2	-1	85686053	85687047	-
ENSG00000162551	-1.3832	/ 2.61	3.22028e-05	ALPL	alkaline phosphatase, biomineralization associated	protein_coding	1	1	21509397	21578410	249
ENSG00000270000	1.38232	x 2.61	0.000299623	ENSG00000270000	novel transcript	lncRNA	14	-1	74471930	74472360	-
ENSG00000165300	-1.38216	/ 2.61	0.000124372	SLITRK5	SLIT and NTRK like family member 5	protein_coding	13	1	87671371	87696272	26050
ENSG00000238045	1.38023	x 2.6	5.25984e-08	ENSG00000238045	novel transcript, antisense to C16orf53 and MVP	lncRNA	16	-1	29808636	29821252	-
ENSG00000127951	1.37981	x 2.6	4.10229e-09	FGL2	fibrinogen like 2	protein_coding	7	-1	77193369	77199848	10875
ENSG00000169871	1.37851	x 2.6	6.19589e-10	TRIM56	tripartite motif containing 56	protein_coding	7	1	101085481	101097967	81844
ENSG00000092010	1.37838	x 2.6	5.48363e-12	PSME1	proteasome activator subunit 1	protein_coding	14	1	24136163	24138967	5720
ENSG00000133313	1.37729	x 2.6	1.88162e-10	CNDP2	carnosine dipeptidase 2	protein_coding	18	1	74495816	74523454	55748
ENSG00000113070	1.3769	x 2.6	2.95174e-07	HBEGF	heparin binding EGF like growth factor	protein_coding	5	-1	140332843	140346603	1839
ENSG00000130545	-1.37622	/ 2.6	4.09608e-05	CRB3	crumbs cell polarity complex component 3	protein_coding	19	1	6463777	6467221	92359
ENSG00000281852	-1.37518	/ 2.59	0.00034576	LINC00891	long intergenic non-protein coding RNA 891	lncRNA	X	1	71697196	71706455	-
ENSG00000259376	1.37432	x 2.59	0.000247263	ENSG00000259376	novel transcript, antisense to LRRK1	lncRNA	15	-1	101043716	101049456	-
ENSG00000165168	1.37171	x 2.59	4.62274e-11	CYBB	cytochrome b-245 beta chain	protein_coding	X	1	37780059	37813461	1536
ENSG00000079156	1.37145	x 2.59	0.000550297	OSBPL6	oxysterol binding protein like 6	protein_coding	2	1	178194481	178402893	114880
ENSG00000275772	-1.37132	/ 2.59	0.000168478	ENSG00000275772	CMT1A duplicated region transcript 15-like 2 (CDRT15L2) pseudogene	processed_pseudogene	22	-1	22785643	22787268	-
ENSG00000105767	1.37048	x 2.59	5.24038e-08	CADM4	cell adhesion molecule 4	protein_coding	19	-1	43622368	43639850	199731
ENSG00000008277	-1.37045	/ 2.59	0.000133611	ADAM22	ADAM metallopeptidase domain 22	protein_coding	7	1	87934143	88202889	53616
ENSG00000119147	-1.36954	/ 2.58	0.00287642	ECRG4	ECRG4 augurin precursor	protein_coding	2	1	106063246	106078155	84417
ENSG00000140853	1.36892	x 2.58	3.84394e-08	NLRC5	NLR family CARD domain containing 5	protein_coding	16	1	56989485	57083531	84166
ENSG00000103313	1.36859	x 2.58	2.16549e-09	MEFV	MEFV innate immuity regulator, pyrin	protein_coding	16	-1	3242027	3256633	4210
ENSG00000136960	1.36792	x 2.58	1.78144e-06	ENPP2	ectonucleotide pyrophosphatase/phosphodiesterase 2	protein_coding	8	-1	119557086	119673453	5168
ENSG00000272636	1.36661	x 2.58	0.000130753	DOC2B	double C2 domain beta	protein_coding	17	-1	142789	181650	8447
ENSG00000163251	1.36639	x 2.58	3.36727e-06	FZD5	frizzled class receptor 5	protein_coding	2	-1	207762598	207769906	7855
ENSG00000165030	1.36562	x 2.58	1.29e-06	NFIL3	nuclear factor, interleukin 3 regulated	protein_coding	9	-1	91409045	91423832	4783
ENSG00000235917	1.36317	x 2.57	6.36507e-07	MTCO2P11	MT-CO2 pseudogene 11	unprocessed_pseudogene	9	1	5098341	5099325	107075214
ENSG00000255274	-1.36312	/ 2.57	1.21417e-05	SMIM35	small integral membrane protein 35	protein_coding	11	-1	118003634	118088299	100526771
ENSG00000059758	1.36297	x 2.57	1.17273e-08	CDK17	cyclin dependent kinase 17	protein_coding	12	-1	96278261	96400480	5128
ENSG00000148600	-1.36267	/ 2.57	3.94036e-06	CDHR1	cadherin related family member 1	protein_coding	10	1	84194537	84219621	92211
ENSG00000224557	-1.36244	/ 2.57	0.00249058	HLA-DPB2	major histocompatibility complex, class II, DP beta 2 (pseudogene)	transcribed_unprocessed_pseudogene	6	1	33112440	33129084	3116
ENSG00000236242	-1.36137	/ 2.57	0.00432025	MYO16-AS1	MYO16 antisense RNA 1	lncRNA	13	-1	109163902	109201483	100885782
ENSG00000155093	1.36058	x 2.57	2.30153e-07	PTPRN2	protein tyrosine phosphatase receptor type N2	protein_coding	7	-1	157539056	158587823	5799
ENSG00000211841	-1.3595	/ 2.57	0.00186736	TRAJ48	T cell receptor alpha joining 48	TR_J_gene	14	1	22490491	22490553	28707
ENSG00000287263	1.35936	x 2.57	1.80162e-08	FLJ32255	novel transcript	lncRNA	5	-1	42983636	42993340	643977
ENSG00000162522	1.35906	x 2.57	8.23643e-09	KIAA1522	KIAA1522	protein_coding	1	1	32741830	32774970	57648
ENSG00000169084	1.35866	x 2.56	2.80003e-07	DHRSX	dehydrogenase/reductase X-linked	protein_coding	X	-1	2219506	2502805	207063
ENSG00000196381	-1.35786	/ 2.56	0.000190549	ZNF781	zinc finger protein 781	protein_coding	19	-1	37667751	37692315	163115
ENSG00000179840	1.3576	x 2.56	2.60743e-08	PIK3CD-AS1	PIK3CD antisense RNA 1	lncRNA	1	-1	9652610	9654586	644997
ENSG00000288970	-1.35647	/ 2.56	2.4023e-06	ENSG00000288970	novel transcript	lncRNA	6	1	170464595	170474167	-
ENSG00000213468	1.35613	x 2.56	1.34044e-06	FIRRE	firre intergenic repeating RNA element	lncRNA	X	-1	131688779	131830862	286467
ENSG00000282989	-1.3559	/ 2.56	0.00151197	PDCL3P2	PDCL3 pseudogene 2	processed_pseudogene	8	-1	101871830	101872549	-
ENSG00000163235	-1.35551	/ 2.56	4.2194e-06	TGFA	transforming growth factor alpha	protein_coding	2	-1	70447284	70554193	7039
ENSG00000074964	1.35339	x 2.56	6.39044e-12	ARHGEF10L	Rho guanine nucleotide exchange factor 10 like	protein_coding	1	1	17539698	17697874	55160
ENSG00000138688	1.35015	x 2.55	1.54039e-07	KIAA1109	KIAA1109	protein_coding	4	1	122152331	122364167	84162
ENSG00000108424	1.35006	x 2.55	4.58136e-10	KPNB1	karyopherin subunit beta 1	protein_coding	17	1	47649476	47685505	3837
ENSG00000181908	1.34916	x 2.55	3.03763e-10	LINC02724	long intergenic non-protein coding RNA 2724	lncRNA	11	1	64449074	64451657	100996455
ENSG00000279727	1.3483	x 2.55	6.55127e-06	LINC02033	long intergenic non-protein coding RNA 2033	lncRNA	3	-1	36819276	36822498	105377031
ENSG00000100596	1.34482	x 2.54	2.40371e-07	SPTLC2	serine palmitoyltransferase long chain base subunit 2	protein_coding	14	-1	77505997	77616637	9517
ENSG00000189337	-1.34414	/ 2.54	2.30739e-06	KAZN	kazrin, periplakin interacting protein	protein_coding	1	1	13892792	15118043	23254
ENSG00000228137	-1.344	/ 2.54	0.000333297	ENSG00000228137	novel transcript	lncRNA	21	1	46246890	46247682	-
ENSG00000165806	1.34343	x 2.54	5.74639e-10	CASP7	caspase 7	protein_coding	10	1	113679162	113730907	840
ENSG00000278112	-1.343	/ 2.54	7.85858e-05	ENSG00000278112	novel transcript, sense intronic to RILPL1	lncRNA	12	-1	123519390	123519856	-
ENSG00000260910	-1.34144	/ 2.53	2.46727e-06	LINC00565	long intergenic non-protein coding RNA 565	lncRNA	13	-1	113923052	113928991	-
ENSG00000259418	1.33949	x 2.53	5.26634e-05	ENSG00000259418	novel transcript, antisense to SORD	lncRNA	15	-1	45041716	45058707	-
ENSG00000008226	-1.33886	/ 2.53	4.68055e-07	DLEC1	DLEC1 cilia and flagella associated protein	protein_coding	3	1	38039205	38124025	9940
ENSG00000235665	-1.33843	/ 2.53	0.000177463	LINC00298	long intergenic non-protein coding RNA 298	lncRNA	2	-1	7922425	8278186	339788
ENSG00000283499	-1.33814	/ 2.53	0.00128801	U6	U6 spliceosomal RNA	snRNA	4	-1	48109353	48109410	-
ENSG00000125730	1.33799	x 2.53	4.22751e-05	C3	complement C3	protein_coding	19	-1	6677704	6730562	718
ENSG00000167850	1.33764	x 2.53	4.71701e-10	CD300C	CD300c molecule	protein_coding	17	-1	74541073	74546115	10871
ENSG00000119522	1.33645	x 2.53	1.18913e-09	DENND1A	DENN domain containing 1A	protein_coding	9	-1	123379654	123930152	57706
ENSG00000268518	1.33617	x 2.52	1.78922e-06	ENSG00000268518	novel transcript	lncRNA	19	-1	50486810	50487638	-
ENSG00000134765	-1.33469	/ 2.52	0.00068024	DSC1	desmocollin 1	protein_coding	18	-1	31129236	31162856	1823
ENSG00000186188	1.33404	x 2.52	3.60183e-07	FFAR4	free fatty acid receptor 4	protein_coding	10	1	93566665	93604480	338557
ENSG00000185909	1.33272	x 2.52	1.15838e-06	KLHDC8B	kelch domain containing 8B	protein_coding	3	1	49171598	49176486	200942
ENSG00000141542	-1.33265	/ 2.52	1.81575e-07	RAB40B	RAB40B, member RAS oncogene family	protein_coding	17	-1	82654973	82698698	10966
ENSG00000287315	-1.33246	/ 2.52	0.000964441	ENSG00000287315	novel transcript, antisense to OBSCN	lncRNA	1	-1	228357012	228368554	-
ENSG00000161381	-1.3323	/ 2.52	3.04473e-06	PLXDC1	plexin domain containing 1	protein_coding	17	-1	39063313	39154394	57125
ENSG00000121060	1.33158	x 2.52	3.36644e-10	TRIM25	tripartite motif containing 25	protein_coding	17	-1	56836387	56914080	7706
ENSG00000128284	1.33153	x 2.52	1.23451e-10	APOL3	apolipoprotein L3	protein_coding	22	-1	36140330	36166177	80833
ENSG00000267260	-1.33079	/ 2.52	0.000379049	LOC728485	novel transcript	lncRNA	19	1	36773112	36777078	728485
ENSG00000170412	1.32744	x 2.51	2.89252e-05	GPRC5C	G protein-coupled receptor class C group 5 member C	protein_coding	17	1	74424851	74451653	55890
ENSG00000234436	1.32699	x 2.51	3.22632e-06	ENSG00000234436	leukocyte immunoglobulin-like receptor, subfamily A pseudogene	unprocessed_pseudogene	19	-1	54301758	54306026	-
ENSG00000182489	-1.32674	/ 2.51	7.1388e-05	XKRX	XK related X-linked	protein_coding	X	-1	100913445	100929433	402415
ENSG00000262488	-1.32669	/ 2.51	0.00143457	ENSG00000262488	Rho GTPase activating protein 21 (ARHGAP21) pseudogene	processed_pseudogene	16	-1	10840384	10841544	-
ENSG00000211865	-1.32604	/ 2.51	7.92695e-05	TRAJ24	T cell receptor alpha joining 24	TR_J_gene	14	1	22519969	22520031	28731
ENSG00000160888	1.32541	x 2.51	1.67144e-08	IER2	immediate early response 2	protein_coding	19	1	13150411	13154911	9592
ENSG00000232021	-1.32447	/ 2.5	2.52029e-06	LEF1-AS1	LEF1 antisense RNA 1	lncRNA	4	1	108167525	108258037	641518
ENSG00000258499	1.32446	x 2.5	0.000671681	LINC02287	long intergenic non-protein coding RNA 2287	lncRNA	14	-1	92905697	92907482	101929002
ENSG00000211872	-1.32385	/ 2.5	0.0356596	TRAJ17	T cell receptor alpha joining 17	TR_J_gene	14	1	22526844	22526906	28738
ENSG00000285534	-1.32147	/ 2.5	0.00136953	ENSG00000285534	novel transcript	lncRNA	13	-1	109478739	109731700	-
ENSG00000203804	1.32114	x 2.5	8.66176e-09	ADAMTSL4-AS1	ADAMTSL4 antisense RNA 1	lncRNA	1	-1	150560202	150562115	-
ENSG00000070915	1.32051	x 2.5	0.000204921	SLC12A3	solute carrier family 12 member 3	protein_coding	16	1	56865207	56915850	6559
ENSG00000134827	1.32033	x 2.5	2.85957e-05	TCN1	transcobalamin 1	protein_coding	11	-1	59852800	59866489	6947
ENSG00000137968	-1.31973	/ 2.5	0.00229486	SLC44A5	solute carrier family 44 member 5	protein_coding	1	-1	75202129	75611114	204962
ENSG00000104320	1.31897	x 2.49	7.69465e-08	NBN	nibrin	protein_coding	8	-1	89933331	90003228	4683
ENSG00000274902	1.31848	x 2.49	1.24279e-05	ENSG00000274902	novel transcript	lncRNA	12	1	47731908	47732351	-
ENSG00000082196	-1.31794	/ 2.49	1.60912e-07	C1QTNF3	C1q and TNF related 3	protein_coding	5	-1	34017858	34043213	114899
ENSG00000165457	1.31737	x 2.49	3.73654e-09	FOLR2	folate receptor beta	protein_coding	11	1	72216601	72221950	2350
ENSG00000161944	1.31482	x 2.49	5.29085e-09	ASGR2	asialoglycoprotein receptor 2	protein_coding	17	-1	7101322	7115700	433
ENSG00000182580	-1.31448	/ 2.49	0.00012782	EPHB3	EPH receptor B3	protein_coding	3	1	184561785	184582408	2049
ENSG00000270426	1.31422	x 2.49	3.83706e-07	ENSG00000270426	novel transcript, sense intronic to IRF2	lncRNA	4	-1	184471924	184472609	-
ENSG00000131401	1.31394	x 2.49	4.5191e-10	NAPSB	napsin B aspartic peptidase, pseudogene	transcribed_unprocessed_pseudogene	19	-1	50333796	50344773	256236
ENSG00000237429	-1.31352	/ 2.49	5.62212e-07	ENSG00000237429	novel transcript	lncRNA	1	1	27525805	27530561	-
ENSG00000207340	1.31256	x 2.48	0.003804	RNVU1-1	RNA, variant U1 small nuclear 1	snRNA	1	-1	148362370	148362533	101954273
ENSG00000003400	1.31227	x 2.48	6.63236e-09	CASP10	caspase 10	protein_coding	2	1	201182898	201229406	843
ENSG00000207802	-1.31214	/ 2.48	0.001149	MIR646	microRNA 646	miRNA	20	1	60308474	60308567	693231
ENSG00000248385	1.31117	x 2.48	0.00282401	TARM1	T cell-interacting, activating receptor on myeloid cells 1	protein_coding	19	-1	54069895	54081365	441864
ENSG00000155980	-1.31108	/ 2.48	0.000115678	KIF5A	kinesin family member 5A	protein_coding	12	1	57546026	57586633	3798
ENSG00000023902	1.31018	x 2.48	8.09716e-10	PLEKHO1	pleckstrin homology domain containing O1	protein_coding	1	1	150149183	150164720	51177
ENSG00000286151	-1.30831	/ 2.48	0.000994415	ENSG00000286151	SLAM family member 5-like pseudogene	unprocessed_pseudogene	1	1	157400927	157417259	-
ENSG00000276600	-1.30826	/ 2.48	0.000334123	RAB7B	RAB7B, member RAS oncogene family	protein_coding	1	-1	205976740	206003461	338382
ENSG00000235192	1.30823	x 2.48	1.84037e-06	ENSG00000235192	novel transcript	lncRNA	2	1	165794851	165810010	-
ENSG00000231187	1.30821	x 2.48	5.30884e-06	LOC102724593	novel transcript	lncRNA	10	-1	46580708	46598150	102724593
ENSG00000100320	-1.3076	/ 2.48	0.000190281	RBFOX2	RNA binding fox-1 homolog 2	protein_coding	22	-1	35738736	36028824	23543
ENSG00000041357	1.30722	x 2.47	9.49271e-08	PSMA4	proteasome 20S subunit alpha 4	protein_coding	15	1	78540405	78552417	5685
ENSG00000285554	1.30682	x 2.47	4.74149e-07	ENSG00000285554	Novel transcript	lncRNA	1	1	150173049	150181429	-
ENSG00000100605	1.30659	x 2.47	7.19646e-09	ITPK1	inositol-tetrakisphosphate 1-kinase	protein_coding	14	-1	92936914	93116320	3705
ENSG00000174749	1.30641	x 2.47	7.81064e-08	FAM241A	family with sequence similarity 241 member A	protein_coding	4	1	112145454	112195256	132720
ENSG00000253924	-1.30632	/ 2.47	0.00322508	ENSG00000253924	novel transcript	lncRNA	8	1	52294455	52301942	-
ENSG00000116514	1.3048	x 2.47	2.73383e-08	RNF19B	ring finger protein 19B	protein_coding	1	-1	32936445	32964809	127544
ENSG00000277157	1.30418	x 2.47	6.63255e-05	H4C4	H4 clustered histone 4	protein_coding	6	-1	26188710	26189112	8360
ENSG00000259520	-1.30416	/ 2.47	0.00116171	SLC28A2-AS1	SLC28A2 antisense RNA 1	lncRNA	15	-1	45235930	45279251	101928414
ENSG00000198870	-1.30315	/ 2.47	0.000125534	STKLD1	serine/threonine kinase like domain containing 1	protein_coding	9	1	133376366	133406096	169436
ENSG00000269019	1.30136	x 2.46	0.000175306	HOMER3-AS1	HOMER3 antisense RNA 1	lncRNA	19	1	18940235	18947452	-
ENSG00000258659	1.30073	x 2.46	0.000145414	TRIM34	tripartite motif containing 34	protein_coding	11	1	5619764	5644398	53840
ENSG00000104518	1.3006	x 2.46	4.3895e-08	GSDMD	gasdermin D	protein_coding	8	1	143553207	143563062	79792
ENSG00000280953	-1.30013	/ 2.46	0.00262271	LINC01163	long intergenic non-protein coding RNA 1163	lncRNA	10	1	128181032	128317726	101927381
ENSG00000034510	1.3	x 2.46	7.65282e-08	TMSB10	thymosin beta 10	protein_coding	2	1	84905656	84906671	9168
ENSG00000086288	1.2978	x 2.46	1.86939e-05	NME8	NME/NM23 family member 8	protein_coding	7	1	37848597	37900397	51314
ENSG00000262001	-1.29741	/ 2.46	7.20322e-07	DLGAP1-AS2	DLGAP1 antisense RNA 2	lncRNA	18	1	3603000	3610103	-
ENSG00000050555	-1.29736	/ 2.46	3.20463e-05	LAMC3	laminin subunit gamma 3	protein_coding	9	1	131009174	131094473	10319
ENSG00000131686	-1.29633	/ 2.46	0.00236197	CA6	carbonic anhydrase 6	protein_coding	1	1	8945867	8975092	765
ENSG00000089041	1.29602	x 2.46	2.24801e-09	P2RX7	purinergic receptor P2X 7	protein_coding	12	1	121132819	121188032	5027
ENSG00000215533	1.29601	x 2.46	1.1026e-05	LINC00189	long intergenic non-protein coding RNA 189	lncRNA	21	1	29193480	29288205	193629
ENSG00000245888	-1.29565	/ 2.45	0.000121887	NSMCE1-DT	NSMCE1 divergent transcript	lncRNA	16	1	27268205	27290492	400512
ENSG00000170485	-1.29476	/ 2.45	4.04853e-05	NPAS2	neuronal PAS domain protein 2	protein_coding	2	1	100820139	100996829	4862
ENSG00000154102	-1.29341	/ 2.45	3.33963e-07	C16orf74	chromosome 16 open reading frame 74	protein_coding	16	-1	85690084	85751129	404550
ENSG00000145555	1.29326	x 2.45	8.96424e-07	MYO10	myosin X	protein_coding	5	-1	16661907	16936288	4651
ENSG00000152242	1.29279	x 2.45	7.71897e-08	C18orf25	chromosome 18 open reading frame 25	protein_coding	18	1	46173553	46266992	147339
ENSG00000285761	1.29267	x 2.45	0.000220464	ENSG00000285761	novel transcript	lncRNA	6	1	29752573	29763295	-
ENSG00000163512	1.29221	x 2.45	4.76901e-10	AZI2	5-azacytidine induced 2	protein_coding	3	-1	28315003	28349050	64343
ENSG00000196576	1.29199	x 2.45	4.74619e-10	PLXNB2	plexin B2	protein_coding	22	-1	50274979	50307646	23654
ENSG00000156564	-1.29124	/ 2.45	0.000580475	LRFN2	leucine rich repeat and fibronectin type III domain containing 2	protein_coding	6	-1	40391591	40587364	57497
ENSG00000277301	-1.29054	/ 2.45	4.0058e-05	LOC101929698	novel transcript, antisense to NOL4L	lncRNA	20	1	32509959	32520285	101929698
ENSG00000270912	1.28987	x 2.45	0.000722371	RPS28P1	ribosomal protein S28 pseudogene 1	processed_pseudogene	14	1	63808546	63808732	-
ENSG00000255122	-1.28892	/ 2.44	0.00235675	ENSG00000255122	40S ribosomal protein S24 (Rps24) pseudogene	processed_pseudogene	8	1	12580287	12581063	-
ENSG00000203814	1.28884	x 2.44	1.69413e-05	H2BC18	H2B clustered histone 18	protein_coding	1	-1	149782689	149812373	440689
ENSG00000183421	-1.2888	/ 2.44	0.000297829	RIPK4	receptor interacting serine/threonine kinase 4	protein_coding	21	-1	41739369	41767089	54101
ENSG00000154305	1.28866	x 2.44	1.72898e-07	MIA3	MIA SH3 domain ER export factor 3	protein_coding	1	1	222618097	222668007	375056
ENSG00000250397	-1.28856	/ 2.44	0.00092605	ENSG00000250397	novel transcript	lncRNA	11	-1	856880	859795	-
ENSG00000279942	-1.28814	/ 2.44	7.60877e-05	ENSG00000279942	TEC	TEC	6	1	37567716	37571460	-
ENSG00000130600	1.28774	x 2.44	0.00141922	H19	H19 imprinted maternally expressed transcript	lncRNA	11	-1	1995171	2001470	102724852
ENSG00000241597	1.28702	x 2.44	0.000425424	RPS9P3	ribosomal protein S9 (RPS9) pseudogene	processed_pseudogene	5	1	98954394	98954972	100133054
ENSG00000198604	1.28697	x 2.44	1.81481e-07	BAZ1A	bromodomain adjacent to zinc finger domain 1A	protein_coding	14	-1	34752731	34875647	11177
ENSG00000106686	-1.28664	/ 2.44	5.65483e-05	SPATA6L	spermatogenesis associated 6 like	protein_coding	9	-1	4553386	4666674	55064
ENSG00000254789	-1.28595	/ 2.44	0.00259525	ENSG00000254789	novel transcript	lncRNA	11	-1	15571813	15622447	-
ENSG00000123737	1.28558	x 2.44	1.55882e-05	EXOSC9	exosome component 9	protein_coding	4	1	121801318	121817021	5393
ENSG00000143452	1.28558	x 2.44	1.57457e-05	HORMAD1	HORMA domain containing 1	protein_coding	1	-1	150698060	150720895	84072
ENSG00000161249	-1.28515	/ 2.44	0.000112554	DMKN	dermokine	protein_coding	19	-1	35497220	35513658	93099
ENSG00000249863	-1.28426	/ 2.44	2.48844e-07	ENSG00000249863	synaptotagmin binding, cytoplasmic RNA interacting protein (SYNCRIP) pseudogene	processed_pseudogene	4	1	37868292	37869978	-
ENSG00000113273	1.28421	x 2.44	2.29516e-10	ARSB	arylsulfatase B	protein_coding	5	-1	78777209	78986087	411
ENSG00000092295	1.28389	x 2.43	8.35039e-06	TGM1	transglutaminase 1	protein_coding	14	-1	24249114	24264432	7051
ENSG00000124466	-1.28307	/ 2.43	1.90338e-05	LYPD3	LY6/PLAUR domain containing 3	protein_coding	19	-1	43460787	43465608	27076
ENSG00000224034	-1.28292	/ 2.43	0.00137349	LINC02561	long intergenic non-protein coding RNA 2561	lncRNA	10	-1	5266033	5271236	110806285
ENSG00000204388	1.28216	x 2.43	3.50246e-07	HSPA1B	heat shock protein family A (Hsp70) member 1B	protein_coding	6	1	31827738	31830254	3304
ENSG00000188626	-1.28212	/ 2.43	0.000742138	GOLGA8M	golgin A8 family member M	protein_coding	15	-1	28698583	28738384	653720
ENSG00000227920	-1.28189	/ 2.43	1.93563e-07	ENSG00000227920	novel transcript	lncRNA	6	1	37545145	37550860	-
ENSG00000254528	1.28012	x 2.43	1.58039e-05	ENSG00000254528	novel transcript, antisense to FXYD6	lncRNA	11	1	117833719	117838942	-
ENSG00000272970	-1.27873	/ 2.43	0.00312349	LOC107986163	novel transcript	lncRNA	3	1	184712184	184740104	107986163
ENSG00000162931	-1.27738	/ 2.42	7.14095e-05	TRIM17	tripartite motif containing 17	protein_coding	1	-1	228407935	228416861	51127
ENSG00000074660	1.27677	x 2.42	6.97436e-09	SCARF1	scavenger receptor class F member 1	protein_coding	17	-1	1633858	1645744	8578
ENSG00000251692	1.27546	x 2.42	0.00116774	PTX4	pentraxin 4	protein_coding	16	-1	1485886	1488981	390667
ENSG00000288836	1.27496	x 2.42	0.00171156	ENSG00000288836	novel transcript	lncRNA	6	1	144139977	144141641	-
ENSG00000205726	1.27482	x 2.42	6.42103e-08	ITSN1	intersectin 1	protein_coding	21	1	33642400	33899861	6453
ENSG00000160233	1.27426	x 2.42	2.96627e-08	LRRC3	leucine rich repeat containing 3	protein_coding	21	1	44455510	44462196	81543
ENSG00000185760	-1.27346	/ 2.42	3.96835e-05	KCNQ5	potassium voltage-gated channel subfamily Q member 5	protein_coding	6	1	72621792	73198853	56479
ENSG00000118515	-1.27343	/ 2.42	2.69795e-09	SGK1	serum/glucocorticoid regulated kinase 1	protein_coding	6	-1	134169248	134318112	6446
ENSG00000187240	-1.2725	/ 2.42	0.000124068	DYNC2H1	dynein cytoplasmic 2 heavy chain 1	protein_coding	11	1	103109410	103479863	79659
ENSG00000206172	1.27221	x 2.42	0.037972	HBA1	hemoglobin subunit alpha 1	protein_coding	16	1	176680	177522	3039
ENSG00000166819	-1.27163	/ 2.41	0.00200968	PLIN1	perilipin 1	protein_coding	15	-1	89664367	89679427	5346
ENSG00000261644	1.27149	x 2.41	2.22552e-09	CYLD-AS1	CYLD antisense RNA 1	lncRNA	16	-1	50727417	50742815	-
ENSG00000007516	-1.27099	/ 2.41	8.00302e-08	BAIAP3	BAI1 associated protein 3	protein_coding	16	1	1333638	1349441	8938
ENSG00000122877	1.27041	x 2.41	0.000156698	EGR2	early growth response 2	protein_coding	10	-1	62811996	62819167	1959
ENSG00000155287	1.26998	x 2.41	4.5974e-07	SLC25A28	solute carrier family 25 member 28	protein_coding	10	-1	99610522	99620609	81894
ENSG00000112299	-1.26873	/ 2.41	8.28247e-06	VNN1	vanin 1	protein_coding	6	-1	132680849	132714055	8876
ENSG00000283222	1.2684	x 2.41	0.00707646	MIR4433A	microRNA 4433a	miRNA	2	1	64340759	64340839	100616265
ENSG00000167105	1.26783	x 2.41	0.00086044	TMEM92	transmembrane protein 92	protein_coding	17	1	50271406	50281485	162461
ENSG00000147996	1.26779	x 2.41	8.71368e-08	CBWD5	COBW domain containing 5	protein_coding	9	1	65668805	65734041	220869
ENSG00000274588	-1.26714	/ 2.41	0.000140506	DGKK	diacylglycerol kinase kappa	protein_coding	X	-1	50365409	50470825	139189
ENSG00000171101	-1.26704	/ 2.41	2.7775e-06	SIGLEC17P	sialic acid binding Ig like lectin 17, pseudogene	transcribed_unprocessed_pseudogene	19	1	51167328	51173524	284367
ENSG00000204778	1.26701	x 2.41	0.00109127	CBWD4P	COBW domain containing 4, pseudogene	unprocessed_pseudogene	9	-1	65287914	65323015	-
ENSG00000225177	1.26694	x 2.41	1.15524e-06	ENSG00000225177	novel transcript	lncRNA	6	1	138692548	138697288	-
ENSG00000250771	1.26566	x 2.4	3.84176e-06	LOC100419170	toll-like receptor 2 pseudogene	transcribed_unprocessed_pseudogene	4	1	153640168	153681180	100419170
ENSG00000248473	-1.26354	/ 2.4	6.08324e-05	LINC01962	long intergenic non-protein coding RNA 1962	lncRNA	5	-1	181178821	181191852	102577426
ENSG00000161647	1.26337	x 2.4	0.000116507	MPP3	membrane palmitoylated protein 3	protein_coding	17	-1	43800799	43833170	4356
ENSG00000123358	1.26337	x 2.4	1.71354e-07	NR4A1	nuclear receptor subfamily 4 group A member 1	protein_coding	12	1	52022832	52059507	3164
ENSG00000005001	-1.26299	/ 2.4	0.000895909	PRSS22	serine protease 22	protein_coding	16	-1	2852730	2858170	64063
ENSG00000272989	-1.26291	/ 2.4	3.7181e-05	LINC02012	long intergenic non-protein coding RNA 2012	lncRNA	3	-1	197505262	197506986	-
ENSG00000273445	1.2629	x 2.4	0.000360877	ENSG00000273445	novel transcript	lncRNA	2	-1	87477495	87478034	-
ENSG00000172985	-1.26282	/ 2.4	1.60798e-07	SH3RF3	SH3 domain containing ring finger 3	protein_coding	2	1	109129205	109504634	344558
ENSG00000261208	-1.26118	/ 2.4	3.2643e-05	ENSG00000261208	novel Pumilio domain-containing protein KIAA0020 pseudogene	processed_pseudogene	14	1	52286797	52289268	-
ENSG00000100220	1.2604	x 2.4	1.9814e-10	RTCB	RNA 2',3'-cyclic phosphate and 5'-OH ligase	protein_coding	22	-1	32387582	32412248	51493
ENSG00000180815	-1.26024	/ 2.4	7.7781e-05	MAP3K15	mitogen-activated protein kinase kinase kinase 15	protein_coding	X	-1	19360056	19515508	389840
ENSG00000106714	-1.25826	/ 2.39	2.4193e-05	CNTNAP3	contactin associated protein family member 3	protein_coding	9	-1	39064710	39288315	79937
ENSG00000110881	-1.25816	/ 2.39	0.000838497	ASIC1	acid sensing ion channel subunit 1	protein_coding	12	1	50057548	50083611	41
ENSG00000126458	1.25796	x 2.39	7.27221e-09	RRAS	RAS related	protein_coding	19	-1	49635292	49640143	6237
ENSG00000166002	1.25748	x 2.39	1.80686e-08	SMCO4	single-pass membrane protein with coiled-coil domains 4	protein_coding	11	-1	93478472	93543391	56935
ENSG00000259097	-1.25723	/ 2.39	0.0180295	ENSG00000259097	novel transcript	lncRNA	14	-1	98068161	98205143	-
ENSG00000158481	-1.25716	/ 2.39	8.49179e-07	CD1C	CD1c molecule	protein_coding	1	1	158289923	158294774	911
ENSG00000155792	-1.25651	/ 2.39	4.91125e-05	DEPTOR	DEP domain containing MTOR interacting protein	protein_coding	8	1	119873717	120050918	64798
ENSG00000099957	-1.25514	/ 2.39	0.000548256	P2RX6	purinergic receptor P2X 6	protein_coding	22	1	21009808	21028013	9127
ENSG00000174482	-1.25498	/ 2.39	0.0028738	LINGO2	leucine rich repeat and Ig domain containing 2	protein_coding	9	-1	27948078	28670286	158038
ENSG00000169884	-1.25489	/ 2.39	1.72079e-05	WNT10B	Wnt family member 10B	protein_coding	12	-1	48965340	48971735	7480
ENSG00000006747	1.25407	x 2.39	0.00608099	SCIN	scinderin	protein_coding	7	1	12570577	12660182	85477
ENSG00000266274	1.2539	x 2.38	1.24771e-06	RN7SL138P	RNA, 7SL, cytoplasmic 138, pseudogene	misc_RNA	17	1	30959564	30959850	106480489
ENSG00000152818	1.25334	x 2.38	1.54039e-07	UTRN	utrophin	protein_coding	6	1	144285335	144853034	7402
ENSG00000282988	1.25272	x 2.38	5.57154e-06	ENSG00000282988	novel protein	protein_coding	6	-1	26195595	26199293	-
ENSG00000185201	1.25264	x 2.38	1.00891e-07	IFITM2	interferon induced transmembrane protein 2	protein_coding	11	1	303655	309397	10581
ENSG00000181585	-1.25184	/ 2.38	0.000178285	TMIE	transmembrane inner ear	protein_coding	3	1	46694528	46710886	259236
ENSG00000174171	-1.25089	/ 2.38	9.21816e-06	LOC105370792	novel transcript, antisense to SPTBN5	lncRNA	15	1	41892777	41899528	105370792
ENSG00000278661	-1.25011	/ 2.38	0.00124532	TRAJ37	T cell receptor alpha joining 37	TR_J_gene	14	1	22503750	22503814	28718
ENSG00000178015	-1.24923	/ 2.38	0.013351	GPR150	G protein-coupled receptor 150	protein_coding	5	1	95620087	95622142	285601
ENSG00000285943	-1.24917	/ 2.38	0.000277513	SPICE1	novel protein	protein_coding	3	-1	113361901	113515151	152185
ENSG00000258561	-1.24869	/ 2.38	0.00377798	ENSG00000258561	novel transcript	lncRNA	14	-1	66212810	66509394	-
ENSG00000198133	1.24857	x 2.38	1.77511e-08	TMEM229B	transmembrane protein 229B	protein_coding	14	-1	67447084	67533739	161145
ENSG00000180071	-1.24857	/ 2.38	0.000198625	ANKRD18A	ankyrin repeat domain 18A	protein_coding	9	-1	38571358	38620596	253650
ENSG00000266074	1.24856	x 2.38	4.5524e-10	BAHCC1	BAH domain and coiled-coil containing 1	protein_coding	17	1	81395457	81466332	57597
ENSG00000287892	1.2483	x 2.38	0.00821137	ENSG00000287892	novel transcript, antisense to LRRK1	lncRNA	15	-1	101058647	101063904	-
ENSG00000007314	-1.24829	/ 2.38	0.00239674	SCN4A	sodium voltage-gated channel alpha subunit 4	protein_coding	17	-1	63938554	63972918	6329
ENSG00000151490	1.24819	x 2.38	3.60877e-09	PTPRO	protein tyrosine phosphatase receptor type O	protein_coding	12	1	15322257	15602175	5800
ENSG00000225411	1.24638	x 2.37	0.000782763	ENSG00000225411	novel transcript	lncRNA	9	-1	63802144	63814159	-
ENSG00000102057	1.2463	x 2.37	5.58812e-06	KCND1	potassium voltage-gated channel subfamily D member 1	protein_coding	X	-1	48961378	48971844	3750
ENSG00000275210	1.24503	x 2.37	2.02074e-07	ENSG00000275210	novel transcript	lncRNA	19	-1	54308915	54337168	-
ENSG00000092051	1.24459	x 2.37	2.54074e-06	JPH4	junctophilin 4	protein_coding	14	-1	23568038	23578790	84502
ENSG00000284690	1.24395	x 2.37	4.26997e-09	CD300H	CD300H molecule (gene/pseudogene)	polymorphic_pseudogene	17	-1	74560701	74567343	100130520
ENSG00000129354	1.24362	x 2.37	9.04913e-07	AP1M2	adaptor related protein complex 1 subunit mu 2	protein_coding	19	-1	10572671	10587315	10053
ENSG00000287077	1.24302	x 2.37	5.69395e-05	ENSG00000287077	novel transcript	lncRNA	10	1	87203717	87206615	-
ENSG00000196371	1.2425	x 2.37	4.77366e-10	FUT4	fucosyltransferase 4	protein_coding	11	1	94543921	94549895	2526
ENSG00000042493	1.2422	x 2.37	1.58082e-09	CAPG	capping actin protein, gelsolin like	protein_coding	2	-1	85394753	85418432	822
ENSG00000251131	1.24196	x 2.37	0.000255373	ENSG00000251131	novel transcript	lncRNA	5	1	43018429	43024678	-
ENSG00000134243	1.24178	x 2.36	4.99336e-09	SORT1	sortilin 1	protein_coding	1	-1	109309568	109397918	6272
ENSG00000166444	-1.24136	/ 2.36	2.90332e-05	DENND2B	DENN domain containing 2B	protein_coding	11	-1	8693351	8910951	6764
ENSG00000224846	1.24111	x 2.36	0.00227468	NQO2-AS1	NQO2 antisense RNA 1	lncRNA	6	-1	2989335	2999604	-
ENSG00000153208	1.24105	x 2.36	5.21308e-08	MERTK	MER proto-oncogene, tyrosine kinase	protein_coding	2	1	111898607	112029561	10461
ENSG00000226839	-1.24092	/ 2.36	0.0017586	MTND6P11	MT-ND6 pseudogene 11	processed_pseudogene	2	1	143094233	143094715	106480727
ENSG00000093072	1.23964	x 2.36	1.48271e-11	ADA2	adenosine deaminase 2	protein_coding	22	-1	17178790	17258235	51816
ENSG00000111961	1.2392	x 2.36	1.01535e-09	SASH1	SAM and SH3 domain containing 1	protein_coding	6	1	148272304	148552044	23328
ENSG00000101439	1.23829	x 2.36	1.71563e-09	CST3	cystatin C	protein_coding	20	-1	23626706	23638473	1471
ENSG00000260086	-1.2378	/ 2.36	0.000196286	ENSG00000260086	novel transcript	lncRNA	16	1	48623415	48746318	-
ENSG00000205220	1.23713	x 2.36	1.52106e-10	PSMB10	proteasome 20S subunit beta 10	protein_coding	16	-1	67934506	67936864	5699
ENSG00000176170	1.23651	x 2.36	1.36244e-07	SPHK1	sphingosine kinase 1	protein_coding	17	1	76376584	76387860	8877
ENSG00000228623	-1.23636	/ 2.36	0.00415806	ZNF883	zinc finger protein 883	transcribed_unprocessed_pseudogene	9	-1	112957722	113012230	169834
ENSG00000165997	1.23546	x 2.35	9.48249e-06	ARL5B	ADP ribosylation factor like GTPase 5B	protein_coding	10	1	18659431	18681639	221079
ENSG00000242779	1.2347	x 2.35	0.000150061	ZNF702P	zinc finger protein 702, pseudogene	transcribed_processed_pseudogene	19	-1	52966896	53037898	79986
ENSG00000104312	1.23452	x 2.35	6.21983e-08	RIPK2	receptor interacting serine/threonine kinase 2	protein_coding	8	1	89757806	89791064	8767
ENSG00000227495	1.2343	x 2.35	0.000120064	KIF1C-AS1	KIF1C antisense RNA 1	lncRNA	17	-1	5019214	5020093	102724009
ENSG00000123838	-1.23409	/ 2.35	0.0041511	C4BPA	complement component 4 binding protein alpha	protein_coding	1	1	207104233	207144972	722
ENSG00000204314	-1.23345	/ 2.35	0.000757442	PRRT1	proline rich transmembrane protein 1	protein_coding	6	-1	32148359	32153083	100507547
ENSG00000185499	1.23313	x 2.35	3.49107e-06	MUC1	mucin 1, cell surface associated	protein_coding	1	-1	155185824	155192916	4582
ENSG00000142798	-1.23188	/ 2.35	3.2538e-07	HSPG2	heparan sulfate proteoglycan 2	protein_coding	1	-1	21822244	21937310	3339
ENSG00000287839	1.23077	x 2.35	3.15497e-08	ENSG00000287839	novel transcript	lncRNA	1	-1	155626757	155637604	-
ENSG00000288997	-1.23049	/ 2.35	0.000858545	ENSG00000288997	novel transcript, antisense to ZNF746	lncRNA	7	1	149495204	149496221	-
ENSG00000143375	-1.23032	/ 2.35	0.00193679	CGN	cingulin	protein_coding	1	1	151510510	151538692	57530
ENSG00000115525	1.22911	x 2.34	2.49535e-08	ST3GAL5	ST3 beta-galactoside alpha-2,3-sialyltransferase 5	protein_coding	2	-1	85837120	85905199	8869
ENSG00000100346	-1.22847	/ 2.34	4.56765e-07	CACNA1I	calcium voltage-gated channel subunit alpha1 I	protein_coding	22	1	39570753	39689735	8911
ENSG00000198959	1.22689	x 2.34	9.92777e-07	TGM2	transglutaminase 2	protein_coding	20	-1	38127385	38166578	7052
ENSG00000238113	1.2268	x 2.34	1.28011e-07	LINC01410	long intergenic non-protein coding RNA 1410	lncRNA	9	1	62801461	62813486	103352539
ENSG00000141504	1.22679	x 2.34	1.76999e-08	SAT2	spermidine/spermine N1-acetyltransferase family member 2	protein_coding	17	-1	7626234	7627876	112483
ENSG00000220785	-1.22605	/ 2.34	0.000299505	MTMR9LP	myotubularin related protein 9 like, pseudogene	transcribed_unprocessed_pseudogene	1	-1	32231656	32241710	-
ENSG00000021762	1.22578	x 2.34	1.9389e-06	OSBPL5	oxysterol binding protein like 5	protein_coding	11	-1	3087107	3166739	114879
ENSG00000268889	-1.22569	/ 2.34	8.88424e-05	ENSG00000268889	novel transcript	lncRNA	19	1	51394488	51403650	-
ENSG00000158869	1.22538	x 2.34	8.91277e-08	FCER1G	Fc fragment of IgE receptor Ig	protein_coding	1	1	161215234	161220699	2207
ENSG00000181074	1.22513	x 2.34	0.000287955	OR52N4	olfactory receptor family 52 subfamily N member 4	protein_coding	11	1	5754243	5755958	390072
ENSG00000141682	1.22504	x 2.34	2.40371e-07	PMAIP1	phorbol-12-myristate-13-acetate-induced protein 1	protein_coding	18	1	59899996	59904305	5366
ENSG00000125347	1.22502	x 2.34	2.21412e-08	IRF1	interferon regulatory factor 1	protein_coding	5	-1	132440440	132508719	3659
ENSG00000050030	-1.2241	/ 2.34	0.00878119	NEXMIF	neurite extension and migration factor	protein_coding	X	-1	74732856	74925472	340533
ENSG00000239726	-1.22403	/ 2.34	0.00926333	RN7SL688P	RNA, 7SL, cytoplasmic 688, pseudogene	misc_RNA	11	1	118931216	118931490	106479474
ENSG00000247982	-1.22302	/ 2.33	1.09998e-05	LINC00926	long intergenic non-protein coding RNA 926	lncRNA	15	1	57300365	57307769	283663
ENSG00000265907	1.22216	x 2.33	0.00121443	ENSG00000265907	novel transcript, antisense to LPIN2	lncRNA	18	1	2948238	2960756	-
ENSG00000118432	1.22211	x 2.33	0.0019659	CNR1	cannabinoid receptor 1	protein_coding	6	-1	88139864	88166347	1268
ENSG00000120690	1.22178	x 2.33	9.48528e-07	ELF1	E74 like ETS transcription factor 1	protein_coding	13	-1	40931924	41061440	1997
ENSG00000119686	1.22145	x 2.33	5.35684e-08	FLVCR2	FLVCR heme transporter 2	protein_coding	14	1	75578620	75663214	55640
ENSG00000228835	-1.22143	/ 2.33	0.00174505	ENSG00000228835	novel transcript, antisense to KLHL14	lncRNA	18	1	32769795	32774413	-
ENSG00000215196	-1.22099	/ 2.33	0.00022786	BASP1-AS1	BASP1 antisense RNA 1	lncRNA	5	-1	17089296	17217047	285696
ENSG00000211881	-1.22097	/ 2.33	0.000665434	TRAJ8	T cell receptor alpha joining 8	TR_J_pseudogene	14	1	22536145	22536204	28747
ENSG00000287625	-1.22038	/ 2.33	0.000180304	ENSG00000287625	novel transcript	lncRNA	2	1	84926019	84966685	-
ENSG00000246214	-1.22037	/ 2.33	0.00660427	RETREG1-AS1	RETREG1 antisense RNA 1	lncRNA	5	1	16615926	16681905	101929524
ENSG00000257704	1.21952	x 2.33	1.40678e-06	INAFM1	InaF motif containing 1	protein_coding	19	1	47274885	47275723	255783
ENSG00000169885	-1.21934	/ 2.33	0.00275847	CALML6	calmodulin like 6	protein_coding	1	1	1915108	1917296	163688
ENSG00000175591	1.21921	x 2.33	1.56985e-07	P2RY2	purinergic receptor P2Y2	protein_coding	11	1	73218281	73242427	5029
ENSG00000256262	1.21904	x 2.33	1.09239e-08	USP30-AS1	USP30 antisense RNA 1	lncRNA	12	-1	109052349	109053984	-
ENSG00000185031	1.21834	x 2.33	1.23056e-06	SLC2A3P2	solute carrier family 2 member 3 pseudogene 2	processed_pseudogene	1	-1	64984608	64986087	-
ENSG00000251230	1.21814	x 2.33	4.67164e-06	MIR3945HG	MIR3945 host gene	lncRNA	4	-1	184844554	184855751	-
ENSG00000174080	-1.21784	/ 2.33	1.31377e-05	CTSF	cathepsin F	protein_coding	11	-1	66563464	66568879	8722
ENSG00000267521	-1.21644	/ 2.32	0.004455	ENSG00000267521	novel transcript	lncRNA	17	-1	76957023	76958222	-
ENSG00000280067	-1.21642	/ 2.32	0.000105937	ENSG00000280067	novel transcript	TEC	16	-1	48343755	48346058	-
ENSG00000204525	1.2155	x 2.32	8.59976e-08	HLA-C	major histocompatibility complex, class I, C	protein_coding	6	-1	31268749	31272130	3107
ENSG00000243414	1.21548	x 2.32	3.49496e-07	TICAM2	toll like receptor adaptor molecule 2	protein_coding	5	-1	115578496	115602479	353376
ENSG00000289439	-1.21467	/ 2.32	4.2793e-06	ENSG00000289439	novel transcript	lncRNA	1	-1	244308558	244325179	-
ENSG00000145850	-1.21462	/ 2.32	0.000476724	TIMD4	T cell immunoglobulin and mucin domain containing 4	protein_coding	5	-1	156919292	156963226	91937
ENSG00000112320	1.21438	x 2.32	1.20989e-05	SOBP	sine oculis binding protein homolog	protein_coding	6	1	107490106	107661306	55084
ENSG00000215580	-1.21427	/ 2.32	4.22589e-07	BCORP1	BCL6 corepressor pseudogene 1	transcribed_unprocessed_pseudogene	Y	-1	19455431	19567092	286554
ENSG00000138669	-1.21398	/ 2.32	0.000397438	PRKG2	protein kinase cGMP-dependent 2	protein_coding	4	-1	81087370	81215222	5593
ENSG00000103642	1.21397	x 2.32	3.20675e-09	LACTB	lactamase beta	protein_coding	15	1	63121833	63142061	114294
ENSG00000142920	-1.21194	/ 2.32	2.34753e-06	AZIN2	antizyme inhibitor 2	protein_coding	1	1	33081104	33123492	113451
ENSG00000289564	-1.21179	/ 2.32	3.81715e-05	ENSG00000289564	novel transcript, antisense to MAPK1	lncRNA	22	1	21816890	21835671	-
ENSG00000226337	1.21178	x 2.32	0.000111414	TMEM252-DT	TMEM252 divergent transcript	lncRNA	9	1	68541036	68644442	105376072
ENSG00000243445	-1.21164	/ 2.32	0.00197264	RPS16P7	ribosomal protein S16 (RPS16) pseudogene	processed_pseudogene	16	-1	2332313	2332732	441744
ENSG00000251002	1.21128	x 2.32	2.83632e-06	LOC105370401	novel transcript, antisense to IG_gene_cluster	lncRNA	14	-1	22197446	22484462	105370401
ENSG00000173221	1.21079	x 2.31	1.60056e-07	GLRX	glutaredoxin	protein_coding	5	-1	95751319	95822726	2745
ENSG00000129538	1.21022	x 2.31	0.000157236	RNASE1	ribonuclease A family member 1, pancreatic	protein_coding	14	-1	20801228	20802855	6035
ENSG00000125779	1.21019	x 2.31	4.7403e-08	PANK2	pantothenate kinase 2	protein_coding	20	1	3888839	3929887	80025
ENSG00000253263	-1.21019	/ 2.31	0.00221709	ENSG00000253263	novel transcript	lncRNA	8	1	102891876	102893608	-
ENSG00000226530	-1.209	/ 2.31	0.00056515	ENSG00000226530	novel transcript	lncRNA	X	1	51395915	51465661	-
ENSG00000211445	-1.2087	/ 2.31	2.18076e-05	GPX3	glutathione peroxidase 3	protein_coding	5	1	151020591	151028988	2878
ENSG00000225342	1.20865	x 2.31	3.01631e-07	LRRK2-DT	LRRK2 divergent transcript	lncRNA	12	-1	40186009	40224915	-
ENSG00000133048	-1.20826	/ 2.31	6.98244e-08	CHI3L1	chitinase 3 like 1	protein_coding	1	-1	203178931	203186704	1116
ENSG00000174021	1.20814	x 2.31	3.38289e-08	GNG5	G protein subunit gamma 5	protein_coding	1	-1	84498323	84506581	2787
ENSG00000102034	1.20721	x 2.31	3.83662e-09	ELF4	E74 like ETS transcription factor 4	protein_coding	X	-1	130063955	130110716	2000
ENSG00000226423	-1.20717	/ 2.31	0.00423248	ENSG00000226423	novel transcript	lncRNA	2	-1	242025183	242026176	-
ENSG00000137449	1.20592	x 2.31	2.80003e-07	CPEB2	cytoplasmic polyadenylation element binding protein 2	protein_coding	4	1	15002481	15070153	132864
ENSG00000286116	1.20581	x 2.31	7.96552e-05	ENSG00000286116	FAS antisense RNA 1	lncRNA	10	-1	88990045	88994249	-
ENSG00000183615	-1.20508	/ 2.31	0.00655528	FAM167B	family with sequence similarity 167 member B	protein_coding	1	1	32247222	32248856	84734
ENSG00000271554	1.20498	x 2.31	0.00388841	ENSG00000271554	novel transcript, antisense to EIF2C3	lncRNA	1	-1	35992109	36013630	-
ENSG00000230773	1.20478	x 2.31	7.45703e-05	ENSG00000230773	novel transcript	lncRNA	2	-1	47924181	48314224	-
ENSG00000183688	-1.20454	/ 2.3	2.23915e-08	RFLNB	refilin B	protein_coding	17	-1	439978	445939	359845
ENSG00000173114	-1.20428	/ 2.3	5.27034e-05	LRRN3	leucine rich repeat neuronal 3	protein_coding	7	1	111091006	111125454	54674
ENSG00000279447	-1.2039	/ 2.3	4.23795e-05	ENSG00000279447	TEC	TEC	20	-1	23071547	23072722	-
ENSG00000164506	-1.20353	/ 2.3	1.62709e-08	STXBP5	syntaxin binding protein 5	protein_coding	6	1	147204417	147390476	134957
ENSG00000267534	1.20291	x 2.3	2.14061e-10	S1PR2	sphingosine-1-phosphate receptor 2	protein_coding	19	-1	10221433	10231331	9294
ENSG00000160216	1.20238	x 2.3	5.42064e-10	AGPAT3	1-acylglycerol-3-phosphate O-acyltransferase 3	protein_coding	21	1	43865223	43987592	56894
ENSG00000270130	-1.20129	/ 2.3	4.53191e-06	ENSG00000270130	novel transcript, sense intronic to CCDC92	lncRNA	12	-1	123960717	123961244	-
ENSG00000177335	1.2012	x 2.3	1.76999e-08	LINC02904	long intergenic non-protein coding RNA 2904	lncRNA	8	1	143039209	143060684	286122
ENSG00000265590	-1.20117	/ 2.3	7.52691e-07	CFAP298-TCP10L	CFAP298-TCP10L readthrough	protein_coding	21	-1	32402511	32612865	110091775
ENSG00000135423	-1.20107	/ 2.3	4.57759e-05	GLS2	glutaminase 2	protein_coding	12	-1	56470944	56488414	27165
ENSG00000034053	-1.20096	/ 2.3	9.48791e-08	APBA2	amyloid beta precursor protein binding family A member 2	protein_coding	15	1	28884483	29118315	321
ENSG00000134575	1.20027	x 2.3	7.99452e-09	ACP2	acid phosphatase 2, lysosomal	protein_coding	11	-1	47239302	47248906	53
ENSG00000174326	-1.19978	/ 2.3	0.000842361	SLC16A11	solute carrier family 16 member 11	protein_coding	17	-1	7041621	7044092	162515
ENSG00000231160	-1.1994	/ 2.3	4.70341e-08	KLF3-AS1	KLF3 antisense RNA 1	lncRNA	4	-1	38602438	38664926	-
ENSG00000174600	1.19933	x 2.3	5.32805e-06	CMKLR1	chemerin chemokine-like receptor 1	protein_coding	12	-1	108288044	108339317	1240
ENSG00000135636	1.19908	x 2.3	3.53559e-06	DYSF	dysferlin	protein_coding	2	1	71453561	71686763	8291
ENSG00000286975	1.19908	x 2.3	0.00157708	ENSG00000286975	novel transcript	lncRNA	18	-1	2506628	2511580	-
ENSG00000086061	1.19849	x 2.3	3.89331e-08	DNAJA1	DnaJ heat shock protein family (Hsp40) member A1	protein_coding	9	1	33025273	33039907	3301
ENSG00000197019	1.19838	x 2.29	1.14823e-07	SERTAD1	SERTA domain containing 1	protein_coding	19	-1	40421589	40425992	29950
ENSG00000257169	1.19803	x 2.29	0.000125701	ENSG00000257169	small nuclear ribonucleoprotein D1 polypeptide 16kDa (SNRPD1) pseudogene	processed_pseudogene	12	-1	96386818	96387194	-
ENSG00000198216	1.19789	x 2.29	9.30679e-07	CACNA1E	calcium voltage-gated channel subunit alpha1 E	protein_coding	1	1	181317690	181808084	777
ENSG00000171621	1.19788	x 2.29	2.77545e-07	SPSB1	splA/ryanodine receptor domain and SOCS box containing 1	protein_coding	1	1	9292894	9369532	80176
ENSG00000233431	-1.19712	/ 2.29	0.000171601	LINC02596	long intergenic non-protein coding RNA 2596	lncRNA	1	1	21586472	21591187	-
ENSG00000143434	-1.19644	/ 2.29	2.0611e-07	SEMA6C	semaphorin 6C	protein_coding	1	-1	151131685	151146631	10500
ENSG00000263235	-1.19604	/ 2.29	0.00419453	ENSG00000263235	novel transcript, sense overlapping TRAP1	lncRNA	16	-1	3650636	3651703	-
ENSG00000196549	-1.19457	/ 2.29	9.66196e-05	MME	membrane metalloendopeptidase	protein_coding	3	1	155024124	155183704	4311
ENSG00000163702	1.19428	x 2.29	2.86287e-06	IL17RC	interleukin 17 receptor C	protein_coding	3	1	9917074	9933630	84818
ENSG00000169242	-1.19315	/ 2.29	0.000233211	EFNA1	ephrin A1	protein_coding	1	1	155127876	155134899	1942
ENSG00000266553	1.19308	x 2.29	0.00976798	RN7SL356P	RNA, 7SL, cytoplasmic 356, pseudogene	misc_RNA	14	-1	76967518	76967765	106479353
ENSG00000287644	1.19303	x 2.29	1.40261e-07	ENSG00000287644	novel transcript, antisense to RARA	lncRNA	17	-1	40317698	40318676	-
ENSG00000065361	-1.19285	/ 2.29	0.00468393	ERBB3	erb-b2 receptor tyrosine kinase 3	protein_coding	12	1	56076799	56103505	2065
ENSG00000278195	1.19279	x 2.29	7.16754e-07	SSTR3	somatostatin receptor 3	protein_coding	22	-1	37204237	37212477	6753
ENSG00000178752	-1.19257	/ 2.29	0.00759638	ERFE	erythroferrone	protein_coding	2	1	238158970	238168900	151176
ENSG00000278972	-1.19087	/ 2.28	2.47995e-05	ENSG00000278972	TEC	TEC	17	1	69433084	69435533	-
ENSG00000289457	1.18902	x 2.28	1.44266e-05	ENSG00000289457	novel transcript	lncRNA	1	1	150561476	150562287	-
ENSG00000287603	-1.18899	/ 2.28	1.26059e-05	ENSG00000287603	novel transcript, antisense to SULT2B1	lncRNA	19	-1	48547637	48597238	-
ENSG00000286545	-1.18896	/ 2.28	6.23531e-05	ENSG00000286545	novel transcript, antisense to ZC3H8	lncRNA	2	1	112239621	112244375	-
ENSG00000254760	-1.1878	/ 2.28	1.26202e-05	ENSG00000254760	novel transcript, antisense to SIGLEC10	lncRNA	19	1	51414298	51414965	-
ENSG00000181291	-1.18755	/ 2.28	0.00395125	TMEM132E	transmembrane protein 132E	protein_coding	17	1	34579487	34639318	124842
ENSG00000235890	-1.18708	/ 2.28	0.00220318	TSPEAR-AS1	TSPEAR antisense RNA 1	lncRNA	21	1	44506807	44516575	54082
ENSG00000163359	-1.18666	/ 2.28	2.92549e-06	COL6A3	collagen type VI alpha 3 chain	protein_coding	2	-1	237324003	237414328	1293
ENSG00000198883	1.18617	x 2.28	0.00392258	PNMA5	PNMA family member 5	protein_coding	X	-1	152988824	152994116	114824
ENSG00000228314	-1.18579	/ 2.27	1.73896e-05	CYP4F29P	cytochrome P450 family 4 subfamily F member 29, pseudogene	transcribed_unprocessed_pseudogene	21	-1	13843133	13848364	54055
ENSG00000136104	1.1853	x 2.27	6.71322e-05	RNASEH2B	ribonuclease H2 subunit B	protein_coding	13	1	50909747	51024120	79621
ENSG00000225470	1.18511	x 2.27	1.0277e-07	JPX	JPX transcript, XIST activator	lncRNA	X	1	73944182	74070408	554203
ENSG00000276758	1.18465	x 2.27	1.27789e-05	ENSG00000276758	leukocyte immunoglobulin-like receptor, subfamily A member pseudogene	unprocessed_pseudogene	19	-1	54296194	54296252	-
ENSG00000260273	1.18457	x 2.27	0.00201354	ENSG00000260273	novel transcript, antisense to CD164	lncRNA	6	1	109382795	109383666	-
ENSG00000279796	-1.18421	/ 2.27	0.00524615	ENSG00000279796	TEC	TEC	10	-1	114424445	114427398	-
ENSG00000116014	-1.18374	/ 2.27	5.3699e-05	KISS1R	KISS1 receptor	protein_coding	19	1	917287	921005	84634
ENSG00000263482	-1.18365	/ 2.27	5.0525e-06	ANTXRLP1	ANTXR like pseudogene 1	unprocessed_pseudogene	10	-1	46233885	46273557	-
ENSG00000135960	-1.18305	/ 2.27	4.01992e-05	EDAR	ectodysplasin A receptor	protein_coding	2	-1	108894471	108989372	10913
ENSG00000276085	1.18236	x 2.27	0.00121928	CCL3L3	C-C motif chemokine ligand 3 like 3	protein_coding	17	-1	36194869	36196758	414062
ENSG00000099985	1.18231	x 2.27	3.46935e-06	OSM	oncostatin M	protein_coding	22	-1	30262829	30266851	5008
ENSG00000273314	1.18075	x 2.27	4.94711e-07	ENSG00000273314	novel transcript, antisense to CUL1	lncRNA	7	-1	148696467	148698664	-
ENSG00000180891	1.18072	x 2.27	4.65328e-09	CUEDC1	CUE domain containing 1	protein_coding	17	-1	57861243	57955412	404093
ENSG00000164683	-1.17983	/ 2.27	0.000156077	HEY1	hes related family bHLH transcription factor with YRPW motif 1	protein_coding	8	-1	79762371	79767857	23462
ENSG00000287168	1.17981	x 2.27	1.06597e-08	ENSG00000287168	novel transcript	lncRNA	9	-1	62801534	62802712	-
ENSG00000247011	-1.17975	/ 2.27	0.000489016	ENSG00000247011	novel transcript	lncRNA	17	-1	50934989	50944713	-
ENSG00000134193	-1.17945	/ 2.26	0.00513157	REG4	regenerating family member 4	protein_coding	1	-1	119794017	119811580	83998
ENSG00000156395	-1.17908	/ 2.26	0.00336538	SORCS3	sortilin related VPS10 domain containing receptor 3	protein_coding	10	1	104641290	105265242	22986
ENSG00000177338	-1.17884	/ 2.26	0.00155193	LINC00469	long intergenic non-protein coding RNA 469	lncRNA	17	-1	73749270	73828520	-
ENSG00000279536	-1.17882	/ 2.26	0.000491405	ENSG00000279536	tec	TEC	7	1	149881477	149882105	-
ENSG00000177990	-1.17872	/ 2.26	0.000461034	DPY19L2	dpy-19 like 2	protein_coding	12	-1	63558913	63668939	283417
ENSG00000068784	1.17848	x 2.26	1.69609e-08	SRBD1	S1 RNA binding domain 1	protein_coding	2	-1	45388680	45612165	55133
ENSG00000287917	1.17824	x 2.26	1.91746e-08	ENSG00000287917	novel transcript, antisense to POLA2	lncRNA	11	-1	65305406	65314737	-
ENSG00000185950	-1.17731	/ 2.26	3.80215e-07	IRS2	insulin receptor substrate 2	protein_coding	13	-1	109752695	109786583	8660
ENSG00000234066	-1.17632	/ 2.26	0.00159588	TAS2R62P	taste 2 receptor member 62 pseudogene	unitary_pseudogene	7	1	143437034	143437973	338399
ENSG00000152804	1.17586	x 2.26	2.04595e-09	HHEX	hematopoietically expressed homeobox	protein_coding	10	1	92689955	92695647	3087
ENSG00000171476	-1.17573	/ 2.26	6.10162e-06	HOPX	HOP homeobox	protein_coding	4	-1	56647988	56681899	84525
ENSG00000166801	1.17509	x 2.26	2.63492e-07	FAM111A	FAM111 trypsin like peptidase A	protein_coding	11	1	59142748	59155039	63901
ENSG00000097096	-1.17478	/ 2.26	0.00249659	SYDE2	synapse defective Rho GTPase homolog 2	protein_coding	1	-1	85156889	85201016	84144
ENSG00000167173	1.17405	x 2.26	2.62116e-09	C15orf39	chromosome 15 open reading frame 39	protein_coding	15	1	75195643	75212169	56905
ENSG00000186615	-1.17393	/ 2.26	2.78663e-05	KTN1-AS1	KTN1 antisense RNA 1	lncRNA	14	-1	55496786	55580888	100129075
ENSG00000175084	1.17383	x 2.26	0.00103735	DES	desmin	protein_coding	2	1	219418377	219426735	1674
ENSG00000231769	-1.17301	/ 2.25	0.000181159	ENSG00000231769	novel transcript	lncRNA	6	-1	46096004	46129857	-
ENSG00000132475	1.17192	x 2.25	7.49139e-08	H3-3B	H3.3 histone B	protein_coding	17	-1	75776434	75785893	3021
ENSG00000118804	1.17066	x 2.25	0.0149209	STBD1	starch binding domain 1	protein_coding	4	1	76306733	76311130	8987
ENSG00000213557	-1.17015	/ 2.25	0.00136567	RPL31P43	ribosomal protein L31 (RPL31) pseudogene	processed_pseudogene	9	1	108040213	108040592	392382
ENSG00000116991	1.16997	x 2.25	4.30587e-05	SIPA1L2	signal induced proliferation associated 1 like 2	protein_coding	1	-1	232397965	232630571	57568
ENSG00000277496	1.16986	x 2.25	5.91527e-08	ENSG00000277496	novel transcript, antisense to SLCO4A1	lncRNA	20	-1	62648961	62650767	-
ENSG00000287763	1.16935	x 2.25	0.0115081	ENSG00000287763	novel transcript	lncRNA	2	-1	87311460	87348728	-
ENSG00000113249	-1.16933	/ 2.25	2.37925e-05	HAVCR1	hepatitis A virus cellular receptor 1	protein_coding	5	-1	157029413	157059119	26762
ENSG00000139083	1.1691	x 2.25	1.02186e-08	ETV6	ETS variant transcription factor 6	protein_coding	12	1	11649674	11895377	2120
ENSG00000168350	-1.16897	/ 2.25	0.00766034	DEGS2	delta 4-desaturase, sphingolipid 2	protein_coding	14	-1	100143957	100159645	123099
ENSG00000184292	1.16878	x 2.25	0.00013988	TACSTD2	tumor associated calcium signal transducer 2	protein_coding	1	-1	58575433	58577252	4070
ENSG00000124657	1.16857	x 2.25	0.0015235	OR2B6	olfactory receptor family 2 subfamily B member 6	protein_coding	6	1	27957241	27958182	26212
ENSG00000137261	-1.16809	/ 2.25	4.98072e-06	KIAA0319	KIAA0319	protein_coding	6	-1	24544104	24646191	9856
ENSG00000233730	1.16718	x 2.25	0.000296889	LINC01765	long intergenic non-protein coding RNA 1765	lncRNA	1	1	115099580	115102686	-
ENSG00000145416	1.1669	x 2.25	3.39774e-07	MARCHF1	membrane associated ring-CH-type finger 1	protein_coding	4	-1	163524298	164384050	55016
ENSG00000226800	-1.16641	/ 2.24	0.000642559	CACTIN-AS1	CACTIN antisense RNA 1	lncRNA	19	1	3607247	3613930	404665
ENSG00000010310	-1.16632	/ 2.24	1.62284e-06	GIPR	gastric inhibitory polypeptide receptor	protein_coding	19	1	45668221	45683722	2696
ENSG00000127666	1.16609	x 2.24	3.36644e-10	TICAM1	toll like receptor adaptor molecule 1	protein_coding	19	-1	4815932	4831712	148022
ENSG00000166451	1.16601	x 2.24	3.0547e-06	CENPN	centromere protein N	protein_coding	16	1	81006552	81033114	55839
ENSG00000237989	1.16548	x 2.24	6.28621e-06	LINC01679	long intergenic non-protein coding RNA 1679	lncRNA	21	-1	43358147	43362349	101928399
ENSG00000167779	-1.16532	/ 2.24	0.00178749	IGFBP6	insulin like growth factor binding protein 6	protein_coding	12	1	53097436	53102345	3489
ENSG00000141756	-1.16476	/ 2.24	0.0023814	FKBP10	FKBP prolyl isomerase 10	protein_coding	17	1	41812680	41823213	60681
ENSG00000157654	1.1646	x 2.24	1.64688e-07	PALM2AKAP2	PALM2 and AKAP2 fusion	protein_coding	9	1	109498325	110172512	445815
ENSG00000162591	-1.16443	/ 2.24	3.14328e-08	MEGF6	multiple EGF like domains 6	protein_coding	1	-1	3487951	3611508	1953
ENSG00000242265	-1.1642	/ 2.24	3.01905e-05	PEG10	paternally expressed 10	protein_coding	7	1	94656325	94669695	23089
ENSG00000178947	-1.16352	/ 2.24	0.000197769	SMIM10L2A	small integral membrane protein 10 like 2A	protein_coding	X	1	135421944	135428075	399668
ENSG00000100100	-1.16286	/ 2.24	2.87892e-07	PIK3IP1	phosphoinositide-3-kinase interacting protein 1	protein_coding	22	-1	31281594	31292534	113791
ENSG00000237711	1.1627	x 2.24	0.000749891	MTCO3P11	MT-CO3 pseudogene 11	unprocessed_pseudogene	9	1	5100236	5101009	107075153
ENSG00000139318	1.16188	x 2.24	1.51614e-10	DUSP6	dual specificity phosphatase 6	protein_coding	12	-1	89347235	89352501	1848
ENSG00000287655	1.16168	x 2.24	0.00220739	ENSG00000287655	novel transcript, antisense to SHTN1	lncRNA	10	1	117005462	117006416	-
ENSG00000207991	1.16117	x 2.24	0.0256154	MIR601	microRNA 601	miRNA	9	-1	123402525	123402603	693186
ENSG00000142233	-1.16025	/ 2.23	2.0051e-05	NTN5	netrin 5	protein_coding	19	-1	48661407	48673081	126147
ENSG00000261327	-1.15987	/ 2.23	0.0087931	ENSG00000261327	novel transcript	lncRNA	16	-1	88177298	88186929	-
ENSG00000121742	-1.15922	/ 2.23	0.0095823	GJB6	gap junction protein beta 6	protein_coding	13	-1	20221962	20232365	10804
ENSG00000262408	1.15918	x 2.23	2.63477e-05	ENSG00000262408	family with sequence similarity 89, member B (FAM89B) pseudogene	processed_pseudogene	17	-1	56884639	56884819	-
ENSG00000070087	-1.15878	/ 2.23	0.000698954	PFN2	profilin 2	protein_coding	3	-1	149964904	150050788	5217
ENSG00000167207	1.15852	x 2.23	8.47015e-11	NOD2	nucleotide binding oligomerization domain containing 2	protein_coding	16	1	50693588	50734041	64127
ENSG00000235081	1.15827	x 2.23	0.00196982	ENSG00000235081	novel pseudogene	processed_pseudogene	19	1	54229036	54230213	-
ENSG00000182983	-1.15701	/ 2.23	0.00012475	ZNF662	zinc finger protein 662	protein_coding	3	1	42906142	42919334	389114
ENSG00000165521	-1.15686	/ 2.23	5.03319e-05	EML5	EMAP like 5	protein_coding	14	-1	88612431	88792953	161436
ENSG00000171246	-1.15679	/ 2.23	0.0139762	NPTX1	neuronal pentraxin 1	protein_coding	17	-1	80466834	80477843	4884
ENSG00000225345	-1.15615	/ 2.23	0.0011524	SNX18P3	sorting nexin 18 pseudogene 3	transcribed_unprocessed_pseudogene	9	-1	38566260	38568211	-
ENSG00000106078	1.15601	x 2.23	0.000582781	COBL	cordon-bleu WH2 repeat protein	protein_coding	7	-1	51016212	51316818	23242
ENSG00000197093	-1.15563	/ 2.23	7.36249e-07	GAL3ST4	galactose-3-O-sulfotransferase 4	protein_coding	7	-1	100159244	100168617	79690
ENSG00000135931	-1.15561	/ 2.23	0.000360678	ARMC9	armadillo repeat containing 9	protein_coding	2	1	231198546	231376848	80210
ENSG00000166033	-1.15531	/ 2.23	0.00243625	HTRA1	HtrA serine peptidase 1	protein_coding	10	1	122458551	122514907	5654
ENSG00000231551	-1.15418	/ 2.23	6.31212e-06	PDE4DIPP6	PDE4DIP pseudogene 6	transcribed_unprocessed_pseudogene	1	1	148402516	148432545	100132057
ENSG00000203876	-1.15365	/ 2.22	4.24157e-05	ADD3-AS1	ADD3 antisense RNA 1	lncRNA	10	-1	109940104	110008381	100505933
ENSG00000171817	-1.15322	/ 2.22	8.05307e-06	ZNF540	zinc finger protein 540	protein_coding	19	1	37551406	37614179	163255
ENSG00000214944	-1.15273	/ 2.22	0.013387	ARHGEF28	Rho guanine nucleotide exchange factor 28	protein_coding	5	1	73626158	73941993	64283
ENSG00000106560	1.15252	x 2.22	7.08184e-08	GIMAP2	GTPase, IMAP family member 2	protein_coding	7	1	150685697	150693641	26157
ENSG00000243560	1.15164	x 2.22	1.38308e-05	RN7SL364P	RNA, 7SL, cytoplasmic 364, pseudogene	misc_RNA	19	-1	46688797	46689068	106479356
ENSG00000166780	-1.15142	/ 2.22	0.000895909	BMERB1	bMERB domain containing 1	protein_coding	16	1	15434475	15625028	89927
ENSG00000165029	1.1511	x 2.22	3.84435e-06	ABCA1	ATP binding cassette subfamily A member 1	protein_coding	9	-1	104781006	104928155	19
ENSG00000173198	1.14936	x 2.22	4.98282e-09	CYSLTR1	cysteinyl leukotriene receptor 1	protein_coding	X	-1	78271468	78327691	10800
ENSG00000197329	1.14906	x 2.22	1.0898e-05	PELI1	pellino E3 ubiquitin protein ligase 1	protein_coding	2	-1	64092652	64144420	57162
ENSG00000120899	1.14894	x 2.22	8.57453e-07	PTK2B	protein tyrosine kinase 2 beta	protein_coding	8	1	27311482	27459391	2185
ENSG00000224020	-1.14813	/ 2.22	0.00168562	MIR181A2HG	MIR181A2 host gene	lncRNA	9	1	124658412	124698631	100379345
ENSG00000116711	1.14809	x 2.22	2.5049e-06	PLA2G4A	phospholipase A2 group IVA	protein_coding	1	1	186828949	186988981	5321
ENSG00000267128	-1.14779	/ 2.22	0.00100089	RNF157-AS1	RNF157 antisense RNA 1	lncRNA	17	1	76138432	76154650	100507218
ENSG00000196542	-1.14529	/ 2.21	0.0011898	SPTSSB	serine palmitoyltransferase small subunit B	protein_coding	3	-1	161344798	161372880	165679
ENSG00000177398	-1.14508	/ 2.21	0.000744731	UMODL1	uromodulin like 1	protein_coding	21	1	42062959	42143453	89766
ENSG00000169992	-1.14491	/ 2.21	9.52638e-07	NLGN2	neuroligin 2	protein_coding	17	1	7404874	7419860	57555
ENSG00000166743	1.14459	x 2.21	6.90899e-05	ACSM1	acyl-CoA synthetase medium chain family member 1	protein_coding	16	-1	20623235	20698890	116285
ENSG00000175170	-1.14439	/ 2.21	0.00157027	FAM182B	family with sequence similarity 182 member B	lncRNA	20	-1	25762384	25868225	-
ENSG00000224307	-1.14284	/ 2.21	1.54967e-07	LOC101929331	novel transcript	lncRNA	9	1	129282426	129312665	101929331
ENSG00000224083	1.14281	x 2.21	2.66046e-05	MTCO1P11	MT-CO1 pseudogene 11	unprocessed_pseudogene	9	1	5096666	5098193	107075264
ENSG00000204219	-1.14243	/ 2.21	4.98528e-06	TCEA3	transcription elongation factor A3	protein_coding	1	-1	23380909	23424748	6920
ENSG00000258667	1.14234	x 2.21	0.00703051	HIF1A-AS3	HIF1A antisense RNA 3	lncRNA	14	-1	61707564	61751099	105370526
ENSG00000289538	-1.14218	/ 2.21	0.000359663	ENSG00000289538	novel transcript, antisense to KCNJ6	lncRNA	21	1	37816074	37840660	-
ENSG00000154928	1.14212	x 2.21	5.82817e-08	EPHB1	EPH receptor B1	protein_coding	3	1	134795260	135260467	2047
ENSG00000096696	1.13994	x 2.2	0.000877487	DSP	desmoplakin	protein_coding	6	1	7541617	7586714	1832
ENSG00000239480	1.13992	x 2.2	0.00164999	ENSG00000239480	novel transcript	lncRNA	7	-1	102426818	102434780	-
ENSG00000211854	-1.13952	/ 2.2	0.000260902	TRAJ35	T cell receptor alpha joining 35 (non-functional)	TR_J_gene	14	1	22506644	22506702	28720
ENSG00000168229	-1.1393	/ 2.2	1.05539e-05	PTGDR	prostaglandin D2 receptor	protein_coding	14	1	52267698	52276724	5729
ENSG00000241490	-1.13899	/ 2.2	0.000734582	LOC107986115	novel transcript, antisense to ZNF80	lncRNA	3	1	114214313	114236204	107986115
ENSG00000089169	-1.13893	/ 2.2	0.000718635	RPH3A	rabphilin 3A	protein_coding	12	1	112570380	112898881	22895
ENSG00000102081	1.13882	x 2.2	3.31866e-08	FMR1	FMRP translational regulator 1	protein_coding	X	1	147911919	147951125	2332
ENSG00000183150	-1.13873	/ 2.2	0.000169265	GPR19	G protein-coupled receptor 19	protein_coding	12	-1	12660890	12696207	2842
ENSG00000134198	1.13824	x 2.2	3.28004e-07	TSPAN2	tetraspanin 2	protein_coding	1	-1	115048011	115089503	10100
ENSG00000225889	1.13786	x 2.2	1.2755e-06	ENSG00000225889	novel transcript, antisense to PELI1	lncRNA	2	1	64143239	64257610	-
ENSG00000236337	1.13779	x 2.2	0.000128642	FMR1-IT1	FMR1 intronic transcript 1	lncRNA	X	1	147946941	147947583	-
ENSG00000229222	1.13773	x 2.2	1.41039e-05	KRT18P4	keratin 18 pseudogene 4	processed_pseudogene	20	1	49956745	49958032	391256
ENSG00000271605	1.13734	x 2.2	1.51662e-09	MILR1	mast cell immunoglobulin like receptor 1	protein_coding	17	1	64449037	64468643	284021
ENSG00000242473	-1.13699	/ 2.2	0.0124394	KIR2DP1	killer cell immunoglobulin like receptor, two Ig domains pseudogene 1	unprocessed_pseudogene	19	1	54755023	54767371	554300
ENSG00000101596	1.13683	x 2.2	1.49618e-07	SMCHD1	structural maintenance of chromosomes flexible hinge domain containing 1	protein_coding	18	1	2655726	2805017	23347
ENSG00000010539	1.13642	x 2.2	2.01754e-07	ZNF200	zinc finger protein 200	protein_coding	16	-1	3222325	3236221	7752
ENSG00000249526	-1.1364	/ 2.2	0.000630883	ENSG00000249526	novel transcript	lncRNA	5	1	139684645	139745010	-
ENSG00000127954	-1.13607	/ 2.2	1.14257e-05	STEAP4	STEAP4 metalloreductase	protein_coding	7	-1	88270892	88306894	79689
ENSG00000164953	-1.13604	/ 2.2	3.86696e-05	TMEM67	transmembrane protein 67	protein_coding	8	1	93754844	93819234	91147
ENSG00000245556	1.13553	x 2.2	6.62807e-08	SCAMP1-AS1	SCAMP1 antisense RNA 1	lncRNA	5	-1	78342338	78360507	728769
ENSG00000169026	1.13549	x 2.2	1.03222e-07	SLC49A3	solute carrier family 49 member 3	protein_coding	4	-1	681829	689271	84179
ENSG00000221946	-1.13544	/ 2.2	0.000476859	FXYD7	FXYD domain containing ion transport regulator 7	protein_coding	19	1	35143250	35154302	53822
ENSG00000204634	1.13421	x 2.19	3.30869e-09	TBC1D8	TBC1 domain family member 8	protein_coding	2	-1	101007228	101252866	11138
ENSG00000147408	-1.13242	/ 2.19	8.88567e-07	CSGALNACT1	chondroitin sulfate N-acetylgalactosaminyltransferase 1	protein_coding	8	-1	19404161	19758029	55790
ENSG00000157404	-1.13214	/ 2.19	2.10968e-06	KIT	KIT proto-oncogene, receptor tyrosine kinase	protein_coding	4	1	54657267	54740783	3815
ENSG00000230317	-1.13172	/ 2.19	0.00183209	LINC01284	long intergenic non-protein coding RNA 1284	lncRNA	X	-1	51095836	51224432	101926971
ENSG00000149932	1.13065	x 2.19	2.89629e-08	TMEM219	transmembrane protein 219	protein_coding	16	1	29940885	29973050	124446
ENSG00000167780	-1.12829	/ 2.19	0.00052912	SOAT2	sterol O-acyltransferase 2	protein_coding	12	1	53103486	53124535	8435
ENSG00000184678	1.12807	x 2.19	9.64094e-06	H2BC21	H2B clustered histone 21	protein_coding	1	-1	149884459	149886682	8349
ENSG00000211860	-1.12805	/ 2.19	0.000250246	TRAJ29	T cell receptor alpha joining 29	TR_J_gene	14	1	22513939	22513998	28726
ENSG00000067445	-1.12799	/ 2.19	0.00305459	TRO	trophinin	protein_coding	X	1	54920462	54931431	7216
ENSG00000117475	1.1276	x 2.18	1.38762e-06	BLZF1	basic leucine zipper nuclear factor 1	protein_coding	1	1	169367970	169396540	8548
ENSG00000249667	-1.12736	/ 2.18	8.65261e-06	LINC01259	long intergenic non-protein coding RNA 1259	lncRNA	4	1	38509729	38518056	106144599
ENSG00000108861	1.12722	x 2.18	2.97404e-10	DUSP3	dual specificity phosphatase 3	protein_coding	17	-1	43766125	43778977	1845
ENSG00000172572	1.12664	x 2.18	0.000342732	PDE3A	phosphodiesterase 3A	protein_coding	12	1	20368537	20688583	5139
ENSG00000198155	-1.12565	/ 2.18	4.66446e-05	ZNF876P	zinc finger protein 876, pseudogene	transcribed_unprocessed_pseudogene	4	1	212610	255985	642280
ENSG00000101213	1.12518	x 2.18	8.04941e-07	PTK6	protein tyrosine kinase 6	protein_coding	20	-1	63528001	63537376	5753
ENSG00000111911	1.12512	x 2.18	1.84066e-07	HINT3	histidine triad nucleotide binding protein 3	protein_coding	6	1	125956770	125980244	135114
ENSG00000250673	-1.12511	/ 2.18	1.88131e-05	REELD1	reeler domain containing 1	protein_coding	4	1	146214515	146232267	345051
ENSG00000102755	-1.12437	/ 2.18	0.000480662	FLT1	fms related receptor tyrosine kinase 1	protein_coding	13	-1	28300346	28495145	2321
ENSG00000277452	1.12428	x 2.18	4.05083e-07	RN7SL473P	RNA, 7SL, cytoplasmic 473, pseudogene	misc_RNA	1	-1	150566562	150566860	106479396
ENSG00000211888	-1.12409	/ 2.18	0.000387498	TRAJ1	T cell receptor alpha joining 1 (non-functional)	TR_J_gene	14	1	22545037	22545098	28754
ENSG00000003249	-1.12373	/ 2.18	3.04863e-05	DBNDD1	dysbindin domain containing 1	protein_coding	16	-1	90004871	90019890	79007
ENSG00000185404	1.12357	x 2.18	7.73728e-07	SP140L	SP140 nuclear body protein like	protein_coding	2	1	230327184	230403732	93349
ENSG00000189057	-1.12346	/ 2.18	0.00203934	FAM111B	FAM111 trypsin like peptidase B	protein_coding	11	1	59107185	59127412	374393
ENSG00000211859	-1.12342	/ 2.18	0.0115243	TRAJ30	T cell receptor alpha joining 30	TR_J_gene	14	1	22512852	22512908	28725
ENSG00000171097	-1.12283	/ 2.18	4.49532e-06	KYAT1	kynurenine aminotransferase 1	protein_coding	9	-1	128832942	128882494	883
ENSG00000221890	-1.12277	/ 2.18	5.12642e-06	NPTXR	neuronal pentraxin receptor	protein_coding	22	-1	38818452	38844028	23467
ENSG00000136826	1.12262	x 2.18	1.0281e-09	KLF4	Kruppel like factor 4	protein_coding	9	-1	107484852	107490482	9314
ENSG00000158966	-1.12261	/ 2.18	4.34392e-05	CACHD1	cache domain containing 1	protein_coding	1	1	64470129	64693058	57685
ENSG00000165115	-1.12254	/ 2.18	2.91587e-07	KIF27	kinesin family member 27	protein_coding	9	-1	83834099	83921465	55582
ENSG00000135094	1.12245	x 2.18	9.01157e-06	SDS	serine dehydratase	protein_coding	12	-1	113392445	113426301	10993
ENSG00000154263	-1.12234	/ 2.18	0.000515287	ABCA10	ATP binding cassette subfamily A member 10	protein_coding	17	-1	69147214	69244846	10349
ENSG00000168916	-1.12174	/ 2.18	7.41652e-06	ZNF608	zinc finger protein 608	protein_coding	5	-1	124636913	124748807	57507
ENSG00000234745	1.12054	x 2.17	2.02761e-07	HLA-B	major histocompatibility complex, class I, B	protein_coding	6	-1	31353872	31357188	3106
ENSG00000104043	1.1196	x 2.17	5.47144e-08	ATP8B4	ATPase phospholipid transporting 8B4 (putative)	protein_coding	15	-1	49858238	50182817	79895
ENSG00000261251	-1.11928	/ 2.17	0.00527048	EFCAB6-DT	EFCAB6 divergent transcript	lncRNA	22	1	43812456	43817394	-
ENSG00000162433	1.11715	x 2.17	0.000197009	AK4	adenylate kinase 4	protein_coding	1	1	65147549	65232145	205
ENSG00000155465	1.11711	x 2.17	2.1017e-10	SLC7A7	solute carrier family 7 member 7	protein_coding	14	-1	22773222	22829820	9056
ENSG00000100079	1.11709	x 2.17	3.78374e-10	LGALS2	galectin 2	protein_coding	22	-1	37570248	37582616	3957
ENSG00000146070	1.11695	x 2.17	1.3348e-07	PLA2G7	phospholipase A2 group VII	protein_coding	6	-1	46704201	46735693	7941
ENSG00000233008	-1.11694	/ 2.17	0.00359107	LINC01725	long intergenic non-protein coding RNA 1725	lncRNA	1	-1	83575776	83861038	101927587
ENSG00000284874	-1.11693	/ 2.17	0.0433634	SEPT5-GP1BB	novel transcript	protein_coding	22	1	19717220	19724772	100526833
ENSG00000280381	-1.1164	/ 2.17	6.83516e-05	ENSG00000280381	novel transcript	TEC	12	-1	123087256	123092821	-
ENSG00000187164	1.11634	x 2.17	5.25154e-07	SHTN1	shootin 1	protein_coding	10	-1	116881477	117126586	57698
ENSG00000162482	-1.11616	/ 2.17	0.00148381	AKR7A3	aldo-keto reductase family 7 member A3	protein_coding	1	-1	19282573	19288770	22977
ENSG00000198046	-1.11561	/ 2.17	0.000280971	ZNF667	zinc finger protein 667	protein_coding	19	-1	56439325	56478065	63934
ENSG00000238365	-1.11503	/ 2.17	0.00385143	RNU7-57P	RNA, U7 small nuclear 57 pseudogene	snRNA	1	1	154338743	154338802	100151652
ENSG00000147234	-1.11434	/ 2.16	1.28473e-05	FRMPD3	FERM and PDZ domain containing 3	protein_coding	X	1	107449652	107605255	84443
ENSG00000137441	-1.11364	/ 2.16	0.000121127	FGFBP2	fibroblast growth factor binding protein 2	protein_coding	4	-1	15960245	15969309	83888
ENSG00000177706	1.11341	x 2.16	2.4012e-10	FAM20C	FAM20C golgi associated secretory pathway kinase	protein_coding	7	1	192571	260772	56975
ENSG00000182379	-1.1133	/ 2.16	0.00175135	NXPH4	neurexophilin 4	protein_coding	12	1	57216794	57226449	11247
ENSG00000204624	-1.11322	/ 2.16	0.000770423	DISP3	dispatched RND transporter family member 3	protein_coding	1	1	11479155	11537551	57540
ENSG00000213719	1.11319	x 2.16	7.10411e-08	CLIC1	chloride intracellular channel 1	protein_coding	6	-1	31730581	31739763	1192
ENSG00000251578	-1.11316	/ 2.16	0.00444669	TRBV21-1	T cell receptor beta variable 21-1 (pseudogene)	TR_V_pseudogene	7	1	142636924	142637384	28566
ENSG00000014914	1.11275	x 2.16	2.03651e-09	MTMR11	myotubularin related protein 11	protein_coding	1	-1	149928651	149936879	10903
ENSG00000204632	1.11268	x 2.16	0.00521674	HLA-G	major histocompatibility complex, class I, G	protein_coding	6	1	29826967	29831125	3135
ENSG00000259429	-1.11249	/ 2.16	0.000815137	UBE2Q2P2	ubiquitin conjugating enzyme E2 Q2 pseudogene 2	transcribed_unprocessed_pseudogene	15	1	82355142	82420075	100134869
ENSG00000112394	-1.11177	/ 2.16	5.52351e-05	SLC16A10	solute carrier family 16 member 10	protein_coding	6	1	111087503	111231194	117247
ENSG00000249930	1.11153	x 2.16	0.00633852	ENSG00000249930	pseudogene similar to part of glyceraldehyde-3-phosphate dehydrogenase (GAPDH)	processed_pseudogene	4	-1	15492729	15492972	-
ENSG00000140545	-1.11151	/ 2.16	3.17328e-08	MFGE8	milk fat globule EGF and factor V/VIII domain containing	protein_coding	15	-1	88898683	88913381	4240
ENSG00000168685	-1.11114	/ 2.16	2.00309e-07	IL7R	interleukin 7 receptor	protein_coding	5	1	35852695	35879603	3575
ENSG00000225783	-1.11027	/ 2.16	2.06162e-08	MIAT	myocardial infarction associated transcript	lncRNA	22	1	26646411	26676475	440823
ENSG00000240204	-1.10998	/ 2.16	1.18004e-07	SMKR1	small lysine rich protein 1	protein_coding	7	1	129502531	129512918	100287482
ENSG00000135535	1.10923	x 2.16	1.29584e-08	CD164	CD164 molecule	protein_coding	6	-1	109366514	109382467	8763
ENSG00000103494	-1.10911	/ 2.16	0.000119649	RPGRIP1L	RPGRIP1 like	protein_coding	16	-1	53598153	53703938	23322
ENSG00000224078	-1.10897	/ 2.16	7.12792e-07	SNHG14	small nucleolar RNA host gene 14	lncRNA	15	1	24978583	25420336	-
ENSG00000267764	-1.10863	/ 2.16	2.66046e-05	ENSG00000267764	novel transcript, antisense to CTIF	lncRNA	18	-1	48826051	48834770	-
ENSG00000203721	-1.10849	/ 2.16	2.23784e-05	LINC00862	long intergenic non-protein coding RNA 862	lncRNA	1	-1	200253419	200400705	554279
ENSG00000198003	1.10827	x 2.16	0.000532959	ODAD3	outer dynein arm docking complex subunit 3	protein_coding	19	-1	11420604	11435782	115948
ENSG00000258760	-1.10814	/ 2.16	7.13202e-05	ENSG00000258760	novel transcript	lncRNA	14	-1	65236480	65318790	-
ENSG00000205517	-1.10794	/ 2.16	0.000214277	RGL3	ral guanine nucleotide dissociation stimulator like 3	protein_coding	19	-1	11384341	11419328	57139
ENSG00000171451	-1.10728	/ 2.15	0.000108431	DSEL	dermatan sulfate epimerase like	protein_coding	18	-1	67506587	67516720	92126
ENSG00000256029	-1.10665	/ 2.15	0.0017857	ENSG00000256029	novel protein	protein_coding	1	-1	159834474	159873053	-
ENSG00000211827	-1.10644	/ 2.15	0.0191444	TRDJ2	T cell receptor delta joining 2	TR_J_gene	14	1	22456689	22456742	28521
ENSG00000116691	1.10621	x 2.15	9.92777e-07	MIIP	migration and invasion inhibitory protein	protein_coding	1	1	12019466	12032045	60672
ENSG00000159445	-1.10576	/ 2.15	1.24173e-07	THEM4	thioesterase superfamily member 4	protein_coding	1	-1	151870866	151909637	117145
ENSG00000258476	-1.10573	/ 2.15	8.56541e-06	LINC02207	long intergenic non-protein coding RNA 2207	lncRNA	15	1	93835490	93878822	101927153
ENSG00000225643	-1.10512	/ 2.15	2.55664e-05	ENSG00000225643	novel transcript	lncRNA	1	1	25581478	25590356	-
ENSG00000116667	-1.10476	/ 2.15	1.0951e-06	C1orf21	chromosome 1 open reading frame 21	protein_coding	1	1	184387029	184629019	81563
ENSG00000153902	-1.10475	/ 2.15	0.00450856	LGI4	leucine rich repeat LGI family member 4	protein_coding	19	-1	35124513	35142451	163175
ENSG00000092096	-1.10392	/ 2.15	2.58245e-05	SLC22A17	solute carrier family 22 member 17	protein_coding	14	-1	23346314	23352912	51310
ENSG00000228906	1.10382	x 2.15	2.8631e-05	ENSG00000228906	novel transcript	lncRNA	X	1	73948973	73949558	-
ENSG00000231925	1.10353	x 2.15	3.61795e-09	TAPBP	TAP binding protein	protein_coding	6	-1	33299694	33314254	6892
ENSG00000243488	-1.10147	/ 2.15	0.0064256	RN7SL337P	RNA, 7SL, cytoplasmic 337, pseudogene	misc_RNA	19	1	14584095	14584395	106481015
ENSG00000092964	1.10122	x 2.15	4.73939e-10	DPYSL2	dihydropyrimidinase like 2	protein_coding	8	1	26514031	26658178	1808
ENSG00000166342	-1.10115	/ 2.15	0.00103661	NETO1	neuropilin and tolloid like 1	protein_coding	18	-1	72742314	72868146	81832
ENSG00000228166	1.10078	x 2.14	0.00893944	MTND1P11	MT-ND1 pseudogene 11	unprocessed_pseudogene	9	1	5094139	5095014	100873212
ENSG00000101188	1.10027	x 2.14	9.51133e-05	NTSR1	neurotensin receptor 1	protein_coding	20	1	62708836	62762771	4923
ENSG00000133321	1.09984	x 2.14	9.51724e-07	PLAAT4	phospholipase A and acyltransferase 4	protein_coding	11	1	63536808	63546462	5920
ENSG00000143228	-1.0997	/ 2.14	0.00244819	NUF2	NUF2 component of NDC80 kinetochore complex	protein_coding	1	1	163266576	163355764	83540
ENSG00000276699	-1.09924	/ 2.14	4.89817e-05	TRAJ36	T cell receptor alpha joining 36	TR_J_gene	14	1	22505110	22505167	28719
ENSG00000167565	1.0988	x 2.14	1.37958e-08	SERTAD3	SERTA domain containing 3	protein_coding	19	-1	40440844	40444335	29946
ENSG00000085465	-1.09855	/ 2.14	1.1008e-06	OVGP1	oviductal glycoprotein 1	protein_coding	1	-1	111414319	111427735	5016
ENSG00000232810	1.09804	x 2.14	4.75486e-07	TNF	tumor necrosis factor	protein_coding	6	1	31575565	31578336	7124
ENSG00000223820	-1.0978	/ 2.14	0.00233631	CFL1P1	cofilin 1 pseudogene 1	transcribed_unprocessed_pseudogene	10	1	87817928	87845612	142913
ENSG00000176871	1.09767	x 2.14	9.62249e-10	WSB2	WD repeat and SOCS box containing 2	protein_coding	12	-1	118032687	118062430	55884
ENSG00000142794	-1.09739	/ 2.14	8.057e-08	NBPF3	NBPF member 3	protein_coding	1	1	21440128	21485005	84224
ENSG00000174483	-1.09714	/ 2.14	1.19437e-06	BBS1	Bardet-Biedl syndrome 1	protein_coding	11	1	66510606	66533613	582
ENSG00000226891	1.09657	x 2.14	1.6907e-06	LINC01359	long intergenic non-protein coding RNA 1359	lncRNA	1	-1	64972225	65002489	101927084
ENSG00000273464	1.09619	x 2.14	0.0064721	ENSG00000273464	novel transcript, antisense to GRIK1	lncRNA	21	1	29657406	29657831	-
ENSG00000261040	-1.09528	/ 2.14	0.0183241	WFDC21P	WAP four-disulfide core domain 21, pseudogene	transcribed_unitary_pseudogene	17	-1	60083562	60091885	645638
ENSG00000181045	-1.09504	/ 2.14	1.13751e-07	SLC26A11	solute carrier family 26 member 11	protein_coding	17	1	80219699	80253500	284129
ENSG00000245750	-1.09471	/ 2.14	1.91829e-06	DRAIC	downregulated RNA in cancer, inhibitor of cell invasion and migration	lncRNA	15	1	69462921	69843120	145837
ENSG00000102096	1.09463	x 2.14	1.31362e-08	PIM2	Pim-2 proto-oncogene, serine/threonine kinase	protein_coding	X	-1	48913182	48919024	11040
ENSG00000224420	-1.09412	/ 2.13	0.00202724	ADM5	adrenomedullin 5 (putative)	protein_coding	19	1	49689594	49690575	199800
ENSG00000137563	-1.0931	/ 2.13	0.000255104	GGH	gamma-glutamyl hydrolase	protein_coding	8	-1	63014881	63039407	8836
ENSG00000123342	1.09284	x 2.13	0.000678979	MMP19	matrix metallopeptidase 19	protein_coding	12	-1	55835433	55842966	4327
ENSG00000111879	-1.09257	/ 2.13	0.000655886	FAM184A	family with sequence similarity 184 member A	protein_coding	6	-1	118959763	119149387	79632
ENSG00000211812	-1.09216	/ 2.13	0.00123046	TRAV26-2	T cell receptor alpha variable 26-2	TR_V_gene	14	1	22202583	22203368	28656
ENSG00000177045	-1.09199	/ 2.13	0.000232211	SIX5	SIX homeobox 5	protein_coding	19	-1	45764785	45769252	147912
ENSG00000170074	-1.09194	/ 2.13	2.37726e-06	FAM153A	family with sequence similarity 153 member A	protein_coding	5	-1	177707981	177783398	285596
ENSG00000185920	-1.09193	/ 2.13	2.7775e-06	PTCH1	patched 1	protein_coding	9	-1	95442980	95517057	5727
ENSG00000104918	1.09142	x 2.13	3.524e-05	RETN	resistin	protein_coding	19	1	7669049	7670455	56729
ENSG00000124006	-1.09122	/ 2.13	0.000178007	OBSL1	obscurin like cytoskeletal adaptor 1	protein_coding	2	-1	219550728	219571859	23363
ENSG00000171155	1.09094	x 2.13	2.70559e-06	C1GALT1C1	C1GALT1 specific chaperone 1	protein_coding	X	-1	120625674	120630054	29071
ENSG00000154764	-1.09093	/ 2.13	2.00391e-05	WNT7A	Wnt family member 7A	protein_coding	3	-1	13816258	13880071	7476
ENSG00000154027	-1.09063	/ 2.13	3.02113e-05	AK5	adenylate kinase 5	protein_coding	1	1	77282019	77559966	26289
ENSG00000178033	1.09055	x 2.13	0.0001824	CALHM5	calcium homeostasis modulator family member 5	protein_coding	6	1	116511639	116524788	254228
ENSG00000136827	1.09032	x 2.13	1.69808e-09	TOR1A	torsin family 1 member A	protein_coding	9	-1	129812942	129824244	1861
ENSG00000157227	1.09009	x 2.13	1.17024e-08	MMP14	matrix metallopeptidase 14	protein_coding	14	1	22836560	22849041	4323
ENSG00000279161	-1.08976	/ 2.13	0.00202826	ENSG00000279161	TEC	TEC	19	-1	46636810	46639161	-
ENSG00000168754	-1.08971	/ 2.13	0.00298788	FAM178B	family with sequence similarity 178 member B	protein_coding	2	-1	96875882	96986580	51252
ENSG00000181754	-1.08926	/ 2.13	7.33847e-07	AMIGO1	adhesion molecule with Ig like domain 1	protein_coding	1	-1	109504178	109509738	57463
ENSG00000100167	-1.0892	/ 2.13	0.0109812	SEPTIN3	septin 3	protein_coding	22	1	41969443	41998221	55964
ENSG00000268500	1.08758	x 2.13	3.17501e-05	SIGLEC5	sialic acid binding Ig like lectin 5	protein_coding	19	-1	51610960	51646889	8778
ENSG00000158773	1.08684	x 2.12	3.17658e-09	USF1	upstream transcription factor 1	protein_coding	1	-1	161039251	161045977	7391
ENSG00000238105	-1.08631	/ 2.12	1.44004e-06	GOLGA2P5	GOLGA2 pseudogene 5	transcribed_unprocessed_pseudogene	12	-1	100156357	100173659	55592
ENSG00000241404	-1.08579	/ 2.12	0.00233955	EGFL8	EGF like domain multiple 8	protein_coding	6	1	32164595	32168281	80864
ENSG00000183779	1.08556	x 2.12	8.69136e-08	ZNF703	zinc finger protein 703	protein_coding	8	1	37695782	37700019	80139
ENSG00000246731	1.08512	x 2.12	4.64373e-10	MGC16275	uncharacterized protein MGC16275	lncRNA	17	-1	74209980	74213342	85001
ENSG00000157985	-1.08493	/ 2.12	2.7992e-06	AGAP1	ArfGAP with GTPase domain, ankyrin repeat and PH domain 1	protein_coding	2	1	235494043	236131800	116987
ENSG00000107731	1.08457	x 2.12	2.50267e-05	UNC5B	unc-5 netrin receptor B	protein_coding	10	1	71212570	71302864	219699
ENSG00000211869	-1.08438	/ 2.12	0.00485535	TRAJ20	T cell receptor alpha joining 20	TR_J_gene	14	1	22524325	22524381	28735
ENSG00000270179	-1.08332	/ 2.12	0.0009819	ENSG00000270179	novel transcript	lncRNA	11	1	113368478	113369117	-
ENSG00000125538	1.0832	x 2.12	5.9274e-08	IL1B	interleukin 1 beta	protein_coding	2	-1	112829751	112836816	3553
ENSG00000145386	1.08309	x 2.12	0.0002278	CCNA2	cyclin A2	protein_coding	4	-1	121816444	121823883	890
ENSG00000021355	1.08308	x 2.12	1.30813e-07	SERPINB1	serpin family B member 1	protein_coding	6	-1	2832332	2841959	1992
ENSG00000100918	1.08306	x 2.12	1.94577e-09	REC8	REC8 meiotic recombination protein	protein_coding	14	1	24171853	24180257	9985
ENSG00000196743	1.083	x 2.12	8.81886e-08	GM2A	GM2 ganglioside activator	protein_coding	5	1	151212150	151270440	2760
ENSG00000258831	-1.08247	/ 2.12	0.00394764	ENSG00000258831	novel transcript	lncRNA	15	1	93882082	93886743	-
ENSG00000228340	-1.08209	/ 2.12	8.82415e-07	MIR646HG	MIR646 host gene	lncRNA	20	1	60087826	60653784	284757
ENSG00000145936	1.08156	x 2.12	4.51221e-09	KCNMB1	potassium calcium-activated channel subfamily M regulatory beta subunit 1	protein_coding	5	-1	170374671	170389634	3779
ENSG00000237476	1.08067	x 2.12	1.84651e-05	LINC01637	long intergenic non-protein coding RNA 1637	lncRNA	22	1	20957092	20964679	101928891
ENSG00000152133	-1.08066	/ 2.12	3.97785e-07	GPATCH11	G-patch domain containing 11	protein_coding	2	1	37084451	37099244	253635
ENSG00000170458	1.08033	x 2.11	1.78243e-08	CD14	CD14 molecule	protein_coding	5	-1	140631728	140633701	929
ENSG00000287823	-1.08029	/ 2.11	7.05007e-05	ENSG00000287823	novel transcript	lncRNA	6	1	170088022	170097234	-
ENSG00000265975	1.07988	x 2.11	1.81887e-06	ENSG00000265975	novel transcript	lncRNA	17	1	8967523	8976995	-
ENSG00000260103	-1.07987	/ 2.11	4.94151e-05	ENSG00000260103	coiled-coil-helix-coiled-coil-helix domain-containing protein 7 (CHCHD7) pseudogene	transcribed_processed_pseudogene	15	-1	74478070	74490286	-
ENSG00000235576	-1.07987	/ 2.11	9.54179e-05	LINC01871	long intergenic non-protein coding RNA 1871	lncRNA	2	1	7725710	7731575	-
ENSG00000172785	1.07982	x 2.11	7.86406e-08	CBWD1	COBW domain containing 1	protein_coding	9	-1	121038	179147	55871
ENSG00000260271	-1.07973	/ 2.11	0.00470573	ENSG00000260271	novel transcript	lncRNA	6	1	90295507	90363912	-
ENSG00000165533	-1.0797	/ 2.11	0.00533808	TTC8	tetratricopeptide repeat domain 8	protein_coding	14	1	88824153	88881078	123016
ENSG00000256826	1.07932	x 2.11	0.00067016	ATP5MFP4	ATP synthase membrane subunit f pseudogene 4	processed_pseudogene	17	1	64491523	64491789	-
ENSG00000254319	-1.07864	/ 2.11	0.0165414	LOC101927815	novel transcript	lncRNA	8	-1	2648075	2728577	101927815
ENSG00000267470	-1.07839	/ 2.11	0.00244826	ZNF571-AS1	ZNF571 antisense RNA 1	lncRNA	19	1	37548914	37587348	100507433
ENSG00000144824	-1.07788	/ 2.11	0.000120822	PHLDB2	pleckstrin homology like domain family B member 2	protein_coding	3	1	111732497	111976517	90102
ENSG00000211864	-1.07775	/ 2.11	0.00195732	TRAJ25	T cell receptor alpha joining 25 (non-functional)	TR_J_gene	14	1	22518812	22518871	28730
ENSG00000071909	-1.07717	/ 2.11	0.00312169	MYO3B	myosin IIIB	protein_coding	2	1	170178145	170655171	140469
ENSG00000138621	1.07634	x 2.11	5.53458e-08	PPCDC	phosphopantothenoylcysteine decarboxylase	protein_coding	15	1	75023586	75117462	60490
ENSG00000175600	-1.07597	/ 2.11	0.0131068	SUGCT	succinyl-CoA:glutarate-CoA transferase	protein_coding	7	1	40135005	40860763	79783
ENSG00000277443	1.07513	x 2.11	6.5191e-09	MARCKS	myristoylated alanine rich protein kinase C substrate	protein_coding	6	1	113857345	113863475	4082
ENSG00000066084	1.07513	x 2.11	4.11826e-08	DIP2B	disco interacting protein 2 homolog B	protein_coding	12	1	50504985	50748657	57609
ENSG00000204001	-1.07404	/ 2.11	1.96108e-05	LCN8	lipocalin 8	protein_coding	9	-1	136754386	136758543	138307
ENSG00000267769	1.07398	x 2.11	0.0300698	ENSG00000267769	novel transcript, antisense to UBX6	lncRNA	19	1	4454014	4455286	-
ENSG00000159433	-1.07396	/ 2.11	1.69154e-06	STARD9	StAR related lipid transfer domain containing 9	protein_coding	15	1	42575606	42720998	57519
ENSG00000125170	-1.0739	/ 2.11	8.87634e-06	DOK4	docking protein 4	protein_coding	16	-1	57471922	57487327	55715
ENSG00000242829	1.07378	x 2.1	0.00508026	RPS26P21	ribosomal protein S26 pseudogene 21	processed_pseudogene	3	1	119298665	119299012	100271105
ENSG00000213373	-1.07329	/ 2.1	1.5363e-06	LINC00671	long intergenic non-protein coding RNA 671	lncRNA	17	-1	42874670	42898704	388387
ENSG00000147642	-1.07328	/ 2.1	0.0041412	SYBU	syntabulin	protein_coding	8	-1	109573978	109691791	55638
ENSG00000222041	1.07327	x 2.1	1.37103e-06	CYTOR	cytoskeleton regulator RNA	lncRNA	2	1	87454781	87636740	112597
ENSG00000085265	1.07318	x 2.1	1.44214e-09	FCN1	ficolin 1	protein_coding	9	-1	134903232	134917912	2219
ENSG00000275910	-1.07278	/ 2.1	0.00379893	ENSG00000275910	novel transcript, antisense to PDXDC1	lncRNA	16	-1	15015828	15016390	-
ENSG00000213533	1.07206	x 2.1	2.47511e-05	STIMATE	STIM activating enhancer	protein_coding	3	-1	52836219	52897548	375346
ENSG00000272341	-1.0715	/ 2.1	0.000855929	ENSG00000272341	novel transcript	lncRNA	6	1	16764346	16766883	-
ENSG00000076685	1.07149	x 2.1	4.09797e-07	NT5C2	5'-nucleotidase, cytosolic II	protein_coding	10	-1	103087185	103277605	22978
ENSG00000225940	1.07099	x 2.1	0.000927648	C5orf67	chromosome 5 putative open reading frame 67	lncRNA	5	-1	56511567	56606232	-
ENSG00000124374	-1.07091	/ 2.1	3.43032e-06	PAIP2B	poly(A) binding protein interacting protein 2B	protein_coding	2	-1	71182738	71227103	400961
ENSG00000186301	-1.07068	/ 2.1	0.000110825	MST1P2	macrophage stimulating 1 pseudogene 2	unprocessed_pseudogene	1	1	16645622	16650289	-
ENSG00000188375	1.07027	x 2.1	0.00299224	H3-5	H3.5 histone	protein_coding	12	-1	31791185	31792298	440093
ENSG00000169385	1.06973	x 2.1	0.000194064	RNASE2	ribonuclease A family member 2	protein_coding	14	1	20955487	20956436	6036
ENSG00000104375	1.06948	x 2.1	8.46672e-06	STK3	serine/threonine kinase 3	protein_coding	8	-1	98371228	98942827	6788
ENSG00000227730	1.06931	x 2.1	6.74793e-05	MTND6P5	MT-ND6 pseudogene 5	unprocessed_pseudogene	9	1	5091093	5091604	106480427
ENSG00000162078	1.06911	x 2.1	2.38532e-06	ZG16B	zymogen granule protein 16B	protein_coding	16	1	2830253	2839585	124220
ENSG00000204110	-1.06898	/ 2.1	1.03089e-05	LINC02520	long intergenic non-protein coding RNA 2520	lncRNA	6	1	37507348	37536266	-
ENSG00000179915	-1.06841	/ 2.1	0.00169609	NRXN1	neurexin 1	protein_coding	2	-1	49918503	51225575	9378
ENSG00000236056	1.06828	x 2.1	0.00018088	GAPDHP14	glyceraldehyde-3-phosphate dehydrogenase pseudogene 14	processed_pseudogene	21	1	29222321	29223257	-
ENSG00000261019	-1.06823	/ 2.1	0.00606993	ENSG00000261019	novel transcript	lncRNA	7	-1	42901272	42902639	-
ENSG00000215252	-1.06808	/ 2.1	1.89537e-06	GOLGA8B	golgin A8 family member B	protein_coding	15	-1	34525095	34588503	440270
ENSG00000164904	-1.06784	/ 2.1	0.000406526	ALDH7A1	aldehyde dehydrogenase 7 family member A1	protein_coding	5	-1	126531200	126595362	501
ENSG00000111863	-1.06737	/ 2.1	2.22211e-05	ADTRP	androgen dependent TFPI regulating protein	protein_coding	6	-1	11712054	11807046	84830
ENSG00000229299	-1.06732	/ 2.1	0.000185097	ENSG00000229299	novel transcript	lncRNA	20	1	63744689	63745958	-
ENSG00000267751	-1.06713	/ 2.1	5.51885e-07	BSG-AS1	BSG antisense RNA 1	lncRNA	19	-1	562360	572228	105372233
ENSG00000129654	-1.06709	/ 2.1	0.00156316	FOXJ1	forkhead box J1	protein_coding	17	-1	76136333	76141245	2302
ENSG00000198838	-1.06702	/ 2.1	0.00373186	RYR3	ryanodine receptor 3	protein_coding	15	1	33310962	33866121	6263
ENSG00000233355	-1.06699	/ 2.1	5.85881e-06	CHRM3-AS2	CHRM3 antisense RNA 2	lncRNA	1	-1	239703381	239770130	100506915
ENSG00000230606	-1.06679	/ 2.09	0.00223901	ENSG00000230606	novel transcript	lncRNA	2	-1	97416165	97433527	-
ENSG00000233006	-1.06656	/ 2.09	4.3594e-05	MIR3936HG	MIR3936 host gene	lncRNA	5	-1	132311285	132370170	553103
ENSG00000160883	1.06634	x 2.09	1.97082e-07	HK3	hexokinase 3	protein_coding	5	-1	176880869	176899346	3101
ENSG00000100567	1.06585	x 2.09	2.25833e-08	PSMA3	proteasome 20S subunit alpha 3	protein_coding	14	1	58244843	58272012	5684
ENSG00000012171	1.06565	x 2.09	1.27266e-06	SEMA3B	semaphorin 3B	protein_coding	3	1	50267558	50277546	7869
ENSG00000180447	-1.06539	/ 2.09	0.000570676	GAS1	growth arrest specific 1	protein_coding	9	-1	86944362	86947506	2619
ENSG00000013364	1.06488	x 2.09	1.96039e-08	MVP	major vault protein	protein_coding	16	1	29820394	29848039	9961
ENSG00000251623	-1.06481	/ 2.09	0.00341859	FAM153B	family with sequence similarity 153 member B	transcribed_processed_pseudogene	5	1	176119545	176156937	202134
ENSG00000256742	-1.06317	/ 2.09	2.73427e-06	KDM2B-DT	KDM2B divergent transcript	lncRNA	12	1	121580792	121593504	-
ENSG00000073803	1.06316	x 2.09	2.07159e-06	MAP3K13	mitogen-activated protein kinase kinase kinase 13	protein_coding	3	1	185282941	185489094	9175
ENSG00000184988	1.06308	x 2.09	1.06453e-09	TMEM106A	transmembrane protein 106A	protein_coding	17	1	43211835	43220041	113277
ENSG00000165028	-1.0628	/ 2.09	6.74571e-05	NIPSNAP3B	nipsnap homolog 3B	protein_coding	9	1	104764129	104777764	55335
ENSG00000114948	-1.06264	/ 2.09	0.00018616	ADAM23	ADAM metallopeptidase domain 23	protein_coding	2	1	206443532	206621127	8745
ENSG00000171596	-1.06255	/ 2.09	2.94931e-05	NMUR1	neuromedin U receptor 1	protein_coding	2	-1	231523187	231530445	10316
ENSG00000175265	-1.06246	/ 2.09	1.62467e-07	GOLGA8A	golgin A8 family member A	protein_coding	15	-1	34379068	34437808	23015
ENSG00000145911	-1.06229	/ 2.09	1.5938e-05	N4BP3	NEDD4 binding protein 3	protein_coding	5	1	178113532	178126081	23138
ENSG00000260948	-1.06184	/ 2.09	4.45716e-05	ENSG00000260948	novel transcript, sense overlapping WDR77 & OVGP1	lncRNA	1	-1	111431046	111433068	-
ENSG00000272338	-1.06165	/ 2.09	0.0076619	ENSG00000272338	novel transcript	lncRNA	8	-1	33360839	33361415	-
ENSG00000274070	-1.06138	/ 2.09	1.06899e-07	CASTOR2	cytosolic arginine sensor for mTORC1 subunit 2	protein_coding	7	1	74964705	75031528	729438
ENSG00000271109	-1.06131	/ 2.09	1.93202e-06	ENSG00000271109	novel transcript	lncRNA	19	-1	34849046	34860747	-
ENSG00000232931	-1.06114	/ 2.09	1.87729e-06	LINC00342	long intergenic non-protein coding RNA 342	lncRNA	2	-1	95807052	95835003	-
ENSG00000225933	1.061	x 2.09	0.0144817	RPS14P5	ribosomal protein S14 pseudogene 5	processed_pseudogene	2	1	87654890	87655243	-
ENSG00000228960	-1.06021	/ 2.09	0.0377779	OR2A9P	olfactory receptor family 2 subfamily A member 9 pseudogene	transcribed_unprocessed_pseudogene	7	1	144294480	144300934	-
ENSG00000136436	1.06009	x 2.09	1.06807e-08	CALCOCO2	calcium binding and coiled-coil domain 2	protein_coding	17	1	48831018	48866522	10241
ENSG00000170264	-1.05991	/ 2.08	0.000195525	FAM161A	FAM161 centrosomal protein A	protein_coding	2	-1	61824848	61854143	84140
ENSG00000076067	1.0594	x 2.08	2.97521e-07	RBMS2	RNA binding motif single stranded interacting protein 2	protein_coding	12	1	56521820	56596193	5939
ENSG00000126217	-1.05936	/ 2.08	1.03366e-06	MCF2L	MCF.2 cell line derived transforming sequence like	protein_coding	13	1	112894378	113099742	23263
ENSG00000214826	-1.0587	/ 2.08	7.29861e-07	DDX12P	DEAD/H-box helicase 12, pseudogene	unprocessed_pseudogene	12	-1	9418673	9448229	-
ENSG00000081059	-1.05867	/ 2.08	1.37717e-06	TCF7	transcription factor 7	protein_coding	5	1	134114681	134151865	6932
ENSG00000149527	-1.05853	/ 2.08	8.28247e-06	PLCH2	phospholipase C eta 2	protein_coding	1	1	2425980	2505532	9651
ENSG00000286640	-1.05799	/ 2.08	0.00775423	ENSG00000286640	SET domain and mariner transposase fusion gene (SETMAR) pseudogene	transcribed_unprocessed_pseudogene	1	-1	41302911	41306148	-
ENSG00000256673	-1.05793	/ 2.08	0.0104106	ENSG00000256673	ovostatin (OVOS) pseudogene	unprocessed_pseudogene	12	-1	9398355	9414851	-
ENSG00000166664	1.05783	x 2.08	0.00369553	CHRFAM7A	CHRNA7 (exons 5-10) and FAM7A (exons A-E) fusion	protein_coding	15	-1	30360566	30393849	89832
ENSG00000267589	-1.05759	/ 2.08	0.0186371	ENSG00000267589	ribosomal protein L32 (RPL32) pseudogene	processed_pseudogene	19	1	6072823	6073527	-
ENSG00000213366	-1.05755	/ 2.08	1.74712e-06	GSTM2	glutathione S-transferase mu 2	protein_coding	1	1	109668022	109709551	2946
ENSG00000206503	1.05749	x 2.08	6.36255e-07	HLA-A	major histocompatibility complex, class I, A	protein_coding	6	1	29941260	29945884	3105
ENSG00000289129	-1.05722	/ 2.08	0.000439888	ENSG00000289129	novel transcript, antisense to INPP5D	lncRNA	2	-1	233177184	233180108	-
ENSG00000236576	-1.05703	/ 2.08	0.0039162	LOC100631242	zinc finger protein pseudogene	processed_pseudogene	X	1	51856968	51858066	100631242
ENSG00000259321	1.05684	x 2.08	2.21567e-07	ENSG00000259321	novel transcript	lncRNA	14	1	24139445	24140444	-
ENSG00000149798	1.05668	x 2.08	0.00016944	CDC42EP2	CDC42 effector protein 2	protein_coding	11	1	65314866	65322417	10435
ENSG00000289156	1.05665	x 2.08	0.00929292	ENSG00000289156	novel transcript, antisense to CNRIP1and PPP3R1	lncRNA	2	1	68251603	68346035	-
ENSG00000174370	-1.05607	/ 2.08	0.0186269	C11orf45	chromosome 11 open reading frame 45	protein_coding	11	-1	128899565	128906044	219833
ENSG00000163520	-1.05604	/ 2.08	2.92899e-05	FBLN2	fibulin 2	protein_coding	3	1	13549125	13638422	2199
ENSG00000224429	-1.0559	/ 2.08	1.14915e-05	LINC00539	long intergenic non-protein coding RNA 539	lncRNA	13	-1	21302862	21348721	100652865
ENSG00000162711	1.05547	x 2.08	2.94149e-10	NLRP3	NLR family pyrin domain containing 3	protein_coding	1	1	247416156	247449108	114548
ENSG00000286194	1.05543	x 2.08	5.74934e-05	ENSG00000286194	Novel transcript	lncRNA	17	1	30968785	30970307	-
ENSG00000198865	-1.0553	/ 2.08	4.00589e-05	CCDC152	coiled-coil domain containing 152	protein_coding	5	1	42756818	42802439	100129792
ENSG00000268218	-1.05406	/ 2.08	0.00424456	ENSG00000268218	novel transcript, antisense to ANKRD11	lncRNA	16	1	89268104	89273044	-
ENSG00000268240	-1.05396	/ 2.08	6.28258e-05	ENSG00000268240	novel transcript	lncRNA	19	-1	21587432	21594628	-
ENSG00000206127	-1.05359	/ 2.08	0.000300815	GOLGA8O	golgin A8 family member O	protein_coding	15	-1	32441914	32455634	728047
ENSG00000241839	1.05356	x 2.08	9.89153e-09	PLEKHO2	pleckstrin homology domain containing O2	protein_coding	15	1	64841883	64868002	80301
ENSG00000262583	-1.05335	/ 2.08	0.00326768	TMEM231P1	TMEM231 pseudogene 1	transcribed_unprocessed_pseudogene	16	-1	75499788	75517260	-
ENSG00000185267	-1.05327	/ 2.08	0.00166807	CDNF	cerebral dopamine neurotrophic factor	protein_coding	10	-1	14819245	14838575	441549
ENSG00000281958	-1.05301	/ 2.07	7.96125e-06	TRBJ1-4	T cell receptor beta joining 1-4	TR_J_gene	7	1	142788225	142788275	28632
ENSG00000115507	-1.05276	/ 2.07	9.70162e-05	OTX1	orthodenticle homeobox 1	protein_coding	2	1	63050057	63057836	5013
ENSG00000237248	-1.05272	/ 2.07	0.000170918	LINC00987	long intergenic non-protein coding RNA 987	lncRNA	12	1	9240003	9257960	100499405
ENSG00000110497	1.05265	x 2.07	5.60824e-08	AMBRA1	autophagy and beclin 1 regulator 1	protein_coding	11	-1	46396414	46594125	55626
ENSG00000171680	-1.05247	/ 2.07	7.1388e-05	PLEKHG5	pleckstrin homology and RhoGEF domain containing G5	protein_coding	1	-1	6467122	6520074	57449
ENSG00000166313	-1.05234	/ 2.07	1.11141e-06	APBB1	amyloid beta precursor protein binding family B member 1	protein_coding	11	-1	6395125	6419414	322
ENSG00000179542	1.05233	x 2.07	3.03278e-05	SLITRK4	SLIT and NTRK like family member 4	protein_coding	X	-1	143622790	143636101	139065
ENSG00000230747	-1.0522	/ 2.07	0.000247564	ENSG00000230747	novel transcript	lncRNA	2	-1	96307263	96321731	-
ENSG00000198932	-1.05197	/ 2.07	3.15129e-06	GPRASP1	G protein-coupled receptor associated sorting protein 1	protein_coding	X	1	102651092	102659083	9737
ENSG00000283597	-1.05195	/ 2.07	0.00128132	FAM169B	family with sequence similarity 169 member B	transcribed_unitary_pseudogene	15	-1	98437162	98547728	283777
ENSG00000249502	1.05181	x 2.07	0.000313178	MED28-DT	MED28 divergent transcript	lncRNA	4	-1	17586267	17614585	-
ENSG00000232097	-1.0518	/ 2.07	0.00358814	ENSG00000232097	novel pseudogene	processed_pseudogene	7	-1	97938439	97938794	-
ENSG00000133055	-1.05131	/ 2.07	3.43198e-05	MYBPH	myosin binding protein H	protein_coding	1	-1	203167811	203175826	4608
ENSG00000246082	1.05103	x 2.07	7.29932e-08	NUDT16L2P	nudix hydrolase 16 like 2, pseudogene	transcribed_unitary_pseudogene	3	1	131361845	131365122	152195
ENSG00000132259	-1.05087	/ 2.07	0.000513701	CNGA4	cyclic nucleotide gated channel subunit alpha 4	protein_coding	11	1	6234765	6244479	1262
ENSG00000268947	-1.05062	/ 2.07	0.00559152	ENSG00000268947	novel transcript	lncRNA	19	1	35262846	35264804	-
ENSG00000105329	1.05013	x 2.07	1.7566e-07	TGFB1	transforming growth factor beta 1	protein_coding	19	-1	41301587	41353922	7040
ENSG00000250992	-1.04987	/ 2.07	0.00212034	ENSG00000250992	novel transcript	lncRNA	5	1	176036593	176042888	-
ENSG00000104856	1.04973	x 2.07	2.88064e-08	RELB	RELB proto-oncogene, NF-kB subunit	protein_coding	19	1	45001449	45038198	5971
ENSG00000225885	-1.04843	/ 2.07	0.0101774	ENSG00000225885	novel transcript, antisense to SAMD12	lncRNA	8	1	118282139	118400605	-
ENSG00000187134	-1.04838	/ 2.07	0.000181047	AKR1C1	aldo-keto reductase family 1 member C1	protein_coding	10	1	4963253	4983283	1645
ENSG00000115919	1.04838	x 2.07	4.00966e-08	KYNU	kynureninase	protein_coding	2	1	142877657	143055833	8942
ENSG00000173110	1.04789	x 2.07	2.7775e-06	HSPA6	heat shock protein family A (Hsp70) member 6	protein_coding	1	1	161524540	161526894	3310
ENSG00000279255	-1.04773	/ 2.07	0.00148844	ENSG00000279255	TEC	TEC	16	1	707650	709067	-
ENSG00000132205	1.04771	x 2.07	7.89382e-10	EMILIN2	elastin microfibril interfacer 2	protein_coding	18	1	2847006	2916003	84034
ENSG00000229391	1.04765	x 2.07	8.35952e-09	HLA-DRB6	major histocompatibility complex, class II, DR beta 6 (pseudogene)	transcribed_unprocessed_pseudogene	6	-1	32552713	32560022	3128
ENSG00000141194	-1.04716	/ 2.07	0.0116162	OR4D1	olfactory receptor family 4 subfamily D member 1	protein_coding	17	1	58148384	58159585	26689
ENSG00000092098	1.04715	x 2.07	4.28915e-06	RNF31	ring finger protein 31	protein_coding	14	1	24146683	24160660	55072
ENSG00000213722	1.04712	x 2.07	5.76955e-07	DDAH2	dimethylarginine dimethylaminohydrolase 2	protein_coding	6	-1	31727038	31730617	23564
ENSG00000228334	-1.04711	/ 2.07	0.000172618	ENSG00000228334	novel transcript	lncRNA	7	-1	3083252	3118049	-
ENSG00000107099	1.04627	x 2.07	1.36869e-07	DOCK8	dedicator of cytokinesis 8	protein_coding	9	1	214854	465259	81704
ENSG00000138385	1.04619	x 2.07	2.01803e-05	SSB	small RNA binding exonuclease protection factor La	protein_coding	2	1	169791933	169812064	6741
ENSG00000136830	1.04609	x 2.06	3.50591e-08	NIBAN2	niban apoptosis regulator 2	protein_coding	9	-1	127505339	127578989	64855
ENSG00000105726	1.04563	x 2.06	2.04575e-08	ATP13A1	ATPase 13A1	protein_coding	19	-1	19645198	19663676	57130
ENSG00000145390	-1.04543	/ 2.06	1.998e-06	USP53	ubiquitin specific peptidase 53	protein_coding	4	1	119212587	119295518	54532
ENSG00000120645	-1.0454	/ 2.06	9.49124e-05	IQSEC3	IQ motif and Sec7 domain ArfGEF 3	protein_coding	12	1	66767	178455	440073
ENSG00000289398	-1.04519	/ 2.06	0.000109468	ENSG00000289398	novel transcript	lncRNA	11	1	128290393	128294371	-
ENSG00000026103	1.04496	x 2.06	1.00482e-05	FAS	Fas cell surface death receptor	protein_coding	10	1	88953813	89029605	355
ENSG00000146021	-1.04485	/ 2.06	1.65212e-05	KLHL3	kelch like family member 3	protein_coding	5	-1	137617500	137736089	26249
ENSG00000260306	-1.0448	/ 2.06	0.000838497	ENSG00000260306	novel transcript	lncRNA	16	-1	21794095	21795759	-
ENSG00000168646	-1.04469	/ 2.06	8.9195e-06	AXIN2	axin 2	protein_coding	17	-1	65528563	65561648	8313
ENSG00000260742	1.04458	x 2.06	0.000168573	ITPRID2-DT	ITPRID2 divergent transcript	lncRNA	2	-1	181887851	181891663	-
ENSG00000230325	-1.04445	/ 2.06	0.00513606	ENSG00000230325	novel transcript	lncRNA	1	-1	236540094	236550280	-
ENSG00000136295	1.04438	x 2.06	2.68136e-09	TTYH3	tweety family member 3	protein_coding	7	1	2631986	2664802	80727
ENSG00000204789	-1.04342	/ 2.06	0.000102597	ZNF204P	zinc finger protein 204, pseudogene	transcribed_unprocessed_pseudogene	6	-1	27356451	27375277	-
ENSG00000138433	1.04314	x 2.06	2.02973e-06	CIR1	corepressor interacting with RBPJ, CIR1	protein_coding	2	-1	174348022	174395712	9541
ENSG00000214870	1.04311	x 2.06	0.00146294	LOC441204	novel transcript	lncRNA	7	1	26398593	26497595	441204
ENSG00000141404	-1.0429	/ 2.06	0.000180567	GNAL	G protein subunit alpha L	protein_coding	18	1	11689264	11885685	2774
ENSG00000283141	-1.04289	/ 2.06	0.0195079	LINC02666	long intergenic non-protein coding RNA 2666	lncRNA	10	1	129784983	129806971	-
ENSG00000162849	1.04272	x 2.06	0.00199429	KIF26B	kinesin family member 26B	protein_coding	1	1	245154985	245709432	55083
ENSG00000177096	1.04271	x 2.06	4.77341e-07	PHETA2	PH domain containing endocytic trafficking adaptor 2	protein_coding	22	1	42074248	42079438	150368
ENSG00000154734	-1.04255	/ 2.06	4.37474e-05	ADAMTS1	ADAM metallopeptidase with thrombospondin type 1 motif 1	protein_coding	21	-1	26835755	26845409	9510
ENSG00000180628	1.0423	x 2.06	5.7571e-06	PCGF5	polycomb group ring finger 5	protein_coding	10	1	91163012	91284337	84333
ENSG00000146215	-1.04199	/ 2.06	2.38911e-06	CRIP3	cysteine rich protein 3	protein_coding	6	-1	43299710	43308826	401262
ENSG00000101842	-1.0418	/ 2.06	4.49532e-06	VSIG1	V-set and immunoglobulin domain containing 1	protein_coding	X	1	108044970	108079184	340547
ENSG00000132952	1.0411	x 2.06	1.72509e-06	USPL1	ubiquitin specific peptidase like 1	protein_coding	13	1	30617693	30660770	10208
ENSG00000215559	-1.04066	/ 2.06	0.00016944	ANKRD20A11P	ankyrin repeat domain 20 family member A11, pseudogene	transcribed_unprocessed_pseudogene	21	-1	13909574	13980437	391267
ENSG00000153029	1.04062	x 2.06	8.91277e-08	MR1	major histocompatibility complex, class I-related	protein_coding	1	1	181033374	181061938	3140
ENSG00000251095	1.0398	x 2.06	0.024397	ENSG00000251095	novel transcript	lncRNA	4	1	89410960	89726752	-
ENSG00000110077	1.03969	x 2.06	1.61851e-07	MS4A6A	membrane spanning 4-domains A6A	protein_coding	11	-1	60172015	60184666	64231
ENSG00000100298	1.03951	x 2.06	0.000504785	APOBEC3H	apolipoprotein B mRNA editing enzyme catalytic subunit 3H	protein_coding	22	1	39097224	39104067	164668
ENSG00000178162	-1.03951	/ 2.06	0.0101793	FAR2P2	fatty acyl-CoA reductase 2 pseudogene 2	transcribed_unprocessed_pseudogene	2	-1	130416755	130431363	-
ENSG00000151715	-1.03913	/ 2.05	6.2291e-06	TMEM45B	transmembrane protein 45B	protein_coding	11	1	129815848	129860003	120224
ENSG00000206077	-1.03912	/ 2.05	0.000612419	ZDHHC11B	zinc finger DHHC-type containing 11B	protein_coding	5	-1	710355	784729	653082
ENSG00000249662	-1.03862	/ 2.05	0.000168989	LINC02218	long intergenic non-protein coding RNA 2218	protein_coding	5	1	17444010	17486829	102723526
ENSG00000189419	-1.03825	/ 2.05	6.53237e-05	SPATA41	spermatogenesis associated 41	lncRNA	15	-1	100344047	100350725	388182
ENSG00000234383	-1.03793	/ 2.05	0.00198717	CTBP2P8	CTBP2 pseudogene 8	processed_pseudogene	1	-1	68161761	68163090	-
ENSG00000162747	1.0379	x 2.05	5.83929e-06	FCGR3B	Fc fragment of IgG receptor IIIb	protein_coding	1	-1	161623196	161631963	2215
ENSG00000164659	-1.03765	/ 2.05	2.50534e-06	ELAPOR2	endosome-lysosome associated apoptosis and autophagy regulator family member 2	protein_coding	7	-1	86876906	87059654	222223
ENSG00000262454	-1.03761	/ 2.05	0.0172154	MIR193BHG	MIR193b-365a host gene	lncRNA	16	1	14301389	14331067	100129781
ENSG00000106772	1.03758	x 2.05	0.00127554	PRUNE2	prune homolog 2 with BCH domain	protein_coding	9	-1	76611376	76906114	158471
ENSG00000081913	1.03636	x 2.05	0.000204832	PHLPP1	PH domain and leucine rich repeat protein phosphatase 1	protein_coding	18	1	62715541	62980433	23239
ENSG00000173258	-1.03626	/ 2.05	3.82397e-05	ZNF483	zinc finger protein 483	protein_coding	9	1	111525159	111577844	158399
ENSG00000148834	1.03552	x 2.05	1.77511e-08	GSTO1	glutathione S-transferase omega 1	protein_coding	10	1	104235356	104267459	9446
ENSG00000068305	1.03413	x 2.05	8.82415e-07	MEF2A	myocyte enhancer factor 2A	protein_coding	15	1	99565417	99716488	4205
ENSG00000211862	-1.03346	/ 2.05	0.00424784	TRAJ27	T cell receptor alpha joining 27	TR_J_gene	14	1	22516273	22516331	28728
ENSG00000108798	1.03333	x 2.05	6.27549e-07	ABI3	ABI family member 3	protein_coding	17	1	49210411	49223225	51225
ENSG00000204311	-1.03318	/ 2.05	0.000553914	PJVK	pejvakin	protein_coding	2	1	178451346	178462102	494513
ENSG00000227540	-1.03317	/ 2.05	0.00423692	DNAJC9-AS1	DNAJC9 antisense RNA 1	lncRNA	10	1	73252791	73254349	414245
ENSG00000179846	-1.033	/ 2.05	0.000273557	NKPD1	NTPase KAP family P-loop domain containing 1	protein_coding	19	-1	45149744	45160982	284353
ENSG00000182718	1.03274	x 2.05	2.86598e-09	ANXA2	annexin A2	protein_coding	15	-1	60347134	60402883	302
ENSG00000142156	-1.03262	/ 2.05	2.4924e-05	COL6A1	collagen type VI alpha 1 chain	protein_coding	21	1	45981770	46005050	1291
ENSG00000164116	1.03228	x 2.05	1.44466e-05	GUCY1A1	guanylate cyclase 1 soluble subunit alpha 1	protein_coding	4	1	155666726	155737059	2982
ENSG00000174776	1.03187	x 2.04	0.00255288	WDR49	WD repeat domain 49	protein_coding	3	-1	167478684	167653983	151790
ENSG00000136770	1.03177	x 2.04	5.30766e-07	DNAJC1	DnaJ heat shock protein family (Hsp40) member C1	protein_coding	10	-1	21756548	22003769	64215
ENSG00000279020	-1.03074	/ 2.04	0.026231	C18orf15	chromosome 18 putative open reading frame 15	TEC	18	1	13239543	13242076	147276
ENSG00000205560	1.03035	x 2.04	3.84311e-05	CPT1B	carnitine palmitoyltransferase 1B	protein_coding	22	-1	50568861	50578465	1375
ENSG00000231991	1.03001	x 2.04	7.98374e-05	ANXA2P2	annexin A2 pseudogene 2	processed_pseudogene	9	1	33624274	33625293	-
ENSG00000186854	-1.02965	/ 2.04	5.21359e-06	TRABD2A	TraB domain containing 2A	protein_coding	2	-1	84821650	84907008	105374836
ENSG00000281538	-1.02964	/ 2.04	0.00166182	ENSG00000281538	novel transcript	lncRNA	22	1	42138060	42139726	-
ENSG00000233850	-1.0295	/ 2.04	0.00117811	ENSG00000233850	novel transcript	lncRNA	2	-1	95025193	95026709	-
ENSG00000111110	-1.029	/ 2.04	3.0642e-06	PPM1H	protein phosphatase, Mg2+/Mn2+ dependent 1H	protein_coding	12	-1	62643994	62935150	57460
ENSG00000214226	1.02882	x 2.04	1.69648e-05	C17orf67	chromosome 17 open reading frame 67	protein_coding	17	-1	56791913	56838773	339210
ENSG00000170629	-1.02875	/ 2.04	5.17768e-05	DPY19L2P2	DPY19L2 pseudogene 2	transcribed_unprocessed_pseudogene	7	-1	103175133	103280410	349152
ENSG00000115318	1.02862	x 2.04	8.85009e-09	LOXL3	lysyl oxidase like 3	protein_coding	2	-1	74532258	74555690	84695
ENSG00000166707	-1.02855	/ 2.04	0.000115166	ZCCHC18	zinc finger CCHC-type containing 18	protein_coding	X	1	104112131	104115842	644353
ENSG00000248429	1.02811	x 2.04	2.279e-06	GASK1B-AS1	GASK1B antisense RNA 1	lncRNA	4	1	158170752	158202877	285505
ENSG00000169230	1.02804	x 2.04	3.87992e-08	PRELID1	PRELI domain containing 1	protein_coding	5	1	177303799	177306949	27166
ENSG00000278665	-1.02722	/ 2.04	0.0033112	ENSG00000278665	SLX1 structure-specific endonuclease subunit homolog A (S. cerevisiae) (SLX1A) pseudogene	unprocessed_pseudogene	16	-1	28599241	28601881	-
ENSG00000183018	-1.02696	/ 2.04	4.35239e-07	SPNS2	sphingolipid transporter 2	protein_coding	17	1	4498881	4539035	124976
ENSG00000187987	-1.02643	/ 2.04	0.03551	ZSCAN23	zinc finger and SCAN domain containing 23	protein_coding	6	-1	28431930	28443502	222696
ENSG00000168275	1.02582	x 2.04	2.04192e-07	COA6	cytochrome c oxidase assembly factor 6	protein_coding	1	1	234373456	234385080	388753
ENSG00000268480	-1.02539	/ 2.04	1.14915e-05	NFILZ	NFIL3 like basic leucine zipper	protein_coding	19	1	8630633	8681151	105372267
ENSG00000260296	-1.02518	/ 2.04	2.07159e-06	ENSG00000260296	novel transcript, overlapping N4BP2	lncRNA	4	1	40166675	40167831	-
ENSG00000215841	1.02484	x 2.03	0.000821603	ENSG00000215841	novel transcript	lncRNA	11	-1	73214851	73218223	-
ENSG00000182957	1.0245	x 2.03	2.92548e-06	SPATA13	spermatogenesis associated 13	protein_coding	13	1	23979805	24307074	221178
ENSG00000289212	-1.02376	/ 2.03	0.00316913	ENSG00000289212	novel transcript	lncRNA	1	1	77219520	77221651	-
ENSG00000147117	-1.02373	/ 2.03	0.00268126	ZNF157	zinc finger protein 157	protein_coding	X	1	47370578	47414498	7712
ENSG00000107736	1.02336	x 2.03	1.1322e-07	CDH23	cadherin related 23	protein_coding	10	1	71396920	71815947	64072
ENSG00000162572	-1.02333	/ 2.03	2.61096e-06	SCNN1D	sodium channel epithelial 1 subunit delta	protein_coding	1	1	1280436	1292029	6339
ENSG00000133401	-1.02318	/ 2.03	0.000705667	PDZD2	PDZ domain containing 2	protein_coding	5	1	31639131	32110932	23037
ENSG00000276317	1.02277	x 2.03	1.17994e-05	ENSG00000276317	novel transcript, antisense to SLCO4A1	lncRNA	20	-1	62651272	62652186	-
ENSG00000168056	-1.02274	/ 2.03	6.69607e-06	LTBP3	latent transforming growth factor beta binding protein 3	protein_coding	11	-1	65538559	65558930	4054
ENSG00000135414	-1.02271	/ 2.03	5.04536e-07	GDF11	growth differentiation factor 11	protein_coding	12	1	55743122	55757264	10220
ENSG00000267262	-1.02225	/ 2.03	0.00455541	ENSG00000267262	novel transcript, antisense to RFX2	lncRNA	19	1	6062598	6077120	-
ENSG00000274653	1.02221	x 2.03	0.000165378	ENSG00000274653	novel transcript, antisense to TBC1D10B	lncRNA	16	1	30359825	30360336	-
ENSG00000115956	1.02189	x 2.03	2.8523e-08	PLEK	pleckstrin	protein_coding	2	1	68365282	68397453	5341
ENSG00000176659	-1.02176	/ 2.03	5.50413e-07	LINC02910	long intergenic non-protein coding RNA 2910	lncRNA	20	1	60055853	60072956	284756
ENSG00000272555	-1.02149	/ 2.03	0.00345608	ENSG00000272555	novel transcript	lncRNA	2	1	218818690	218819144	-
ENSG00000273265	-1.02133	/ 2.03	0.00948753	CNNM3-DT	CNNM3 divergent transcript	lncRNA	2	-1	96812239	96813657	100506036
ENSG00000170962	-1.02132	/ 2.03	2.5668e-05	PDGFD	platelet derived growth factor D	protein_coding	11	-1	103907189	104164379	80310
ENSG00000168758	-1.02128	/ 2.03	1.36653e-06	SEMA4C	semaphorin 4C	protein_coding	2	-1	96859718	96870757	54910
ENSG00000001630	1.02071	x 2.03	0.00392688	CYP51A1	cytochrome P450 family 51 subfamily A member 1	protein_coding	7	-1	92084987	92134803	1595
ENSG00000166927	1.02023	x 2.03	3.77892e-08	MS4A7	membrane spanning 4-domains A7	protein_coding	11	1	60378485	60395951	58475
ENSG00000211879	-1.02017	/ 2.03	0.0146601	TRAJ10	T cell receptor alpha joining 10	TR_J_gene	14	1	22533497	22533560	28745
ENSG00000139832	1.01919	x 2.03	1.24771e-06	RAB20	RAB20, member RAS oncogene family	protein_coding	13	-1	110523066	110561722	55647
ENSG00000181481	1.01877	x 2.03	5.52261e-10	RNF135	ring finger protein 135	protein_coding	17	1	30970984	30999911	84282
ENSG00000138795	-1.01869	/ 2.03	3.04473e-06	LEF1	lymphoid enhancer binding factor 1	protein_coding	4	-1	108047545	108168956	51176
ENSG00000121690	-1.01845	/ 2.03	0.00591619	DEPDC7	DEP domain containing 7	protein_coding	11	1	33015876	33033582	91614
ENSG00000138246	1.01844	x 2.03	4.82025e-07	DNAJC13	DnaJ heat shock protein family (Hsp40) member C13	protein_coding	3	1	132417502	132539032	23317
ENSG00000102921	1.01816	x 2.03	1.31202e-08	N4BP1	NEDD4 binding protein 1	protein_coding	16	-1	48538726	48620148	9683
ENSG00000211876	-1.01768	/ 2.02	0.0164798	TRAJ13	T cell receptor alpha joining 13	TR_J_gene	14	1	22531076	22531138	28742
ENSG00000148737	1.01728	x 2.02	9.46714e-08	TCF7L2	transcription factor 7 like 2	protein_coding	10	1	112950247	113167678	6934
ENSG00000154265	-1.01714	/ 2.02	1.30177e-06	ABCA5	ATP binding cassette subfamily A member 5	protein_coding	17	-1	69244311	69327244	23461
ENSG00000144848	1.01604	x 2.02	1.36244e-07	ATG3	autophagy related 3	protein_coding	3	-1	112532510	112562046	64422
ENSG00000204520	1.01586	x 2.02	4.05675e-07	MICA	MHC class I polypeptide-related sequence A	protein_coding	6	1	31399784	31415315	100507436
ENSG00000188277	-1.01571	/ 2.02	8.36975e-05	C15orf62	chromosome 15 open reading frame 62	protein_coding	15	1	40769980	40772449	643338
ENSG00000136205	1.01561	x 2.02	1.5372e-10	TNS3	tensin 3	protein_coding	7	-1	47275154	47582558	64759
ENSG00000245164	-1.01561	/ 2.02	3.03699e-06	LINC00861	long intergenic non-protein coding RNA 861	lncRNA	8	-1	125859721	126292788	100130231
ENSG00000019144	-1.01548	/ 2.02	0.000428394	PHLDB1	pleckstrin homology like domain family B member 1	protein_coding	11	1	118606440	118658031	23187
ENSG00000253139	1.01546	x 2.02	0.00263147	ENSG00000253139	novel transcript	lncRNA	8	-1	56536758	56540497	-
ENSG00000039560	-1.01535	/ 2.02	0.00170123	RAI14	retinoic acid induced 14	protein_coding	5	1	34656328	34832612	26064
ENSG00000211798	-1.01517	/ 2.02	0.019141	TRAV18	T cell receptor alpha variable 18	TR_V_gene	14	1	22003106	22003673	28665
ENSG00000167210	1.01515	x 2.02	5.66653e-06	LOXHD1	lipoxygenase homology PLAT domains 1	protein_coding	18	-1	46476972	46657220	125336
ENSG00000271022	-1.0151	/ 2.02	0.000748032	ENSG00000271022	programmed cell death 2, pseudogene	processed_pseudogene	11	-1	121426645	121427416	-
ENSG00000211861	-1.01506	/ 2.02	0.0281924	TRAJ28	T cell receptor alpha joining 28	TR_J_gene	14	1	22515623	22515688	28727
ENSG00000074527	-1.01477	/ 2.02	0.00240578	NTN4	netrin 4	protein_coding	12	-1	95657807	95791189	59277
ENSG00000283361	-1.01456	/ 2.02	0.000248431	CFAP97D2	CFAP97 domain containing 2	protein_coding	13	1	114154691	114223084	101929355
ENSG00000148180	1.0145	x 2.02	7.14098e-06	GSN	gelsolin	protein_coding	9	1	121207794	121332843	2934
ENSG00000142733	1.01438	x 2.02	1.16878e-06	MAP3K6	mitogen-activated protein kinase kinase kinase 6	protein_coding	1	-1	27354067	27366961	9064
ENSG00000266821	-1.01438	/ 2.02	0.0362505	ENSG00000266821	novel transcript	lncRNA	17	-1	47879472	47882398	-
ENSG00000271304	1.01429	x 2.02	0.0218198	DPRXP2	divergent-paired related homeobox pseudogene 2	transcribed_processed_pseudogene	6	-1	35989515	35991374	-
ENSG00000161267	-1.01417	/ 2.02	1.79412e-07	BDH1	3-hydroxybutyrate dehydrogenase 1	protein_coding	3	-1	197509783	197573323	622
ENSG00000116962	1.01382	x 2.02	4.51346e-05	NID1	nidogen 1	protein_coding	1	-1	235975830	236065109	4811
ENSG00000205810	-1.01336	/ 2.02	0.00858947	KLRC3	killer cell lectin like receptor C3	protein_coding	12	-1	10412315	10420595	3823
ENSG00000269091	-1.01333	/ 2.02	0.0127039	ENSG00000269091	novel transcript, antisense to ZNF473	lncRNA	19	-1	50043196	50051062	-
ENSG00000106617	1.01257	x 2.02	5.53458e-08	PRKAG2	protein kinase AMP-activated non-catalytic subunit gamma 2	protein_coding	7	-1	151556124	151877125	51422
ENSG00000273348	-1.01255	/ 2.02	0.00223798	ENSG00000273348	novel transcript	lncRNA	18	-1	22347846	22348252	-
ENSG00000265972	1.01238	x 2.02	4.41061e-06	TXNIP	thioredoxin interacting protein	protein_coding	1	-1	145992435	145996579	10628
ENSG00000251179	-1.01195	/ 2.02	2.8316e-05	TMEM92-AS1	TMEM92 antisense RNA 1	lncRNA	17	-1	50281577	50287855	103752589
ENSG00000065717	-1.0115	/ 2.02	1.35772e-05	TLE2	TLE family member 2, transcriptional corepressor	protein_coding	19	-1	2997639	3047635	7089
ENSG00000145700	-1.01127	/ 2.02	0.0230059	ANKRD31	ankyrin repeat domain 31	protein_coding	5	-1	75068275	75236911	256006
ENSG00000164124	1.01122	x 2.02	2.74182e-07	TMEM144	transmembrane protein 144	protein_coding	4	1	158201604	158255416	55314
ENSG00000154358	-1.01121	/ 2.02	2.01353e-06	OBSCN	obscurin, cytoskeletal calmodulin and titin-interacting RhoGEF	protein_coding	1	1	228208044	228378876	84033
ENSG00000100084	1.01072	x 2.01	4.36632e-08	HIRA	histone cell cycle regulator	protein_coding	22	-1	19330698	19447450	7290
ENSG00000285868	-1.01057	/ 2.01	0.0320687	ENSG00000285868	Novel protein	protein_coding	5	-1	157341596	157460100	-
ENSG00000054179	-1.01007	/ 2.01	9.94779e-05	ENTPD2	ectonucleoside triphosphate diphosphohydrolase 2	protein_coding	9	-1	137048107	137054061	954
ENSG00000244198	-1.00969	/ 2.01	9.8861e-06	ARHGEF35-AS1	ARHGEF35 antisense RNA 1	lncRNA	7	1	144194858	144280547	-
ENSG00000243370	-1.00952	/ 2.01	0.0104215	RN7SL775P	RNA, 7SL, cytoplasmic 775, pseudogene	misc_RNA	17	1	17178414	17178749	106481859
ENSG00000250635	-1.00946	/ 2.01	0.0364402	CXXC5-AS1	CXXC5 antisense RNA 1	lncRNA	5	-1	139648999	139649728	111082989
ENSG00000224940	-1.00933	/ 2.01	0.00138429	PRRT4	proline rich transmembrane protein 4	protein_coding	7	-1	128350325	128361685	401399
ENSG00000158714	1.00917	x 2.01	5.98766e-06	SLAMF8	SLAM family member 8	protein_coding	1	1	159826811	159837492	56833
ENSG00000234293	1.00904	x 2.01	0.000348209	BACH1-IT3	BACH1 intronic transcript 3	lncRNA	21	1	29496047	29500386	54147
ENSG00000073969	1.00841	x 2.01	1.30657e-07	NSF	N-ethylmaleimide sensitive factor, vesicle fusing ATPase	protein_coding	17	1	46590669	46757464	4905
ENSG00000267767	-1.00815	/ 2.01	0.000155712	LINC01801	long intergenic non-protein coding RNA 1801	lncRNA	19	-1	34788527	34832869	400685
ENSG00000131042	1.00796	x 2.01	5.02529e-09	LILRB2	leukocyte immunoglobulin like receptor B2	protein_coding	19	-1	54273812	54281184	10288
ENSG00000251726	1.0079	x 2.01	0.015286	RNU7-41P	RNA, U7 small nuclear 41 pseudogene	snRNA	14	-1	34845300	34845360	100147828
ENSG00000235663	-1.00755	/ 2.01	0.0137241	SAPCD1-AS1	SAPCD1 antisense RNA 1	lncRNA	6	-1	31764310	31765588	-
ENSG00000256223	-1.00752	/ 2.01	9.44141e-05	ZNF10	zinc finger protein 10	protein_coding	12	1	133130575	133159465	7556
ENSG00000072134	-1.00745	/ 2.01	8.74007e-07	EPN2	epsin 2	protein_coding	17	1	19215615	19336715	22905
ENSG00000148841	1.00745	x 2.01	4.55228e-07	ITPRIP	inositol 1,4,5-trisphosphate receptor interacting protein	protein_coding	10	-1	104309698	104338465	85450
ENSG00000104833	-1.00694	/ 2.01	0.000378555	TUBB4A	tubulin beta 4A class IVa	protein_coding	19	-1	6494319	6502848	10382
ENSG00000166710	1.00678	x 2.01	6.05373e-07	B2M	beta-2-microglobulin	protein_coding	15	1	44711487	44718851	567
ENSG00000280159	-1.00672	/ 2.01	0.00133019	ENSG00000280159	tec	TEC	5	1	54643557	54645987	-
ENSG00000116983	-1.00618	/ 2.01	2.5136e-05	HPCAL4	hippocalcin like 4	protein_coding	1	-1	39678648	39691485	51440
ENSG00000128283	1.00589	x 2.01	2.04575e-08	CDC42EP1	CDC42 effector protein 1	protein_coding	22	1	37560480	37569405	11135
ENSG00000171219	-1.00576	/ 2.01	5.06575e-05	CDC42BPG	CDC42 binding protein kinase gamma	protein_coding	11	-1	64823052	64844653	55561
ENSG00000146373	1.00576	x 2.01	4.91981e-07	RNF217	ring finger protein 217	protein_coding	6	1	124962437	125092633	154214
ENSG00000204677	-1.00553	/ 2.01	0.000171503	FAM153CP	family with sequence similarity 153 member C, pseudogene	lncRNA	5	1	178006348	178086529	653316
ENSG00000151466	1.00505	x 2.01	4.26869e-07	SCLT1	sodium channel and clathrin linker 1	protein_coding	4	-1	128864921	129093600	132320
ENSG00000148019	-1.00502	/ 2.01	4.93957e-07	CEP78	centrosomal protein 78	protein_coding	9	1	78236062	78279690	84131
ENSG00000173578	-1.00488	/ 2.01	0.00744882	XCR1	X-C motif chemokine receptor 1	protein_coding	3	-1	46016990	46085825	2829
ENSG00000261126	-1.00486	/ 2.01	0.0112789	RBFADN	RBFA downstream neighbor	lncRNA	18	1	80046900	80095482	100506070
ENSG00000273203	-1.0048	/ 2.01	0.00723784	ENSG00000273203	novel transcript	lncRNA	22	1	17067821	17070675	-
ENSG00000251073	1.00476	x 2.01	0.000241643	NUDT19P5	NUDT19 pseudogene 5	processed_pseudogene	4	1	158182825	158183393	100422445
ENSG00000173611	-1.00459	/ 2.01	2.36743e-06	SCAI	suppressor of cancer cell invasion	protein_coding	9	-1	124942608	125143528	286205
ENSG00000131037	1.00435	x 2.01	2.07492e-05	EPS8L1	EPS8 like 1	protein_coding	19	1	55072020	55087923	54869
ENSG00000233892	1.00428	x 2.01	9.80168e-05	PAIP1P1	poly(A) binding protein interacting protein 1 pseudogene 1	processed_pseudogene	6	-1	30186798	30188614	100421582
ENSG00000080573	-1.00426	/ 2.01	7.29905e-06	COL5A3	collagen type V alpha 3 chain	protein_coding	19	-1	9959561	10010504	50509
ENSG00000154380	-1.0038	/ 2.01	0.00458877	ENAH	ENAH actin regulator	protein_coding	1	-1	225486829	225653142	55740
ENSG00000226976	1.00308	x 2	0.00129233	COX6A1P2	cytochrome c oxidase subunit 6A1 pseudogene 2	processed_pseudogene	6	1	37044860	37045189	-
ENSG00000184860	-1.00294	/ 2	1.88979e-07	SDR42E1	short chain dehydrogenase/reductase family 42E, member 1	protein_coding	16	-1	81988855	82011481	93517
ENSG00000088882	-1.00228	/ 2	0.00804153	CPXM1	carboxypeptidase X, M14 family member 1	protein_coding	20	-1	2794074	2800627	56265
ENSG00000075234	1.00216	x 2	0.000297702	TTC38	tetratricopeptide repeat domain 38	protein_coding	22	1	46267961	46294008	55020
ENSG00000163596	-1.00172	/ 2	2.73489e-05	ICA1L	islet cell autoantigen 1 like	protein_coding	2	-1	202773150	202871766	130026
ENSG00000183690	-1.00168	/ 2	9.18014e-05	EFHC2	EF-hand domain containing 2	protein_coding	X	-1	44147872	44343672	80258
ENSG00000260828	-1.00158	/ 2	2.80149e-05	HMGB3P32	high mobility group box 3 pseudogene 32	processed_pseudogene	16	1	57603137	57603697	-
ENSG00000088538	-1.00109	/ 2	9.26809e-05	DOCK3	dedicator of cytokinesis 3	protein_coding	3	1	50674927	51384198	1795
ENSG00000179604	1.00094	x 2	9.8575e-09	CDC42EP4	CDC42 effector protein 4	protein_coding	17	-1	73283624	73312005	23580
ENSG00000268041	-1.00092	/ 2	7.37632e-05	ERFL	ETS repressor factor like	protein_coding	19	-1	41907704	41928449	390937
ENSG00000227009	1.0009	x 2	0.014787	FUNDC2P4	FUN14 domain containing 2 pseudogene 4	processed_pseudogene	22	1	39155525	39155945	-
ENSG00000256356	1.00067	x 2	0.00946676	HSPA8P5	heat shock protein family A (Hsp70) member 8 pseudogene 5	processed_pseudogene	12	1	4097451	4099519	-
ENSG00000286721	-1.00048	/ 2	4.28514e-05	ENSG00000286721	novel transcript	lncRNA	5	-1	81408517	81411867	-
ENSG00000159399	1.00025	x 2	1.00219e-06	HK2	hexokinase 2	protein_coding	2	1	74834127	74893359	3099

## Sheet: (V5a - V5)
Differentially expressed genes (adjusted p-value below 0.05) for modality (V5a - V5)
ID	log2(fc)	fc	p	Symbol	Description	type	chr	strand	start	end	Entrez
ENSG00000108691	8.21142	x 296	2.14834e-12	CCL2	C-C motif chemokine ligand 2	protein_coding	17	1	34255218	34257203	6347
ENSG00000108700	8.03801	x 263	6.08287e-12	CCL8	C-C motif chemokine ligand 8	protein_coding	17	1	34319435	34321402	6355
ENSG00000078081	7.91552	x 241	5.6379e-14	LAMP3	lysosomal associated membrane protein 3	protein_coding	3	-1	183122215	183163839	27074
ENSG00000134321	7.59197	x 193	2.12918e-20	RSAD2	radical S-adenosyl methionine domain containing 2	protein_coding	2	1	6865557	6898239	91543
ENSG00000169245	7.33408	x 161	2.04691e-15	CXCL10	C-X-C motif chemokine ligand 10	protein_coding	4	-1	76021118	76023497	3627
ENSG00000115155	7.02496	x 130	1.55025e-15	OTOF	otoferlin	protein_coding	2	-1	26457203	26558756	9381
ENSG00000184979	6.87754	x 118	9.87967e-17	USP18	ubiquitin specific peptidase 18	protein_coding	22	1	18150170	18177397	11274
ENSG00000187608	6.80316	x 112	1.13971e-17	ISG15	ISG15 ubiquitin like modifier	protein_coding	1	1	1001138	1014540	9636
ENSG00000223387	6.72574	x 106	1.02078e-11	LINC02068	long intergenic non-protein coding RNA 2068	lncRNA	3	-1	172560888	172595607	105374219
ENSG00000163666	6.67333	x 102	2.9495e-12	HESX1	HESX homeobox 1	protein_coding	3	-1	57197838	57227606	8820
ENSG00000137959	6.42625	x 86	1.92561e-20	IFI44L	interferon induced protein 44 like	protein_coding	1	1	78619902	78646145	10964
ENSG00000185745	6.4058	x 84.8	1.92561e-20	IFIT1	interferon induced protein with tetratricopeptide repeats 1	protein_coding	10	1	89392546	89406487	3434
ENSG00000272491	6.29566	x 78.6	3.86155e-11	ENSG00000272491	novel transcript, antisense to SLC5A9	lncRNA	1	-1	48227888	48229561	-
ENSG00000238015	6.21365	x 74.2	1.82842e-14	RPL23P3	ribosomal protein L23 (RPL23) pseudogene	processed_pseudogene	1	1	78666272	78666695	100130630
ENSG00000188290	6.18928	x 73	1.09697e-13	HES4	hes family bHLH transcription factor 4	protein_coding	1	-1	998962	1000172	57801
ENSG00000088827	6.18606	x 72.8	6.54799e-22	SIGLEC1	sialic acid binding Ig like lectin 1	protein_coding	20	-1	3686970	3712600	6614
ENSG00000225492	6.17613	x 72.3	2.09566e-12	GBP1P1	guanylate binding protein 1 pseudogene 1	transcribed_unprocessed_pseudogene	1	1	89407679	89426243	400759
ENSG00000179044	6.10885	x 69	6.89297e-14	EXOC3L1	exocyst complex component 3 like 1	protein_coding	16	-1	67184379	67190185	283849
ENSG00000138646	6.07215	x 67.3	4.90963e-20	HERC5	HECT and RLD domain containing E3 ubiquitin protein ligase 5	protein_coding	4	1	88457119	88506163	51191
ENSG00000149131	5.9635	x 62.4	1.58146e-17	SERPING1	serpin family G member 1	protein_coding	11	1	57597387	57619171	710
ENSG00000260325	5.95136	x 61.9	4.81946e-10	HSPB9	heat shock protein family B (small) member 9	protein_coding	17	1	42122804	42123352	94086
ENSG00000134326	5.92461	x 60.7	2.34178e-20	CMPK2	cytidine/uridine monophosphate kinase 2	protein_coding	2	-1	6840570	6866635	129607
ENSG00000272512	5.88563	x 59.1	1.76414e-09	ENSG00000272512	novel transcript	lncRNA	1	-1	995966	998051	-
ENSG00000111331	5.84208	x 57.4	2.42146e-20	OAS3	2'-5'-oligoadenylate synthetase 3	protein_coding	12	1	112938051	112976460	4940
ENSG00000078098	5.83435	x 57.1	2.83343e-12	FAP	fibroblast activation protein alpha	protein_coding	2	-1	162170684	162245151	2191
ENSG00000233975	5.80053	x 55.7	6.23682e-13	LINC02574	long intergenic non-protein coding RNA 2574	lncRNA	1	-1	27660328	27666279	111216282
ENSG00000131203	5.7401	x 53.4	2.53569e-11	IDO1	indoleamine 2,3-dioxygenase 1	protein_coding	8	1	39902275	39928790	3620
ENSG00000199668	5.70965	x 52.3	1.23922e-09	Y_RNA	Y RNA	misc_RNA	16	1	11315067	11315178	-
ENSG00000137965	5.6487	x 50.2	2.57397e-20	IFI44	interferon induced protein 44	protein_coding	1	1	78649796	78664078	10561
ENSG00000126709	5.60801	x 48.8	4.39542e-18	IFI6	interferon alpha inducible protein 6	protein_coding	1	-1	27666064	27672212	2537
ENSG00000157601	5.54151	x 46.6	3.85268e-20	MX1	MX dynamin like GTPase 1	protein_coding	21	1	41420020	41470071	4599
ENSG00000162772	5.50774	x 45.5	9.74741e-12	ATF3	activating transcription factor 3	protein_coding	1	1	212565334	212620777	467
ENSG00000010030	5.46892	x 44.3	8.28558e-17	ETV7	ETS variant transcription factor 7	protein_coding	6	-1	36354091	36387800	51513
ENSG00000158163	5.41065	x 42.5	1.83045e-08	DZIP1L	DAZ interacting zinc finger protein 1 like	protein_coding	3	-1	138061990	138115818	199221
ENSG00000154099	5.38348	x 41.7	4.90702e-06	DNAAF1	dynein axonemal assembly factor 1	protein_coding	16	1	84145287	84178767	123872
ENSG00000135114	5.34226	x 40.6	9.60965e-19	OASL	2'-5'-oligoadenylate synthetase like	protein_coding	12	-1	121017763	121039242	8638
ENSG00000119917	5.32473	x 40.1	7.16469e-20	IFIT3	interferon induced protein with tetratricopeptide repeats 3	protein_coding	10	1	89327307	89377473	3437
ENSG00000168062	5.31015	x 39.7	5.91447e-15	BATF2	basic leucine zipper ATF-like transcription factor 2	protein_coding	11	-1	64987945	64997018	116071
ENSG00000226004	5.29445	x 39.2	4.37821e-12	LINC02528	long intergenic non-protein coding RNA 2528	lncRNA	6	-1	137943079	137957657	105378020
ENSG00000121380	5.27885	x 38.8	8.88518e-10	BCL2L14	BCL2 like 14	protein_coding	12	1	12049844	12211084	79370
ENSG00000175643	5.23593	x 37.7	1.67902e-11	RMI2	RecQ mediated genome instability 2	protein_coding	16	1	11249619	11381662	116028
ENSG00000196141	5.17508	x 36.1	8.04539e-17	SPATS2L	spermatogenesis associated serine rich 2 like	protein_coding	2	1	200305881	200482264	26010
ENSG00000125148	5.13	x 35	1.98454e-14	MT2A	metallothionein 2A	protein_coding	16	1	56608584	56609497	4502
ENSG00000165949	5.08697	x 34	1.50155e-12	IFI27	interferon alpha inducible protein 27	protein_coding	14	1	94104836	94116695	3429
ENSG00000205837	5.07395	x 33.7	3.52102e-11	LINC00487	long intergenic non-protein coding RNA 487	lncRNA	2	-1	6728177	6770311	400941
ENSG00000253838	5.06421	x 33.5	7.98112e-08	ENSG00000253838	novel transcript	lncRNA	8	1	39914229	39915721	-
ENSG00000119922	4.93089	x 30.5	1.7576e-18	IFIT2	interferon induced protein with tetratricopeptide repeats 2	protein_coding	10	1	89283694	89309271	3433
ENSG00000233785	4.88297	x 29.5	3.43082e-12	ENSG00000233785	novel transcript	lncRNA	X	-1	23772992	23782956	-
ENSG00000168658	4.81069	x 28.1	1.17865e-09	VWA3B	von Willebrand factor A domain containing 3B	protein_coding	2	1	98087116	98313299	200403
ENSG00000108387	4.80088	x 27.9	4.34405e-12	SEPTIN4	septin 4	protein_coding	17	-1	58520250	58544368	5414
ENSG00000188157	4.76479	x 27.2	7.38698e-16	AGRN	agrin	protein_coding	1	1	1020120	1056118	375790
ENSG00000084628	4.73019	x 26.5	4.81194e-09	NKAIN1	sodium/potassium transporting ATPase interacting 1	protein_coding	1	-1	31179745	31239887	79570
ENSG00000286978	4.69113	x 25.8	4.69847e-08	ENSG00000286978	novel transcript	lncRNA	4	-1	88358945	88361304	-
ENSG00000089127	4.65093	x 25.1	3.70947e-19	OAS1	2'-5'-oligoadenylate synthetase 1	protein_coding	12	1	112905856	112933219	4938
ENSG00000133106	4.64434	x 25	2.60162e-18	EPSTI1	epithelial stromal interaction 1	protein_coding	13	-1	42886388	42992271	94240
ENSG00000287181	4.6023	x 24.3	3.51939e-09	ENSG00000287181	novel transcript	lncRNA	4	-1	88352222	88358423	-
ENSG00000152766	4.53509	x 23.2	1.02078e-11	ANKRD22	ankyrin repeat domain 22	protein_coding	10	-1	88819896	88851844	118932
ENSG00000198785	4.45343	x 21.9	1.53147e-12	GRIN3A	glutamate ionotropic receptor NMDA type subunit 3A	protein_coding	9	-1	101569352	101738647	116443
ENSG00000111335	4.45234	x 21.9	7.41532e-19	OAS2	2'-5'-oligoadenylate synthetase 2	protein_coding	12	1	112978395	113011723	4939
ENSG00000060656	4.45148	x 21.9	1.08065e-13	PTPRU	protein tyrosine phosphatase receptor type U	protein_coding	1	1	29236516	29326813	10076
ENSG00000110492	4.44671	x 21.8	4.22568e-12	MDK	midkine	protein_coding	11	1	46380756	46383837	4192
ENSG00000254602	4.44184	x 21.7	8.41314e-10	ENSG00000254602	novel transcript, sense overlapping CLP1	lncRNA	11	1	57638024	57652790	-
ENSG00000224789	4.39032	x 21	3.06716e-10	ENSG00000224789	novel transcript	lncRNA	2	-1	120174885	120216544	-
ENSG00000144730	4.38745	x 20.9	5.13257e-10	IL17RD	interleukin 17 receptor D	protein_coding	3	-1	57089982	57170306	54756
ENSG00000172159	4.3742	x 20.7	4.22568e-12	FRMD3	FERM domain containing 3	protein_coding	9	-1	83242990	83538546	257019
ENSG00000169248	4.35013	x 20.4	3.272e-08	CXCL11	C-X-C motif chemokine ligand 11	protein_coding	4	-1	76033682	76041415	6373
ENSG00000142089	4.32708	x 20.1	4.13528e-14	IFITM3	interferon induced transmembrane protein 3	protein_coding	11	-1	319676	329475	10410
ENSG00000185338	4.30848	x 19.8	2.34452e-09	SOCS1	suppressor of cytokine signaling 1	protein_coding	16	-1	11254417	11256204	8651
ENSG00000225964	4.30427	x 19.8	1.46036e-16	NRIR	negative regulator of interferon response	lncRNA	2	-1	6819463	6840464	-
ENSG00000224666	4.29711	x 19.7	2.81799e-08	ETV7-AS1	ETV7 and PTX1 antisense RNA 1	lncRNA	6	1	36386831	36393462	-
ENSG00000108771	4.27324	x 19.3	4.66358e-17	DHX58	DExH-box helicase 58	protein_coding	17	-1	42101404	42112714	79132
ENSG00000168026	4.26164	x 19.2	4.27259e-14	TTC21A	tetratricopeptide repeat domain 21A	protein_coding	3	1	39107680	39138903	199223
ENSG00000123610	4.25992	x 19.2	6.86594e-13	TNFAIP6	TNF alpha induced protein 6	protein_coding	2	1	151357592	151380046	7130
ENSG00000232884	4.25315	x 19.1	3.73096e-09	ENSG00000232884	novel transcript	lncRNA	21	-1	14676698	14763259	-
ENSG00000115267	4.22468	x 18.7	1.35254e-16	IFIH1	interferon induced with helicase C domain 1	protein_coding	2	-1	162267074	162318684	64135
ENSG00000108702	4.2124	x 18.5	6.18346e-10	CCL1	C-C motif chemokine ligand 1	protein_coding	17	-1	34360328	34363233	6346
ENSG00000120217	4.20353	x 18.4	2.85393e-11	CD274	CD274 molecule	protein_coding	9	1	5450503	5470566	29126
ENSG00000151364	4.20026	x 18.4	1.39191e-08	KCTD14	potassium channel tetramerization domain containing 14	protein_coding	11	-1	78015715	78046191	65987
ENSG00000189325	4.19168	x 18.3	2.10835e-10	BNIP5	BCL2 interacting protein 5	protein_coding	6	-1	36315761	36336888	389384
ENSG00000107593	4.14119	x 17.6	5.36731e-11	PKD2L1	polycystin 2 like 1, transient receptor potential cation channel	protein_coding	10	-1	100288149	100330264	9033
ENSG00000188820	4.11885	x 17.4	3.68536e-13	CALHM6	calcium homeostasis modulator family member 6	protein_coding	6	1	116461370	116463771	441168
ENSG00000255355	4.11408	x 17.3	5.48457e-09	PATL1-DT	PATL1 divergent transcript	lncRNA	11	1	59669312	59676041	120883613
ENSG00000228318	4.10962	x 17.3	0.00194403	ENSG00000228318	novel transcript	lncRNA	21	-1	41441056	41445708	-
ENSG00000020577	4.10667	x 17.2	5.69111e-16	SAMD4A	sterile alpha motif domain containing 4A	protein_coding	14	1	54566117	54793315	23034
ENSG00000068079	4.06689	x 16.8	3.76541e-16	IFI35	interferon induced protein 35	protein_coding	17	1	43006740	43014456	3430
ENSG00000132530	4.05865	x 16.7	2.44692e-20	XAF1	XIAP associated factor 1	protein_coding	17	1	6755447	6775647	54739
ENSG00000054598	4.04831	x 16.5	4.25137e-08	FOXC1	forkhead box C1	protein_coding	6	1	1609915	1613897	2296
ENSG00000160932	4.02716	x 16.3	9.87967e-17	LY6E	lymphocyte antigen 6 family member E	protein_coding	8	1	143017982	143023832	4061
ENSG00000188282	4.00316	x 16	3.15065e-14	RUFY4	RUN and FYVE domain containing 4	protein_coding	2	1	218034960	218090581	285180
ENSG00000117228	4.00088	x 16	3.0383e-15	GBP1	guanylate binding protein 1	protein_coding	1	-1	89051882	89065360	2633
ENSG00000213512	3.99818	x 16	3.97861e-09	GBP7	guanylate binding protein 7	protein_coding	1	-1	89131742	89176009	388646
ENSG00000163016	3.98914	x 15.9	1.86357e-10	ALMS1P1	ALMS1 pseudogene 1	transcribed_unprocessed_pseudogene	2	1	73641083	73697509	200420
ENSG00000280270	3.98781	x 15.9	3.09447e-09	ENSG00000280270	TEC	TEC	3	1	187383101	187384849	-
ENSG00000166920	3.98743	x 15.9	6.73246e-10	C15orf48	chromosome 15 open reading frame 48	protein_coding	15	1	45430579	45448761	84419
ENSG00000197272	3.97257	x 15.7	5.76455e-14	IL27	interleukin 27	protein_coding	16	-1	28499362	28512051	246778
ENSG00000136514	3.97009	x 15.7	1.13973e-15	RTP4	receptor transporter protein 4	protein_coding	3	1	187368385	187372076	64108
ENSG00000002549	3.94273	x 15.4	4.03278e-19	LAP3	leucine aminopeptidase 3	protein_coding	4	1	17577198	17607972	51056
ENSG00000121236	3.93728	x 15.3	8.31276e-13	TRIM6	tripartite motif containing 6	protein_coding	11	1	5596109	5612958	117854
ENSG00000156113	3.92849	x 15.2	1.42334e-11	KCNMA1	potassium calcium-activated channel subfamily M alpha 1	protein_coding	10	-1	76869601	77638369	3778
ENSG00000177294	3.92486	x 15.2	1.45053e-11	FBXO39	F-box protein 39	protein_coding	17	1	6776215	6797101	162517
ENSG00000231528	3.92186	x 15.2	1.88758e-11	FAM225A	family with sequence similarity 225 member A	lncRNA	9	1	113113042	113119928	286333
ENSG00000172426	3.90595	x 15	2.63801e-13	RSPH9	radial spoke head component 9	protein_coding	6	1	43645036	43672600	221421
ENSG00000177409	3.90386	x 15	1.58146e-17	SAMD9L	sterile alpha motif domain containing 9 like	protein_coding	7	-1	93130056	93148385	219285
ENSG00000137628	3.90311	x 15	6.21338e-19	DDX60	DExD/H-box helicase 60	protein_coding	4	-1	168216291	168318883	55601
ENSG00000124256	3.89934	x 14.9	5.00947e-16	ZBP1	Z-DNA binding protein 1	protein_coding	20	-1	57603846	57620576	81030
ENSG00000162654	3.88678	x 14.8	6.1311e-14	GBP4	guanylate binding protein 4	protein_coding	1	-1	89181144	89198942	115361
ENSG00000267733	3.88266	x 14.8	4.01838e-06	ENSG00000267733	solute carrier family 5 (low affinity glucose cotransporter), member 4 (SLC5A4) pseudogene	transcribed_processed_pseudogene	18	1	12201982	12223539	-
ENSG00000138035	3.84077	x 14.3	2.64048e-15	PNPT1	polyribonucleotide nucleotidyltransferase 1	protein_coding	2	-1	55634061	55693863	87178
ENSG00000138642	3.83126	x 14.2	3.02013e-19	HERC6	HECT and RLD domain containing E3 ubiquitin protein ligase family member 6	protein_coding	4	1	88378739	88443097	55008
ENSG00000173193	3.82125	x 14.1	3.04994e-17	PARP14	poly(ADP-ribose) polymerase family member 14	protein_coding	3	1	122680839	122730840	54625
ENSG00000270972	3.81812	x 14.1	8.21458e-13	ENSG00000270972	novel transcript	lncRNA	11	1	333192	333688	-
ENSG00000196123	3.80374	x 14	1.6059e-12	KIAA0895L	KIAA0895 like	protein_coding	16	-1	67175599	67184040	653319
ENSG00000266604	3.79545	x 13.9	2.16335e-07	LINC01887	long intergenic non-protein coding RNA 1887	lncRNA	18	-1	10612304	10626353	-
ENSG00000166016	3.78229	x 13.8	2.63166e-10	ABTB2	ankyrin repeat and BTB domain containing 2	protein_coding	11	-1	34150987	34358010	25841
ENSG00000128342	3.77637	x 13.7	2.2305e-09	LIF	LIF interleukin 6 family cytokine	protein_coding	22	-1	30240453	30246759	3976
ENSG00000105967	3.77162	x 13.7	8.78786e-12	TFEC	transcription factor EC	protein_coding	7	-1	115935148	116159896	22797
ENSG00000185507	3.75215	x 13.5	1.14547e-15	IRF7	interferon regulatory factor 7	protein_coding	11	-1	612553	615983	3665
ENSG00000188313	3.74971	x 13.5	2.27198e-16	PLSCR1	phospholipid scramblase 1	protein_coding	3	-1	146515180	146544856	5359
ENSG00000249310	3.73819	x 13.3	1.58197e-06	APOBEC3B-AS1	APOBEC3B antisense RNA 1	lncRNA	22	-1	38991559	38998209	100874530
ENSG00000121858	3.72131	x 13.2	9.73263e-15	TNFSF10	TNF superfamily member 10	protein_coding	3	-1	172505508	172523475	8743
ENSG00000227017	3.71029	x 13.1	3.92711e-07	ENSG00000227017	novel transcript	lncRNA	7	-1	30176387	30179014	-
ENSG00000255221	3.68312	x 12.8	3.2206e-11	CARD17	caspase recruitment domain family member 17	transcribed_unprocessed_pseudogene	11	-1	105092469	105101431	440068
ENSG00000246375	3.67668	x 12.8	4.92222e-09	PPM1K-DT	PPM1K divergent transcript	lncRNA	4	1	88284507	88341661	105369192
ENSG00000136689	3.66887	x 12.7	9.69216e-14	IL1RN	interleukin 1 receptor antagonist	protein_coding	2	1	113107214	113134016	3557
ENSG00000239887	3.6684	x 12.7	1.29933e-07	C1orf226	chromosome 1 open reading frame 226	protein_coding	1	1	162378841	162386812	400793
ENSG00000242113	3.65726	x 12.6	1.48818e-08	RN7SL124P	RNA, 7SL, cytoplasmic 124, pseudogene	misc_RNA	2	1	151372003	151372287	106480955
ENSG00000167601	3.65703	x 12.6	1.23374e-13	AXL	AXL receptor tyrosine kinase	protein_coding	19	1	41219223	41261766	558
ENSG00000269720	3.63999	x 12.5	9.6787e-12	CCDC194	coiled-coil domain containing 194	protein_coding	19	-1	17390509	17394158	110806280
ENSG00000100336	3.62815	x 12.4	4.74638e-13	APOL4	apolipoprotein L4	protein_coding	22	-1	36189124	36204840	80832
ENSG00000152778	3.62593	x 12.3	2.84159e-19	IFIT5	interferon induced protein with tetratricopeptide repeats 5	protein_coding	10	1	89414568	89421605	24138
ENSG00000079385	3.61876	x 12.3	2.32205e-13	CEACAM1	CEA cell adhesion molecule 1	protein_coding	19	-1	42507304	42561234	634
ENSG00000143891	3.60863	x 12.2	1.14204e-11	GALM	galactose mutarotase	protein_coding	2	1	38666081	38741237	130589
ENSG00000250508	3.58912	x 12	1.76344e-08	LINC02701	long intergenic non-protein coding RNA 2701	lncRNA	11	1	68870664	68874542	105369364
ENSG00000125355	3.58308	x 12	8.41314e-10	TMEM255A	transmembrane protein 255A	protein_coding	X	-1	120258650	120311556	55026
ENSG00000059378	3.57917	x 12	6.68023e-17	PARP12	poly(ADP-ribose) polymerase family member 12	protein_coding	7	-1	140023749	140062951	64761
ENSG00000183638	3.57076	x 11.9	3.13323e-08	RP1L1	RP1 like 1	protein_coding	8	-1	10606349	10712187	94137
ENSG00000229054	3.56489	x 11.8	1.41358e-09	RPS29P14	ribosomal protein S29 pseudogene 14	processed_pseudogene	7	-1	33036212	33036382	100129599
ENSG00000163746	3.56074	x 11.8	5.61105e-09	PLSCR2	phospholipid scramblase 2	protein_coding	3	-1	146391421	146495991	57047
ENSG00000055332	3.53434	x 11.6	9.66857e-20	EIF2AK2	eukaryotic translation initiation factor 2 alpha kinase 2	protein_coding	2	-1	37099210	37157522	5610
ENSG00000216588	-3.51561	/ 11.4	5.68673e-08	IGSF23	immunoglobulin superfamily member 23	protein_coding	19	1	44613563	44636781	147710
ENSG00000038945	3.51357	x 11.4	3.36691e-14	MSR1	macrophage scavenger receptor 1	protein_coding	8	-1	16107878	16567490	4481
ENSG00000159189	3.50139	x 11.3	5.64914e-11	C1QC	complement C1q C chain	protein_coding	1	1	22643633	22648110	714
ENSG00000170581	3.48634	x 11.2	6.15323e-16	STAT2	signal transducer and activator of transcription 2	protein_coding	12	-1	56341597	56360167	6773
ENSG00000114698	3.48181	x 11.2	8.9436e-08	PLSCR4	phospholipid scramblase 4	protein_coding	3	-1	146192335	146251179	57088
ENSG00000178965	3.45005	x 10.9	1.91407e-08	ERICH3	glutamate rich 3	protein_coding	1	-1	74568117	74673792	127254
ENSG00000255328	3.41513	x 10.7	6.26075e-13	ENSG00000255328	novel transcript	lncRNA	11	1	327171	330190	-
ENSG00000197646	3.40846	x 10.6	1.7816e-10	PDCD1LG2	programmed cell death 1 ligand 2	protein_coding	9	1	5510531	5571282	80380
ENSG00000140464	3.39708	x 10.5	9.31572e-15	PML	PML nuclear body scaffold	protein_coding	15	1	73994673	74047827	5371
ENSG00000132274	3.39444	x 10.5	8.90711e-17	TRIM22	tripartite motif containing 22	protein_coding	11	1	5689697	5737089	10346
ENSG00000185897	3.38659	x 10.5	3.18816e-14	FFAR3	free fatty acid receptor 3	protein_coding	19	1	35358460	35360489	2865
ENSG00000139618	3.36667	x 10.3	1.00916e-10	BRCA2	BRCA2 DNA repair associated	protein_coding	13	1	32315086	32400268	675
ENSG00000287188	3.35654	x 10.2	5.41079e-07	ENSG00000287188	novel transcript, antisense to ANXA10	lncRNA	4	-1	168170097	168194861	-
ENSG00000128512	3.34464	x 10.2	9.26775e-13	DOCK4	dedicator of cytokinesis 4	protein_coding	7	-1	111726110	112206407	9732
ENSG00000141837	3.32718	x 10	8.63593e-13	CACNA1A	calcium voltage-gated channel subunit alpha1 A	protein_coding	19	-1	13206442	13633025	773
ENSG00000163568	3.31505	x 9.95	4.22568e-12	AIM2	absent in melanoma 2	protein_coding	1	-1	159062484	159147096	9447
ENSG00000156587	3.31396	x 9.94	1.07141e-15	UBE2L6	ubiquitin conjugating enzyme E2 L6	protein_coding	11	-1	57551656	57568284	9246
ENSG00000279320	3.3091	x 9.91	1.0738e-12	ENSG00000279320	TEC	TEC	3	-1	146504570	146506560	-
ENSG00000205413	3.30875	x 9.91	1.82664e-14	SAMD9	sterile alpha motif domain containing 9	protein_coding	7	-1	93099513	93118023	54809
ENSG00000154451	3.30453	x 9.88	6.64171e-13	GBP5	guanylate binding protein 5	protein_coding	1	-1	89256189	89272860	115362
ENSG00000229425	3.30351	x 9.87	2.2305e-09	LOC101927745	novel transcript	lncRNA	21	-1	15368966	15627342	101927745
ENSG00000289234	3.29955	x 9.85	1.09969e-14	ENSG00000289234	novel transcript	lncRNA	1	1	247332054	247334578	-
ENSG00000155363	3.28829	x 9.77	4.62004e-13	MOV10	Mov10 RISC complex RNA helicase	protein_coding	1	1	112673141	112700756	4343
ENSG00000126251	3.28038	x 9.72	4.93629e-08	GPR42	G protein-coupled receptor 42	protein_coding	19	1	35371068	35372962	2866
ENSG00000143344	3.25825	x 9.57	1.16383e-11	RGL1	ral guanine nucleotide dissociation stimulator like 1	protein_coding	1	1	183636085	183928532	23179
ENSG00000102524	3.24464	x 9.48	2.72763e-15	TNFSF13B	TNF superfamily member 13b	protein_coding	13	1	108251240	108308484	10673
ENSG00000107201	3.23385	x 9.41	3.49272e-15	DDX58	DExD/H-box helicase 58	protein_coding	9	-1	32455302	32526208	23586
ENSG00000130589	3.22762	x 9.37	5.71432e-15	HELZ2	helicase with zinc finger 2	protein_coding	20	-1	63558086	63574239	85441
ENSG00000165185	3.2275	x 9.37	1.15354e-12	KIAA1958	KIAA1958	protein_coding	9	1	112486827	112669397	158405
ENSG00000279296	3.22718	x 9.36	0.00390348	PRAL	p53 regulation associated lncRNA	TEC	17	-1	6772831	6776116	-
ENSG00000230266	3.22383	x 9.34	3.48772e-06	XXYLT1-AS2	XXYLT1 antisense RNA 2	lncRNA	3	1	195147871	195152790	101410543
ENSG00000105948	3.21767	x 9.3	2.0532e-09	TTC26	tetratricopeptide repeat domain 26	protein_coding	7	1	139133744	139191986	79989
ENSG00000162512	3.21394	x 9.28	1.0423e-13	SDC3	syndecan 3	protein_coding	1	-1	30869466	30908758	9672
ENSG00000272666	3.21297	x 9.27	1.26844e-12	KLHDC7B-DT	KLHDC7B divergent transcript	lncRNA	22	-1	50542305	50542906	105373098
ENSG00000133101	3.20886	x 9.25	2.85851e-10	CCNA1	cyclin A1	protein_coding	13	1	36431520	36442870	8900
ENSG00000280007	3.20647	x 9.23	3.9599e-14	ENSG00000280007	novel transcript, antisense to TUBA8	lncRNA	22	-1	18110759	18131154	-
ENSG00000177989	3.19422	x 9.15	7.20486e-17	ODF3B	outer dense fiber of sperm tails 3B	protein_coding	22	-1	50529710	50532506	440836
ENSG00000023171	3.18063	x 9.07	1.47391e-11	GRAMD1B	GRAM domain containing 1B	protein_coding	11	1	123358428	123627774	57476
ENSG00000221963	3.1757	x 9.04	3.61098e-14	APOL6	apolipoprotein L6	protein_coding	22	1	35648446	35668404	80830
ENSG00000237980	3.15995	x 8.94	2.68544e-09	LINC02773	long intergenic non-protein coding RNA 2773	lncRNA	1	-1	212653305	212665638	-
ENSG00000181381	3.14572	x 8.85	1.63396e-15	DDX60L	DExD/H-box 60 like	protein_coding	4	-1	168356735	168537786	91351
ENSG00000284194	3.14329	x 8.84	2.27198e-16	SCO2	synthesis of cytochrome C oxidase 2	protein_coding	22	-1	50523568	50526461	9997
ENSG00000122643	3.14134	x 8.82	6.86594e-13	NT5C3A	5'-nucleotidase, cytosolic IIIA	protein_coding	7	-1	33014130	33062796	51251
ENSG00000277511	3.13724	x 8.8	1.74584e-12	ENSG00000277511	novel transcript	lncRNA	17	1	32127595	32128454	-
ENSG00000196358	3.10795	x 8.62	7.09955e-13	NTNG2	netrin G2	protein_coding	9	1	132162058	132244526	84628
ENSG00000164509	3.10241	x 8.59	1.74763e-13	IL31RA	interleukin 31 receptor A	protein_coding	5	1	55851357	55922854	133396
ENSG00000249633	3.09787	x 8.56	1.73378e-07	OR52V1P	olfactory receptor family 52 subfamily V member 1 pseudogene	unprocessed_pseudogene	11	-1	5527277	5528174	81242
ENSG00000233672	3.09232	x 8.53	5.45098e-08	RNASEH2B-AS1	RNASEH2B antisense RNA 1	lncRNA	13	-1	50862172	50910764	-
ENSG00000265566	3.08839	x 8.51	1.0373e-07	RN7SL605P	RNA, 7SL, cytoplasmic 605, pseudogene	misc_RNA	11	-1	57528085	57528365	106481087
ENSG00000266028	3.07671	x 8.44	2.9684e-13	SRGAP2	SLIT-ROBO Rho GTPase activating protein 2	protein_coding	1	1	206203346	206464436	23380
ENSG00000116663	3.07548	x 8.43	6.81894e-14	FBXO6	F-box protein 6	protein_coding	1	1	11664200	11674354	26270
ENSG00000099834	3.07396	x 8.42	6.18346e-10	CDHR5	cadherin related family member 5	protein_coding	11	-1	616577	626078	53841
ENSG00000174697	-3.07046	/ 8.4	1.28328e-07	LEP	leptin	protein_coding	7	1	128241278	128257629	3952
ENSG00000215784	3.06928	x 8.39	3.06533e-06	FAM72D	family with sequence similarity 72 member D	protein_coding	1	1	145095974	145112696	728833
ENSG00000136816	3.06776	x 8.38	8.05137e-15	TOR1B	torsin family 1 member B	protein_coding	9	1	129803157	129811281	27348
ENSG00000140105	3.06501	x 8.37	2.18599e-13	WARS1	tryptophanyl-tRNA synthetase 1	protein_coding	14	-1	100333790	100376805	7453
ENSG00000141664	3.06491	x 8.37	5.57692e-19	ZCCHC2	zinc finger CCHC-type containing 2	protein_coding	18	1	62523025	62587709	54877
ENSG00000138496	3.06319	x 8.36	1.24891e-17	PARP9	poly(ADP-ribose) polymerase family member 9	protein_coding	3	-1	122527924	122564577	83666
ENSG00000162614	3.06226	x 8.35	4.70995e-13	NEXN	nexilin F-actin binding protein	protein_coding	1	1	77888513	77943895	91624
ENSG00000252206	3.05634	x 8.32	1.67964e-10	RNU7-40P	RNA, U7 small nuclear 40 pseudogene	snRNA	12	-1	56352387	56352450	100147827
ENSG00000132256	3.05626	x 8.32	1.35254e-16	TRIM5	tripartite motif containing 5	protein_coding	11	-1	5663195	5938619	85363
ENSG00000220378	-3.03969	/ 8.22	6.13251e-07	KRT8P42	keratin 8 pseudogene 42	processed_pseudogene	6	-1	134296997	134298695	-
ENSG00000118160	3.0365	x 8.2	1.1682e-07	SLC8A2	solute carrier family 8 member A2	protein_coding	19	-1	47428017	47471893	6543
ENSG00000198929	3.03597	x 8.2	5.14773e-07	NOS1AP	nitric oxide synthase 1 adaptor protein	protein_coding	1	1	162069691	162370475	9722
ENSG00000260096	3.03351	x 8.19	7.68972e-06	DNM1P33	dynamin 1 pseudogene 33	unprocessed_pseudogene	15	1	74062780	74063785	-
ENSG00000108679	3.02667	x 8.15	7.40929e-14	LGALS3BP	galectin 3 binding protein	protein_coding	17	-1	78971238	78979947	3959
ENSG00000234358	3.02354	x 8.13	7.94449e-08	RPL7AP42	ribosomal protein L8 (RPL8) pseudogene	processed_pseudogene	7	-1	111971222	111971988	100271215
ENSG00000132669	3.01857	x 8.1	2.19066e-12	RIN2	Ras and Rab interactor 2	protein_coding	20	1	19757606	20002457	54453
ENSG00000185339	3.00672	x 8.04	2.03829e-13	TCN2	transcobalamin 2	protein_coding	22	1	30607003	30627271	6948
ENSG00000221955	2.99591	x 7.98	1.03939e-10	SLC12A8	solute carrier family 12 member 8	protein_coding	3	-1	125082636	125212864	84561
ENSG00000130303	2.98474	x 7.92	9.69216e-14	BST2	bone marrow stromal cell antigen 2	protein_coding	19	-1	17402939	17405630	684
ENSG00000104951	2.97918	x 7.89	1.16339e-13	IL4I1	interleukin 4 induced 1	protein_coding	19	-1	49889654	49929539	259307
ENSG00000266256	-2.95442	/ 7.75	3.47533e-09	LINC00683	long intergenic non-protein coding RNA 683	lncRNA	18	1	76528652	76670111	400660
ENSG00000232031	2.94499	x 7.7	1.00073e-05	ENSG00000232031	novel transcript	lncRNA	6	-1	81724722	81736353	-
ENSG00000185885	2.93117	x 7.63	7.53554e-14	IFITM1	interferon induced transmembrane protein 1	protein_coding	11	1	310041	315272	8519
ENSG00000134809	2.92515	x 7.6	1.51884e-10	TIMM10	translocase of inner mitochondrial membrane 10	protein_coding	11	-1	57528464	57530803	26519
ENSG00000279236	2.92481	x 7.59	3.06494e-14	ENSG00000279236	novel transcript	TEC	18	1	62551203	62552505	-
ENSG00000196116	2.92068	x 7.57	7.38698e-16	TDRD7	tudor domain containing 7	protein_coding	9	1	97412096	97496125	23424
ENSG00000178685	2.90426	x 7.49	2.38605e-12	PARP10	poly(ADP-ribose) polymerase family member 10	protein_coding	8	-1	143977153	144012772	84875
ENSG00000131979	2.8909	x 7.42	2.11969e-12	GCH1	GTP cyclohydrolase 1	protein_coding	14	-1	54842008	54902826	2643
ENSG00000137200	2.87081	x 7.31	2.97562e-15	CMTR1	cap methyltransferase 1	protein_coding	6	1	37433219	37482827	23070
ENSG00000152558	2.86798	x 7.3	5.91447e-15	TMEM123	transmembrane protein 123	protein_coding	11	-1	102396332	102470384	114908
ENSG00000173821	2.8639	x 7.28	1.01144e-14	RNF213	ring finger protein 213	protein_coding	17	1	80260852	80398794	57674
ENSG00000175518	2.86343	x 7.28	4.5066e-10	UBQLNL	ubiquilin like	protein_coding	11	-1	5514393	5518431	143630
ENSG00000115415	2.85506	x 7.24	3.70947e-19	STAT1	signal transducer and activator of transcription 1	protein_coding	2	-1	190908460	191020960	6772
ENSG00000108950	2.85272	x 7.22	3.06931e-07	FAM20A	FAM20A golgi associated secretory pathway pseudokinase	protein_coding	17	-1	68535113	68601367	54757
ENSG00000188610	2.85189	x 7.22	1.65436e-09	FAM72B	family with sequence similarity 72 member B	protein_coding	1	-1	121167646	121185539	653820
ENSG00000146166	2.83333	x 7.13	1.21266e-08	LGSN	lengsin, lens protein with glutamine synthetase domain	protein_coding	6	-1	63275951	63319983	51557
ENSG00000283384	2.83014	x 7.11	7.23817e-12	ENSG00000283384	novel transcript	lncRNA	13	1	108335354	108448316	-
ENSG00000260943	2.82988	x 7.11	6.4158e-11	LINC02555	long intergenic non-protein coding RNA 2555	lncRNA	12	-1	40140926	40142876	-
ENSG00000168899	2.82105	x 7.07	3.57764e-12	VAMP5	vesicle associated membrane protein 5	protein_coding	2	1	85584431	85593406	10791
ENSG00000183486	2.81957	x 7.06	6.07869e-18	MX2	MX dynamin like GTPase 2	protein_coding	21	1	41361999	41409393	4600
ENSG00000172183	2.81538	x 7.04	7.89121e-12	ISG20	interferon stimulated exonuclease gene 20	protein_coding	15	1	88635670	88656483	3669
ENSG00000236242	-2.7995	/ 6.96	6.01669e-06	MYO16-AS1	MYO16 antisense RNA 1	lncRNA	13	-1	109163902	109201483	100885782
ENSG00000126603	-2.79562	/ 6.94	1.66439e-06	GLIS2	GLIS family zinc finger 2	protein_coding	16	1	4314761	4339597	84662
ENSG00000157827	2.79489	x 6.94	5.20249e-11	FMNL2	formin like 2	protein_coding	2	1	152335174	152649826	114793
ENSG00000196369	2.79434	x 6.94	9.70657e-11	SRGAP2B	SLIT-ROBO Rho GTPase activating protein 2B	protein_coding	1	-1	144887265	145095528	647135
ENSG00000229754	2.79333	x 6.93	2.88154e-12	CXCR2P1	C-X-C motif chemokine receptor 2 pseudogene 1	transcribed_unprocessed_pseudogene	2	-1	218059155	218065729	-
ENSG00000173801	2.7888	x 6.91	1.74763e-13	JUP	junction plakoglobin	protein_coding	17	-1	41754604	41786931	3728
ENSG00000110079	2.78459	x 6.89	1.83233e-12	MS4A4A	membrane spanning 4-domains A4A	protein_coding	11	1	60185657	60318080	51338
ENSG00000139572	2.77558	x 6.85	4.44644e-10	GPR84	G protein-coupled receptor 84	protein_coding	12	-1	54362445	54364487	53831
ENSG00000207340	2.77043	x 6.82	1.02806e-06	RNVU1-1	RNA, variant U1 small nuclear 1	snRNA	1	-1	148362370	148362533	101954273
ENSG00000100342	2.76781	x 6.81	9.5317e-13	APOL1	apolipoprotein L1	protein_coding	22	1	36253071	36267530	8542
ENSG00000150337	2.75652	x 6.76	1.37463e-10	FCGR1A	Fc fragment of IgG receptor Ia	protein_coding	1	1	149782671	149791675	2209
ENSG00000117834	2.74027	x 6.68	9.06058e-11	SLC5A9	solute carrier family 5 member 9	protein_coding	1	1	48222685	48248644	200010
ENSG00000079263	2.72595	x 6.62	1.50155e-12	SP140	SP140 nuclear body protein	protein_coding	2	1	230203110	230313215	11262
ENSG00000112773	2.71867	x 6.58	8.33657e-15	TENT5A	terminal nucleotidyltransferase 5A	protein_coding	6	-1	81491439	81752774	55603
ENSG00000264311	2.71472	x 6.56	2.29028e-05	MIX23P1	MIX23 pseudogene 1	processed_pseudogene	18	-1	10623876	10624305	-
ENSG00000262979	2.69811	x 6.49	2.20511e-12	ENSG00000262979	novel transcript	lncRNA	17	1	80315651	80316633	-
ENSG00000133216	2.69682	x 6.48	1.90948e-16	EPHB2	EPH receptor B2	protein_coding	1	1	22710839	22921500	2048
ENSG00000173369	2.67802	x 6.4	3.61695e-11	C1QB	complement C1q B chain	protein_coding	1	1	22652762	22661637	713
ENSG00000013374	2.6758	x 6.39	1.26998e-12	NUB1	negative regulator of ubiquitin like proteins 1	protein_coding	7	1	151341772	151378449	51667
ENSG00000224295	2.67528	x 6.39	5.61958e-09	OLFM5P	olfactomedin family member 5, pseudogene	unitary_pseudogene	11	-1	5518441	5524955	-
ENSG00000280248	2.6673	x 6.35	5.51036e-12	ENSG00000280248	TEC	TEC	17	1	80339898	80342058	-
ENSG00000111912	2.65968	x 6.32	2.83998e-10	NCOA7	nuclear receptor coactivator 7	protein_coding	6	1	125781161	125932034	135112
ENSG00000163565	2.65478	x 6.3	8.11027e-15	IFI16	interferon gamma inducible protein 16	protein_coding	1	1	158999968	159055155	3428
ENSG00000168779	2.6526	x 6.29	1.94375e-05	SHOX2	short stature homeobox 2	protein_coding	3	-1	158095905	158106420	6474
ENSG00000090104	2.64158	x 6.24	1.22495e-06	RGS1	regulator of G protein signaling 1	protein_coding	1	1	192575763	192580024	5996
ENSG00000157693	2.63749	x 6.22	2.02439e-12	TMEM268	transmembrane protein 268	protein_coding	9	1	114611206	114646422	203197
ENSG00000163840	2.63539	x 6.21	9.709e-17	DTX3L	deltex E3 ubiquitin ligase 3L	protein_coding	3	1	122564338	122575203	151636
ENSG00000229023	2.62223	x 6.16	5.20734e-12	RAB1AP1	RAB1A pseudogene 1	processed_pseudogene	2	-1	190992639	190993567	-
ENSG00000130813	2.61281	x 6.12	4.70543e-14	SHFL	shiftless antiviral inhibitor of ribosomal frameshifting	protein_coding	19	1	10086122	10093252	55337
ENSG00000197121	2.59581	x 6.05	1.53147e-12	PGAP1	post-GPI attachment to proteins inositol deacylase 1	protein_coding	2	-1	196833004	196927796	80055
ENSG00000239920	2.59552	x 6.04	2.83299e-09	ENSG00000239920	novel transcript	protein_coding	11	-1	5254392	5678434	-
ENSG00000196550	2.59536	x 6.04	8.88518e-10	FAM72A	family with sequence similarity 72 member A	protein_coding	1	-1	206186179	206204414	729533
ENSG00000265531	2.58104	x 5.98	1.67964e-10	FCGR1CP	Fc fragment of IgG receptor Ic, pseudogene	unprocessed_pseudogene	1	1	143874793	143883575	100132417
ENSG00000230825	2.57839	x 5.97	2.64516e-08	LOC101927354	novel transcript	lncRNA	7	1	7255154	7278071	101927354
ENSG00000289246	2.56767	x 5.93	1.41701e-08	ENSG00000289246	novel transcript	lncRNA	19	1	35436776	35437366	-
ENSG00000227082	2.56458	x 5.92	1.89452e-07	LINC02798	long intergenic non-protein coding RNA 2798	lncRNA	1	1	121396754	121463508	107985194
ENSG00000135148	2.55917	x 5.89	4.70995e-13	TRAFD1	TRAF-type zinc finger domain containing 1	protein_coding	12	1	112125538	112153604	10906
ENSG00000285492	2.558	x 5.89	2.03664e-12	LOC112267968	novel transcript	lncRNA	6	-1	159051674	159121495	112267968
ENSG00000188676	2.54003	x 5.82	1.02361e-06	IDO2	indoleamine 2,3-dioxygenase 2	protein_coding	8	1	39934614	40016397	169355
ENSG00000237505	2.53862	x 5.81	4.13143e-08	PKN2-AS1	PKN2 antisense RNA 1	lncRNA	1	-1	87620803	88685204	101927891
ENSG00000173786	2.5373	x 5.81	3.36691e-14	CNP	2',3'-cyclic nucleotide 3' phosphodiesterase	protein_coding	17	1	41966763	41977740	1267
ENSG00000171943	2.53127	x 5.78	8.25755e-10	SRGAP2C	SLIT-ROBO Rho GTPase activating protein 2C	protein_coding	1	1	121184811	121392874	653464
ENSG00000267648	2.52642	x 5.76	1.19111e-07	ENSG00000267648	DTW domain containing 2 (DTWD2) pseudogene	transcribed_processed_pseudogene	17	-1	35406948	35407818	-
ENSG00000121797	2.51413	x 5.71	8.41057e-12	CCRL2	C-C motif chemokine receptor like 2	protein_coding	3	1	46407166	46412997	9034
ENSG00000225431	2.51091	x 5.7	3.01406e-07	LINC01671	long intergenic non-protein coding RNA 1671	lncRNA	21	-1	42599280	42615058	101928233
ENSG00000102554	2.50027	x 5.66	3.81036e-08	KLF5	Kruppel like factor 5	protein_coding	13	1	73054976	73077541	688
ENSG00000169136	2.49713	x 5.65	8.11027e-15	ATF5	activating transcription factor 5	protein_coding	19	1	49928702	49933935	22809
ENSG00000233030	2.49395	x 5.63	5.03727e-08	ENSG00000233030	novel transcript, antisense to FCGR1A	lncRNA	1	-1	149785659	149793020	-
ENSG00000272669	2.49181	x 5.62	3.49714e-10	ENSG00000272669	novel transcript, antisense to SUN2	lncRNA	22	1	38742625	38743115	-
ENSG00000187741	2.49007	x 5.62	1.41707e-12	FANCA	FA complementation group A	protein_coding	16	-1	89737549	89816657	2175
ENSG00000267102	2.48617	x 5.6	1.92612e-11	ENSG00000267102	RAB32, member RAS oncogene family (RAB32) pseudogene	transcribed_processed_pseudogene	17	-1	35409602	35410228	-
ENSG00000158270	-2.48264	/ 5.59	6.14914e-07	COLEC12	collectin subfamily member 12	protein_coding	18	-1	316737	500722	81035
ENSG00000124875	-2.48187	/ 5.59	1.98235e-05	CXCL6	C-X-C motif chemokine ligand 6	protein_coding	4	1	73836640	73849064	6372
ENSG00000038210	2.48042	x 5.58	1.2221e-10	PI4K2B	phosphatidylinositol 4-kinase type 2 beta	protein_coding	4	1	25160663	25279204	55300
ENSG00000282851	2.47542	x 5.56	4.33203e-14	BISPR	BST2 interferon stimulated positive regulator	lncRNA	19	1	17405686	17419324	105221694
ENSG00000114127	2.47243	x 5.55	1.44073e-10	XRN1	5'-3' exoribonuclease 1	protein_coding	3	-1	142306607	142448062	54464
ENSG00000183347	2.46836	x 5.53	2.68421e-09	GBP6	guanylate binding protein family member 6	protein_coding	1	1	89364059	89388160	163351
ENSG00000275832	2.46466	x 5.52	4.07103e-11	ARHGAP23	Rho GTPase activating protein 23	protein_coding	17	1	38419280	38512385	57636
ENSG00000117226	2.45798	x 5.49	4.12435e-12	GBP3	guanylate binding protein 3	protein_coding	1	-1	89006679	89022894	2635
ENSG00000135047	2.45597	x 5.49	4.81606e-13	CTSL	cathepsin L	protein_coding	9	1	87724051	87731469	1514
ENSG00000168961	2.45188	x 5.47	5.10646e-15	LGALS9	galectin 9	protein_coding	17	1	27629798	27649560	3965
ENSG00000118162	2.45056	x 5.47	1.09639e-12	KPTN	kaptin, actin binding protein	protein_coding	19	-1	47475150	47484265	11133
ENSG00000132470	-2.45029	/ 5.47	6.18725e-07	ITGB4	integrin subunit beta 4	protein_coding	17	1	75721328	75757818	3691
ENSG00000172123	2.43892	x 5.42	5.46151e-12	SLFN12	schlafen family member 12	protein_coding	17	-1	35410922	35433283	55106
ENSG00000175550	2.43871	x 5.42	3.81837e-13	DRAP1	DR1 associated protein 1	protein_coding	11	1	65919274	65921563	10589
ENSG00000178075	-2.43611	/ 5.41	5.21864e-09	GRAMD1C	GRAM domain containing 1C	protein_coding	3	1	113828182	113947174	54762
ENSG00000196664	2.43562	x 5.41	7.37364e-14	TLR7	toll like receptor 7	protein_coding	X	1	12867072	12890361	51284
ENSG00000272563	2.43457	x 5.41	3.33266e-06	ENSG00000272563	novel transcript	lncRNA	2	1	113432600	113436042	-
ENSG00000179750	2.43453	x 5.41	3.07597e-11	APOBEC3B	apolipoprotein B mRNA editing enzyme catalytic subunit 3B	protein_coding	22	1	38982347	38992804	9582
ENSG00000138119	2.43284	x 5.4	2.19858e-14	MYOF	myoferlin	protein_coding	10	-1	93306429	93482334	26509
ENSG00000091129	-2.42468	/ 5.37	3.03509e-06	NRCAM	neuronal cell adhesion molecule	protein_coding	7	-1	108147623	108456717	4897
ENSG00000267568	-2.42166	/ 5.36	4.24807e-06	LOC105371899	novel transcript	lncRNA	17	-1	76950317	76969156	105371899
ENSG00000279861	2.41791	x 5.34	3.96683e-13	ENSG00000279861	TEC	TEC	19	-1	47487638	47489519	-
ENSG00000278135	2.41733	x 5.34	4.28079e-05	U2	U2 spliceosomal RNA	snRNA	4	1	25250545	25250639	-
ENSG00000029153	2.40843	x 5.31	1.22573e-12	ARNTL2	aryl hydrocarbon receptor nuclear translocator like 2	protein_coding	12	1	27332836	27425289	56938
ENSG00000117010	2.40832	x 5.31	6.73246e-10	ZNF684	zinc finger protein 684	protein_coding	1	1	40531573	40548167	127396
ENSG00000136634	2.4061	x 5.3	1.34966e-07	IL10	interleukin 10	protein_coding	1	-1	206767602	206774541	3586
ENSG00000100218	-2.40513	/ 5.3	3.15485e-07	RSPH14	radial spoke head 14 homolog	protein_coding	22	-1	23059415	23145021	27156
ENSG00000186407	2.39897	x 5.27	1.14954e-12	CD300E	CD300e molecule	protein_coding	17	-1	74609885	74623738	342510
ENSG00000225450	2.39768	x 5.27	2.99998e-09	ENSG00000225450	novel transcript	lncRNA	22	1	38739003	38749041	-
ENSG00000267745	2.39611	x 5.26	1.91407e-08	ENSG00000267745	novel transcript	lncRNA	17	-1	35406684	35409768	-
ENSG00000181649	2.39481	x 5.26	1.8867e-07	PHLDA2	pleckstrin homology like domain family A member 2	protein_coding	11	-1	2928273	2929420	7262
ENSG00000100505	-2.39357	/ 5.25	3.94188e-06	TRIM9	tripartite motif containing 9	protein_coding	14	-1	50975262	51096061	114088
ENSG00000204103	2.39324	x 5.25	1.09969e-14	MAFB	MAF bZIP transcription factor B	protein_coding	20	-1	40685848	40689236	9935
ENSG00000120539	2.38849	x 5.24	1.54199e-09	MASTL	microtubule associated serine/threonine kinase like	protein_coding	10	1	27154824	27187953	84930
ENSG00000287192	2.38629	x 5.23	0.000295119	ENSG00000287192	novel transcript	lncRNA	1	1	21177054	21178164	-
ENSG00000130487	2.38564	x 5.23	3.42796e-15	KLHDC7B	kelch domain containing 7B	protein_coding	22	1	50545899	50551023	113730
ENSG00000237249	2.38019	x 5.21	8.74758e-08	ENSG00000237249	transmembrane protein 56 (TMEM56) pseudogene	processed_pseudogene	1	1	174892417	174893155	-
ENSG00000137757	2.38008	x 5.21	1.3768e-08	CASP5	caspase 5	protein_coding	11	-1	104994235	105023168	838
ENSG00000170542	2.37649	x 5.19	2.50869e-11	SERPINB9	serpin family B member 9	protein_coding	6	-1	2887270	2903309	5272
ENSG00000124785	2.36808	x 5.16	4.28621e-07	NRN1	neuritin 1	protein_coding	6	-1	5997999	6007605	51299
ENSG00000136147	2.3574	x 5.12	1.12843e-14	PHF11	PHD finger protein 11	protein_coding	13	1	49495610	49528981	51131
ENSG00000103154	-2.35702	/ 5.12	5.1216e-10	NECAB2	N-terminal EF-hand calcium binding protein 2	protein_coding	16	1	83968244	84002776	54550
ENSG00000110057	2.355	x 5.12	5.47589e-13	UNC93B1	unc-93 homolog B1, TLR signaling regulator	protein_coding	11	-1	67991100	68004982	81622
ENSG00000213172	2.3533	x 5.11	1.98459e-08	ENSG00000213172	ribosomal protein L10a (RPL10A)	processed_pseudogene	1	1	40364766	40365183	-
ENSG00000181616	2.35229	x 5.11	8.97816e-07	OR52H1	olfactory receptor family 52 subfamily H member 1	protein_coding	11	-1	5544489	5548540	390067
ENSG00000123130	2.3473	x 5.09	4.45049e-13	ACOT9	acyl-CoA thioesterase 9	protein_coding	X	-1	23701055	23766475	23597
ENSG00000254708	2.34618	x 5.08	5.33543e-05	MMADHCP2	MMADHC pseudogene 2	processed_pseudogene	11	-1	34335118	34336003	-
ENSG00000135363	2.34298	x 5.07	2.14172e-12	LMO2	LIM domain only 2	protein_coding	11	-1	33858576	33892076	4005
ENSG00000274173	-2.34256	/ 5.07	3.8513e-05	ENSG00000274173	novel transcript	lncRNA	20	1	24931840	24932983	-
ENSG00000143889	2.33743	x 5.05	6.51611e-09	HNRNPLL	heterogeneous nuclear ribonucleoprotein L like	protein_coding	2	-1	38561969	38603586	92906
ENSG00000128383	2.33711	x 5.05	3.15065e-14	APOBEC3A	apolipoprotein B mRNA editing enzyme catalytic subunit 3A	protein_coding	22	1	38952741	38992778	100913187
ENSG00000254521	2.33275	x 5.04	2.23641e-11	SIGLEC12	sialic acid binding Ig like lectin 12	protein_coding	19	-1	51491227	51501800	89858
ENSG00000025708	2.33233	x 5.04	4.27755e-16	TYMP	thymidine phosphorylase	protein_coding	22	-1	50525752	50530032	1890
ENSG00000184838	2.33051	x 5.03	8.24245e-06	PRR16	proline rich 16	protein_coding	5	1	120464300	120687332	51334
ENSG00000159871	2.32354	x 5.01	1.91127e-07	LYPD5	LY6/PLAUR domain containing 5	protein_coding	19	-1	43785874	43827206	284348
ENSG00000230149	2.32236	x 5	1.7492e-09	ENSG00000230149	novel transcript, antisense to SUN2	lncRNA	22	1	38734730	38738990	-
ENSG00000144655	2.31969	x 4.99	3.18932e-11	CSRNP1	cysteine and serine rich nuclear protein 1	protein_coding	3	-1	39141855	39154562	64651
ENSG00000054690	2.3146	x 4.97	1.98379e-05	PLEKHH1	pleckstrin homology, MyTH4 and FERM domain containing H1	protein_coding	14	1	67533290	67589612	57475
ENSG00000143147	2.31203	x 4.97	2.56665e-07	GPR161	G protein-coupled receptor 161	protein_coding	1	-1	168079542	168137667	23432
ENSG00000184898	2.31036	x 4.96	2.29499e-11	RBM43	RNA binding motif protein 43	protein_coding	2	-1	151247940	151261863	375287
ENSG00000258872	2.30628	x 4.95	2.29063e-08	FDPSP3	farnesyl diphosphate synthase pseudogene 3	transcribed_processed_pseudogene	14	-1	54884849	54886213	2227
ENSG00000251804	2.3052	x 4.94	0.000152666	RNU6-1294P	RNA, U6 small nuclear 1294, pseudogene	snRNA	3	-1	142407657	142407737	106480131
ENSG00000174944	2.30107	x 4.93	6.58369e-09	P2RY14	purinergic receptor P2Y14	protein_coding	3	-1	151212117	151278542	9934
ENSG00000106804	2.29728	x 4.92	3.13599e-08	C5	complement C5	protein_coding	9	-1	120952335	121050275	727
ENSG00000267547	2.29722	x 4.92	5.26652e-09	ENSG00000267547	novel transcript	lncRNA	17	-1	35403837	35404373	-
ENSG00000108106	2.29644	x 4.91	1.42552e-08	UBE2S	ubiquitin conjugating enzyme E2 S	protein_coding	19	-1	55399745	55407788	27338
ENSG00000158517	2.29617	x 4.91	3.72118e-10	NCF1	neutrophil cytosolic factor 1	protein_coding	7	1	74774011	74789315	653361
ENSG00000116016	2.2956	x 4.91	2.16206e-07	EPAS1	endothelial PAS domain protein 1	protein_coding	2	1	46293667	46386697	2034
ENSG00000226025	2.2953	x 4.91	1.44289e-07	LGALS17A	galectin 14 pseudogene	transcribed_unprocessed_pseudogene	19	1	39679374	39686373	400696
ENSG00000169429	-2.28006	/ 4.86	1.63533e-07	CXCL8	C-X-C motif chemokine ligand 8	protein_coding	4	1	73740541	73743716	3576
ENSG00000143554	2.27821	x 4.85	7.70093e-11	SLC27A3	solute carrier family 27 member 3	protein_coding	1	1	153774354	153780157	11000
ENSG00000224614	2.26612	x 4.81	5.67897e-12	TNK2-AS1	TNK2 antisense RNA 1	lncRNA	3	1	195908076	195913986	-
ENSG00000145016	2.25234	x 4.76	2.02454e-10	RUBCN	rubicon autophagy regulator	protein_coding	3	-1	197668867	197749727	9711
ENSG00000161692	2.24978	x 4.76	5.49917e-10	DBF4B	DBF4 zinc finger B	protein_coding	17	1	44708608	44752264	80174
ENSG00000167434	-2.24962	/ 4.76	1.10434e-09	CA4	carbonic anhydrase 4	protein_coding	17	1	60149942	60170899	762
ENSG00000105609	2.24806	x 4.75	4.84766e-07	LILRB5	leukocyte immunoglobulin like receptor B5	protein_coding	19	-1	54249421	54257301	10990
ENSG00000155629	2.24636	x 4.74	2.41771e-14	PIK3AP1	phosphoinositide-3-kinase adaptor protein 1	protein_coding	10	-1	96593315	96720514	118788
ENSG00000064300	2.24375	x 4.74	6.09564e-08	NGFR	nerve growth factor receptor	protein_coding	17	1	49495293	49515008	4804
ENSG00000105402	2.23993	x 4.72	6.27288e-12	NAPA	NSF attachment protein alpha	protein_coding	19	-1	47487637	47515091	8775
ENSG00000138760	2.23941	x 4.72	5.6379e-14	SCARB2	scavenger receptor class B member 2	protein_coding	4	-1	76158737	76234536	950
ENSG00000130066	2.23883	x 4.72	9.01155e-13	SAT1	spermidine/spermine N1-acetyltransferase 1	protein_coding	X	1	23783173	23786210	6303
ENSG00000142687	2.23875	x 4.72	2.79356e-10	KIAA0319L	KIAA0319 like	protein_coding	1	-1	35433492	35557950	79932
ENSG00000260249	2.23631	x 4.71	2.25315e-07	ENSG00000260249	novel transcript, antisense to SNX20	lncRNA	16	1	50664903	50671639	-
ENSG00000086065	2.23626	x 4.71	1.82842e-14	CHMP5	charged multivesicular body protein 5	protein_coding	9	1	33264879	33282070	51510
ENSG00000183421	-2.23108	/ 4.69	8.38589e-07	RIPK4	receptor interacting serine/threonine kinase 4	protein_coding	21	-1	41739369	41767089	54101
ENSG00000186806	2.23087	x 4.69	4.31995e-11	VSIG10L	V-set and immunoglobulin domain containing 10 like	protein_coding	19	-1	51331536	51342139	147645
ENSG00000204267	2.22783	x 4.68	9.67024e-15	TAP2	transporter 2, ATP binding cassette subfamily B member	protein_coding	6	-1	32821833	32838739	6891
ENSG00000165178	2.21461	x 4.64	6.486e-10	NCF1C	neutrophil cytosolic factor 1C pseudogene	unprocessed_pseudogene	7	-1	75156639	75172044	654817
ENSG00000266786	2.21376	x 4.64	0.000208541	LGALS9DP	galectin 9D, pseudogene	unprocessed_pseudogene	17	1	27746132	27754954	-
ENSG00000183087	2.21152	x 4.63	2.07724e-09	GAS6	growth arrest specific 6	protein_coding	13	-1	113820549	113864076	2621
ENSG00000223960	2.21017	x 4.63	1.35523e-10	CHROMR	cholesterol induced regulator of metabolism RNA	lncRNA	2	1	178413635	178440243	101927027
ENSG00000289582	2.20654	x 4.62	1.00747e-10	ENSG00000289582	novel transcript, sense intronic to GBP2	lncRNA	1	-1	89127160	89127432	-
ENSG00000113494	2.20267	x 4.6	4.74079e-09	PRLR	prolactin receptor	protein_coding	5	-1	35048756	35230487	5618
ENSG00000223525	2.20032	x 4.6	2.75889e-06	RABGAP1L-IT1	RABGAP1L intronic transcript 1	lncRNA	1	1	174896958	174897996	-
ENSG00000171729	2.19675	x 4.58	1.1882e-12	TMEM51	transmembrane protein 51	protein_coding	1	1	15152532	15220478	55092
ENSG00000116014	-2.1904	/ 4.56	4.87231e-08	KISS1R	KISS1 receptor	protein_coding	19	1	917287	921005	84634
ENSG00000114450	2.1899	x 4.56	1.42207e-13	GNB4	G protein subunit beta 4	protein_coding	3	-1	179396088	179451476	59345
ENSG00000273076	2.18965	x 4.56	1.45907e-08	ENSG00000273076	novel transcript, antisense to SUN2	lncRNA	22	1	38743495	38743910	-
ENSG00000179331	2.18955	x 4.56	2.16227e-11	RAB39A	RAB39A, member RAS oncogene family	protein_coding	11	1	107928448	107963482	54734
ENSG00000163823	2.18927	x 4.56	1.66417e-14	CCR1	C-C motif chemokine receptor 1	protein_coding	3	-1	46201711	46208313	1230
ENSG00000197536	2.18883	x 4.56	7.3975e-13	IRF1-AS1	IRF1 antisense RNA 1	lncRNA	5	1	132410636	132488702	-
ENSG00000230438	2.18855	x 4.56	5.22387e-10	SERPINB9P1	serpin family B member 9 pseudogene 1	lncRNA	6	-1	2851230	2881407	-
ENSG00000120057	-2.17945	/ 4.53	4.1332e-06	SFRP5	secreted frizzled related protein 5	protein_coding	10	-1	97766751	97771999	6425
ENSG00000223552	2.17703	x 4.52	8.99457e-09	CCR5AS	CCR5 antisense RNA	lncRNA	3	-1	46364391	46407083	-
ENSG00000140280	2.17262	x 4.51	8.79209e-13	LYSMD2	LysM domain containing 2	protein_coding	15	-1	51723011	51751585	256586
ENSG00000122733	-2.17255	/ 4.51	1.7385e-08	PHF24	PHD finger protein 24	protein_coding	9	1	34957608	34982544	23349
ENSG00000146425	2.1686	x 4.5	5.85717e-11	DYNLT1	dynein light chain Tctex-type 1	protein_coding	6	-1	158636474	158644743	6993
ENSG00000169439	-2.16699	/ 4.49	3.13599e-08	SDC2	syndecan 2	protein_coding	8	1	96493813	96611790	6383
ENSG00000225131	2.16346	x 4.48	2.63974e-06	PSME2P2	proteasome activator subunit 2 pseudogene 2	processed_pseudogene	13	1	48771128	48771827	338099
ENSG00000162946	2.1614	x 4.47	6.96996e-11	DISC1	DISC1 scaffold protein	protein_coding	1	1	231626790	232041272	27185
ENSG00000106605	2.15984	x 4.47	5.13674e-13	BLVRA	biliverdin reductase A	protein_coding	7	1	43758680	43807342	644
ENSG00000138166	2.15107	x 4.44	6.08287e-12	DUSP5	dual specificity phosphatase 5	protein_coding	10	1	110497907	110511533	1847
ENSG00000202533	2.14488	x 4.42	6.73246e-10	Y_RNA	Y RNA	misc_RNA	5	1	132468147	132468257	-
ENSG00000229677	2.14037	x 4.41	6.33852e-09	RPL17P28	ribosomal protein L17 (RPL17) pseudogene	processed_pseudogene	7	-1	139049456	139050006	100270940
ENSG00000168394	2.14004	x 4.41	1.42698e-12	TAP1	transporter 1, ATP binding cassette subfamily B member	protein_coding	6	-1	32845209	32853816	6890
ENSG00000229453	-2.1368	/ 4.4	3.13699e-05	SPINK8	serine peptidase inhibitor Kazal type 8 (putative)	protein_coding	3	-1	48306842	48333661	646424
ENSG00000283234	-2.136	/ 4.4	8.79728e-05	ENSG00000283234	novel pseudogene	transcribed_unitary_pseudogene	1	-1	21950679	21956871	-
ENSG00000229534	2.13369	x 4.39	3.26904e-05	HNRNPA1P53	heterogeneous nuclear ribonucleoprotein A1 pseudogene 53	processed_pseudogene	11	-1	5571247	5572192	-
ENSG00000123685	2.13283	x 4.39	5.33374e-11	BATF3	basic leucine zipper ATF-like transcription factor 3	protein_coding	1	-1	212686417	212699840	55509
ENSG00000250722	2.12878	x 4.37	7.9158e-06	SELENOP	selenoprotein P	protein_coding	5	-1	42799880	42887392	6414
ENSG00000064763	2.12868	x 4.37	1.287e-09	FAR2	fatty acyl-CoA reductase 2	protein_coding	12	1	29149016	29341121	55711
ENSG00000137842	2.12845	x 4.37	4.54088e-11	TMEM62	transmembrane protein 62	protein_coding	15	1	43123279	43185144	80021
ENSG00000202125	2.12733	x 4.37	0.000509152	RNU1-100P	RNA, U1 small nuclear 100, pseudogene	snRNA	3	-1	142420205	142420369	106480183
ENSG00000149305	2.12619	x 4.37	6.796e-05	HTR3B	5-hydroxytryptamine receptor 3B	protein_coding	11	1	113904796	113949079	9177
ENSG00000019169	2.12026	x 4.35	2.18903e-11	MARCO	macrophage receptor with collagenous structure	protein_coding	2	1	118942194	118994660	8685
ENSG00000237276	2.1177	x 4.34	5.23704e-08	ANO7L1	anoctamin 7 like 1 (pseudogene)	transcribed_unprocessed_pseudogene	1	-1	16215907	16228027	-
ENSG00000172403	2.11738	x 4.34	1.25689e-07	SYNPO2	synaptopodin 2	protein_coding	4	1	118850688	119061247	171024
ENSG00000257495	-2.11415	/ 4.33	1.50556e-05	KRT73-AS1	KRT73 antisense RNA 1	lncRNA	12	1	52601467	52615305	100127967
ENSG00000124201	2.10982	x 4.32	4.07699e-12	ZNFX1	zinc finger NFX1-type containing 1	protein_coding	20	-1	49237946	49278426	57169
ENSG00000235513	2.10912	x 4.31	6.89767e-07	L3MBTL2-AS1	L3MBTL2 antisense RNA 1	lncRNA	22	-1	41207592	41228500	-
ENSG00000085449	2.10453	x 4.3	9.3065e-12	WDFY1	WD repeat and FYVE domain containing 1	protein_coding	2	-1	223855716	223945357	57590
ENSG00000125826	2.09663	x 4.28	2.61559e-11	RBCK1	RANBP2-type and C3HC4-type zinc finger containing 1	protein_coding	20	1	407498	432139	10616
ENSG00000261327	-2.09629	/ 4.28	0.000160908	ENSG00000261327	novel transcript	lncRNA	16	-1	88177298	88186929	-
ENSG00000288838	2.09277	x 4.27	4.5472e-10	ENSG00000288838	novel transcript	lncRNA	9	-1	62798861	62801313	-
ENSG00000171860	2.09242	x 4.26	1.40474e-11	C3AR1	complement C3a receptor 1	protein_coding	12	-1	8056844	8066359	719
ENSG00000205846	2.08964	x 4.26	1.13854e-07	CLEC6A	C-type lectin domain containing 6A	protein_coding	12	1	8455962	8478330	93978
ENSG00000235321	2.08909	x 4.25	8.63062e-07	ENSG00000235321	novel transcript	lncRNA	2	1	169100743	169101210	-
ENSG00000238000	2.08904	x 4.25	1.61387e-05	PSME2P1	proteasome activator subunit 2 pseudogene 1	processed_pseudogene	5	1	98213402	98214121	257093
ENSG00000172432	2.08821	x 4.25	2.0392e-13	GTPBP2	GTP binding protein 2	protein_coding	6	-1	43605316	43629264	54676
ENSG00000200135	2.08457	x 4.24	1.13611e-06	Y_RNA	Y RNA	misc_RNA	12	1	112149360	112149472	-
ENSG00000204778	2.084	x 4.24	4.23815e-06	CBWD4P	COBW domain containing 4, pseudogene	unprocessed_pseudogene	9	-1	65287914	65323015	-
ENSG00000126262	2.0834	x 4.24	1.73353e-12	FFAR2	free fatty acid receptor 2	protein_coding	19	1	35443907	35451767	2867
ENSG00000226758	2.08301	x 4.24	4.37808e-07	DISC1-IT1	DISC1 intronic transcript 1	lncRNA	1	1	231925834	231945233	104472714
ENSG00000067221	2.0798	x 4.23	3.02827e-09	STOML1	stomatin like 1	protein_coding	15	-1	73978926	73994622	9399
ENSG00000187583	2.07795	x 4.22	2.01851e-09	PLEKHN1	pleckstrin homology domain containing N1	protein_coding	1	1	966482	975865	84069
ENSG00000136231	2.07441	x 4.21	2.63166e-10	IGF2BP3	insulin like growth factor 2 mRNA binding protein 3	protein_coding	7	-1	23310209	23470491	10643
ENSG00000163644	2.07436	x 4.21	2.93182e-10	PPM1K	protein phosphatase, Mg2+/Mn2+ dependent 1K	protein_coding	4	-1	88257620	88284769	152926
ENSG00000115159	2.07044	x 4.2	7.47447e-11	GPD2	glycerol-3-phosphate dehydrogenase 2	protein_coding	2	1	156435290	156613735	2820
ENSG00000203797	2.07034	x 4.2	6.47858e-09	DDO	D-aspartate oxidase	protein_coding	6	-1	110391771	110415575	8528
ENSG00000242732	2.06708	x 4.19	1.22509e-11	RTL5	retrotransposon Gag like 5	protein_coding	X	-1	72127110	72131901	340526
ENSG00000102678	-2.06653	/ 4.19	1.2981e-05	FGF9	fibroblast growth factor 9	protein_coding	13	1	21671073	21704498	2254
ENSG00000072694	2.06141	x 4.17	3.05865e-10	FCGR2B	Fc fragment of IgG receptor IIb	protein_coding	1	1	161663143	161678654	2213
ENSG00000100911	2.05977	x 4.17	1.68271e-15	PSME2	proteasome activator subunit 2	protein_coding	14	-1	24143362	24147570	5721
ENSG00000135899	2.0583	x 4.16	5.44647e-14	SP110	SP110 nuclear body protein	protein_coding	2	-1	230165186	230225729	3431
ENSG00000168676	2.05186	x 4.15	5.21321e-09	KCTD19	potassium channel tetramerization domain containing 19	protein_coding	16	-1	67289428	67326760	146212
ENSG00000128394	2.05123	x 4.14	9.39008e-10	APOBEC3F	apolipoprotein B mRNA editing enzyme catalytic subunit 3F	protein_coding	22	1	39040604	39055972	200316
ENSG00000186818	2.04905	x 4.14	1.06793e-11	LILRB4	leukocyte immunoglobulin like receptor B4	protein_coding	19	1	54643889	54670359	11006
ENSG00000008735	2.04884	x 4.14	4.79596e-08	MAPK8IP2	mitogen-activated protein kinase 8 interacting protein 2	protein_coding	22	1	50600793	50613981	23542
ENSG00000198848	2.04714	x 4.13	1.22121e-10	CES1	carboxylesterase 1	protein_coding	16	-1	55802851	55833337	1066
ENSG00000168016	2.04371	x 4.12	3.00697e-10	TRANK1	tetratricopeptide repeat and ankyrin repeat containing 1	protein_coding	3	-1	36826819	36945057	9881
ENSG00000185482	2.0426	x 4.12	4.01081e-12	STAC3	SH3 and cysteine rich domain 3	protein_coding	12	-1	57243453	57251188	246329
ENSG00000198087	2.04166	x 4.12	2.7759e-11	CD2AP	CD2 associated protein	protein_coding	6	1	47477789	47627263	23607
ENSG00000233902	2.03803	x 4.11	4.81479e-06	ENSG00000233902	HLA complex group 4 (HCG4) pseudogene	unprocessed_pseudogene	6	-1	31462728	31463336	-
ENSG00000106392	2.03611	x 4.1	6.89717e-12	C1GALT1	core 1 synthase, glycoprotein-N-acetylgalactosamine 3-beta-galactosyltransferase 1	protein_coding	7	1	7156934	7248616	56913
ENSG00000106785	2.03234	x 4.09	3.50986e-15	TRIM14	tripartite motif containing 14	protein_coding	9	-1	98069275	98119222	9830
ENSG00000198019	2.03005	x 4.08	1.89415e-08	FCGR1B	Fc fragment of IgG receptor Ib	protein_coding	1	1	121087345	121097161	2210
ENSG00000070190	2.02807	x 4.08	4.12738e-11	DAPP1	dual adaptor of phosphotyrosine and 3-phosphoinositides 1	protein_coding	4	1	99816827	99870190	27071
ENSG00000182487	2.02686	x 4.08	1.23242e-09	NCF1B	neutrophil cytosolic factor 1B pseudogene	transcribed_unprocessed_pseudogene	7	1	73220624	73235945	654816
ENSG00000135604	2.02558	x 4.07	5.85717e-11	STX11	syntaxin 11	protein_coding	6	1	144150517	144191939	8676
ENSG00000112343	2.02483	x 4.07	5.25374e-13	TRIM38	tripartite motif containing 38	protein_coding	6	1	25962802	25991231	10475
ENSG00000158089	-2.02184	/ 4.06	8.5011e-06	GALNT14	polypeptide N-acetylgalactosaminyltransferase 14	protein_coding	2	-1	30910467	31155202	79623
ENSG00000289074	-2.02031	/ 4.06	1.59441e-06	ENSG00000289074	novel transcript	lncRNA	11	-1	70269193	70270510	-
ENSG00000241889	-2.02009	/ 4.06	2.06312e-06	ENSG00000241889	dullard homolog (Xenopus laevis) (DULLARD) pseudogene	processed_pseudogene	3	1	113885298	113886031	-
ENSG00000178175	2.01913	x 4.05	1.22144e-10	ZNF366	zinc finger protein 366	protein_coding	5	-1	72439903	72507410	167465
ENSG00000289538	-2.0189	/ 4.05	5.82047e-07	ENSG00000289538	novel transcript, antisense to KCNJ6	lncRNA	21	1	37816074	37840660	-
ENSG00000160200	-2.01847	/ 4.05	4.08894e-06	CBS	cystathionine beta-synthase	protein_coding	21	-1	43053191	43076943	875
ENSG00000185722	2.01692	x 4.05	1.3657e-13	ANKFY1	ankyrin repeat and FYVE domain containing 1	protein_coding	17	-1	4163821	4263995	51479
ENSG00000124134	-2.01568	/ 4.04	4.56919e-05	KCNS1	potassium voltage-gated channel modifier subfamily S member 1	protein_coding	20	-1	45091214	45101127	3787
ENSG00000079215	2.01348	x 4.04	1.88929e-08	SLC1A3	solute carrier family 1 member 3	protein_coding	5	1	36596588	36688334	6507
ENSG00000204516	2.00955	x 4.03	4.82455e-12	MICB	MHC class I polypeptide-related sequence B	protein_coding	6	1	31494881	31511124	4277
ENSG00000123609	2.00793	x 4.02	4.47766e-13	NMI	N-myc and STAT interactor	protein_coding	2	-1	151270470	151289894	9111
ENSG00000067066	2.00779	x 4.02	9.21832e-14	SP100	SP100 nuclear antigen	protein_coding	2	1	230415942	230545606	6672
ENSG00000253958	2.00429	x 4.01	6.02306e-12	CLDN23	claudin 23	protein_coding	8	1	8701937	8704096	137075
ENSG00000272462	2.00373	x 4.01	6.72169e-11	ENSG00000272462	novel transcript	lncRNA	6	1	25992641	26001775	-
ENSG00000267521	-2.00125	/ 4	4.64123e-05	ENSG00000267521	novel transcript	lncRNA	17	-1	76957023	76958222	-
ENSG00000171631	1.99854	x 4	5.10122e-11	P2RY6	pyrimidinergic receptor P2Y6	protein_coding	11	1	73264498	73305103	5031
ENSG00000285572	-1.99769	/ 3.99	1.58197e-06	ENSG00000285572	novel transcript	lncRNA	13	-1	76552807	76846524	-
ENSG00000267589	-1.99699	/ 3.99	0.000209665	ENSG00000267589	ribosomal protein L32 (RPL32) pseudogene	processed_pseudogene	19	1	6072823	6073527	-
ENSG00000227032	1.99604	x 3.99	8.49702e-09	RPS2P36	ribosomal protein S2 pseudogene 36	processed_pseudogene	10	-1	96620877	96621707	100271243
ENSG00000141574	1.99141	x 3.98	1.16794e-10	SECTM1	secreted and transmembrane 1	protein_coding	17	-1	82321024	82334074	6398
ENSG00000136682	1.99017	x 3.97	4.07103e-11	CBWD2	COBW domain containing 2	protein_coding	2	1	113437691	113496204	150472
ENSG00000128604	1.98952	x 3.97	2.01869e-12	IRF5	interferon regulatory factor 5	protein_coding	7	1	128937457	128950038	3663
ENSG00000145685	1.98866	x 3.97	3.66325e-09	LHFPL2	LHFPL tetraspan subfamily member 2	protein_coding	5	-1	78485215	78770021	10184
ENSG00000244491	1.98803	x 3.97	2.84644e-08	ENSG00000244491	novel transcript, antisense to SUN2	lncRNA	22	1	38734725	38738765	-
ENSG00000138670	1.9856	x 3.96	2.52201e-11	RASGEF1B	RasGEF domain family member 1B	protein_coding	4	-1	81426393	82044244	153020
ENSG00000267711	1.98277	x 3.95	3.17617e-06	ENSG00000267711	novel transcript	lncRNA	17	-1	35400878	35403006	-
ENSG00000256356	1.98246	x 3.95	2.69405e-05	HSPA8P5	heat shock protein family A (Hsp70) member 8 pseudogene 5	processed_pseudogene	12	1	4097451	4099519	-
ENSG00000105939	1.9816	x 3.95	2.02454e-10	ZC3HAV1	zinc finger CCCH-type containing, antiviral 1	protein_coding	7	-1	139043515	139132122	56829
ENSG00000231535	1.98093	x 3.95	3.5219e-10	LINC00278	long intergenic non-protein coding RNA 278	lncRNA	Y	1	3002887	3200509	100873962
ENSG00000134028	1.97996	x 3.94	4.1027e-06	ADAMDEC1	ADAM like decysin 1	protein_coding	8	1	24384285	24406013	27299
ENSG00000254721	1.97888	x 3.94	0.0030428	ENSG00000254721	novel transcript	lncRNA	11	-1	70206291	70207390	-
ENSG00000104332	1.97531	x 3.93	0.00181055	SFRP1	secreted frizzled related protein 1	protein_coding	8	-1	41261962	41309473	6422
ENSG00000154736	-1.97211	/ 3.92	7.55908e-05	ADAMTS5	ADAM metallopeptidase with thrombospondin type 1 motif 5	protein_coding	21	-1	26917922	26967088	11096
ENSG00000232680	1.96901	x 3.91	1.7649e-10	ENSG00000232680	novel transcript	lncRNA	19	-1	35432957	35434642	-
ENSG00000188343	1.96731	x 3.91	1.25797e-05	CIBAR1	CBY1 interacting BAR domain containing 1	protein_coding	8	1	93698561	93731527	137392
ENSG00000244682	1.96693	x 3.91	3.20552e-12	FCGR2C	Fc fragment of IgG receptor IIc (gene/pseudogene)	polymorphic_pseudogene	1	1	161581339	161605662	-
ENSG00000254415	1.96635	x 3.91	2.14067e-10	SIGLEC14	sialic acid binding Ig like lectin 14	protein_coding	19	-1	51639478	51646825	100049587
ENSG00000100226	1.96632	x 3.91	1.00116e-11	GTPBP1	GTP binding protein 1	protein_coding	22	1	38705742	38738299	9567
ENSG00000273272	1.96398	x 3.9	7.84018e-15	ENSG00000273272	novel transcript	lncRNA	22	1	50541108	50543011	-
ENSG00000266017	1.96341	x 3.9	9.36401e-07	MIR4477B	microRNA 4477b	miRNA	9	1	63819574	63819654	100616194
ENSG00000073737	1.96154	x 3.89	6.36789e-11	DHRS9	dehydrogenase/reductase 9	protein_coding	2	1	169064789	169096167	10170
ENSG00000152672	1.95938	x 3.89	6.69461e-10	CLEC4F	C-type lectin domain family 4 member F	protein_coding	2	-1	70808643	70820599	165530
ENSG00000128335	1.95477	x 3.88	1.28264e-11	APOL2	apolipoprotein L2	protein_coding	22	-1	36226209	36239954	23780
ENSG00000120280	1.95387	x 3.87	6.02306e-12	TASL	TLR adaptor interacting with endolysosomal SLC15A4	protein_coding	X	-1	30558809	30577766	80231
ENSG00000082397	1.95305	x 3.87	1.53147e-12	EPB41L3	erythrocyte membrane protein band 4.1 like 3	protein_coding	18	-1	5392381	5630700	23136
ENSG00000129667	1.95161	x 3.87	2.94108e-11	RHBDF2	rhomboid 5 homolog 2	protein_coding	17	-1	76470891	76501790	79651
ENSG00000133055	-1.95016	/ 3.86	1.07115e-08	MYBPH	myosin binding protein H	protein_coding	1	-1	203167811	203175826	4608
ENSG00000283444	1.94761	x 3.86	0.000129854	GPR141BP	G protein-coupled receptor 141B, pseudogene	unitary_pseudogene	7	1	37796058	37796888	100420413
ENSG00000146859	1.94476	x 3.85	6.33311e-11	TMEM140	transmembrane protein 140	protein_coding	7	1	135148072	135166215	55281
ENSG00000100228	-1.94454	/ 3.85	1.61705e-11	RAB36	RAB36, member RAS oncogene family	protein_coding	22	1	23145366	23165663	9609
ENSG00000166033	-1.94368	/ 3.85	6.29188e-05	HTRA1	HtrA serine peptidase 1	protein_coding	10	1	122458551	122514907	5654
ENSG00000130202	1.93695	x 3.83	1.5513e-07	NECTIN2	nectin cell adhesion molecule 2	protein_coding	19	1	44846175	44889223	5819
ENSG00000234345	-1.93586	/ 3.83	7.26224e-05	ELF2P1	ELF2 pseudogene 1	processed_pseudogene	X	-1	103910305	103911352	-
ENSG00000288836	1.9333	x 3.82	7.16076e-06	ENSG00000288836	novel transcript	lncRNA	6	1	144139977	144141641	-
ENSG00000182580	-1.93174	/ 3.82	2.63974e-06	EPHB3	EPH receptor B3	protein_coding	3	1	184561785	184582408	2049
ENSG00000280122	-1.93055	/ 3.81	0.0001143	ENSG00000280122	TEC	TEC	17	-1	76966285	76969530	-
ENSG00000111181	1.92948	x 3.81	2.07405e-11	SLC6A12	solute carrier family 6 member 12	protein_coding	12	-1	190077	214570	6539
ENSG00000289007	1.92667	x 3.8	1.99538e-06	ENSG00000289007	novel transcript	lncRNA	X	-1	2566024	2609207	101928092
ENSG00000111199	1.92612	x 3.8	3.67898e-09	TRPV4	transient receptor potential cation channel subfamily V member 4	protein_coding	12	-1	109783087	109833406	59341
ENSG00000162714	1.92038	x 3.79	4.07645e-11	ZNF496	zinc finger protein 496	protein_coding	1	-1	247297412	247331867	84838
ENSG00000110944	-1.91836	/ 3.78	2.91955e-06	IL23A	interleukin 23 subunit alpha	protein_coding	12	1	56334174	56340410	51561
ENSG00000246430	1.91627	x 3.77	1.2058e-08	LINC00968	long intergenic non-protein coding RNA 968	lncRNA	8	-1	56494923	56559823	100507632
ENSG00000160710	1.91548	x 3.77	3.20027e-14	ADAR	adenosine deaminase RNA specific	protein_coding	1	-1	154581695	154628013	103
ENSG00000237217	1.91535	x 3.77	5.6582e-08	ENSG00000237217	novel pseudogene	processed_pseudogene	2	1	64450096	64450524	-
ENSG00000166924	-1.91482	/ 3.77	9.1644e-05	NYAP1	neuronal tyrosine phosphorylated phosphoinositide-3-kinase adaptor 1	protein_coding	7	1	100483927	100494802	222950
ENSG00000262332	-1.91223	/ 3.76	3.30093e-07	ENSG00000262332	novel transcript, antisense to ABCC6	lncRNA	16	1	16223027	16224261	-
ENSG00000132109	1.9108	x 3.76	1.78849e-13	TRIM21	tripartite motif containing 21	protein_coding	11	-1	4384897	4393702	6737
ENSG00000232815	1.90852	x 3.75	1.51532e-07	DUX4L50	double homeobox 4 like 50 (pseudogene)	unprocessed_pseudogene	9	-1	63817748	63818462	-
ENSG00000181963	1.90779	x 3.75	9.49946e-09	OR52K2	olfactory receptor family 52 subfamily K member 2	protein_coding	11	1	4449295	4450361	119774
ENSG00000080986	1.90704	x 3.75	7.71715e-12	NDC80	NDC80 kinetochore complex component	protein_coding	18	1	2571557	2616635	10403
ENSG00000134765	-1.90635	/ 3.75	6.70906e-05	DSC1	desmocollin 1	protein_coding	18	-1	31129236	31162856	1823
ENSG00000111224	1.90454	x 3.74	7.23817e-12	PARP11	poly(ADP-ribose) polymerase family member 11	protein_coding	12	-1	3791047	3873448	57097
ENSG00000260188	1.90413	x 3.74	2.96364e-06	ENSG00000260188	novel transcript, antisense to SLC22A16	lncRNA	6	1	110477907	110479436	-
ENSG00000283529	-1.89969	/ 3.73	1.37462e-06	ENSG00000283529	somatomedin B and thrombospondin type 1 domain containing (SBSPON) pseudogene	transcribed_unprocessed_pseudogene	20	1	49318337	49441654	-
ENSG00000233098	-1.89812	/ 3.73	1.83194e-06	CCDC144NL-AS1	CCDC144NL antisense RNA 1	lncRNA	17	1	20868433	21002276	440416
ENSG00000152689	1.89748	x 3.73	2.39262e-09	RASGRP3	RAS guanyl releasing protein 3	protein_coding	2	1	33436324	33564750	25780
ENSG00000269243	1.89697	x 3.72	4.01981e-06	ENSG00000269243	novel transcript, antisense RAB8A	lncRNA	19	-1	16123661	16139892	-
ENSG00000196684	1.89652	x 3.72	2.8279e-13	HSH2D	hematopoietic SH2 domain containing	protein_coding	19	1	16134028	16158575	84941
ENSG00000204397	1.8943	x 3.72	9.34434e-08	CARD16	caspase recruitment domain family member 16	protein_coding	11	-1	105041326	105101431	114769
ENSG00000225217	1.89273	x 3.71	6.85368e-12	HSPA7	heat shock protein family A (Hsp70) member 7 (pseudogene)	unprocessed_pseudogene	1	1	161606291	161608217	-
ENSG00000121742	-1.89206	/ 3.71	0.000234077	GJB6	gap junction protein beta 6	protein_coding	13	-1	20221962	20232365	10804
ENSG00000181778	1.89137	x 3.71	3.47533e-09	TMEM252	transmembrane protein 252	protein_coding	9	-1	68536580	68540883	169693
ENSG00000069188	-1.88709	/ 3.7	1.45533e-07	SDK2	sidekick cell adhesion molecule 2	protein_coding	17	-1	73334384	73644445	54549
ENSG00000233875	1.88483	x 3.69	1.35363e-10	ENSG00000233875	novel transcript	lncRNA	1	-1	154579065	154579663	-
ENSG00000271447	-1.88367	/ 3.69	1.18391e-06	MMP28	matrix metallopeptidase 28	protein_coding	17	-1	35756249	35795707	79148
ENSG00000183691	-1.88132	/ 3.68	1.28319e-06	NOG	noggin	protein_coding	17	1	56593699	56595611	9241
ENSG00000243650	1.87939	x 3.68	2.01842e-10	RN7SL834P	RNA, 7SL, cytoplasmic 834, pseudogene	misc_RNA	2	1	230507101	230507386	106481148
ENSG00000228923	-1.87084	/ 3.66	7.23643e-05	ENSG00000228923	novel transcript	lncRNA	22	1	24516508	24518386	-
ENSG00000253430	1.86483	x 3.64	2.56827e-07	ENSG00000253430	novel transcript	lncRNA	8	1	26422593	26423929	-
ENSG00000135540	1.86354	x 3.64	9.40917e-12	NHSL1	NHS like 1	protein_coding	6	-1	138422043	138692571	57224
ENSG00000075151	1.86067	x 3.63	1.89499e-09	EIF4G3	eukaryotic translation initiation factor 4 gamma 3	protein_coding	1	-1	20806292	21177285	8672
ENSG00000247317	1.85893	x 3.63	7.47447e-11	LY6E-DT	LY6E divergent transcript	lncRNA	8	-1	142981738	143018437	-
ENSG00000137414	1.85875	x 3.63	6.5424e-11	FAM8A1	family with sequence similarity 8 member A1	protein_coding	6	1	17600302	17611719	51439
ENSG00000161643	1.85559	x 3.62	5.1216e-10	SIGLEC16	sialic acid binding Ig like lectin 16	polymorphic_pseudogene	19	1	49969600	49975819	400709
ENSG00000072121	1.85497	x 3.62	3.66325e-09	ZFYVE26	zinc finger FYVE-type containing 26	protein_coding	14	-1	67727374	67816590	23503
ENSG00000270000	1.85188	x 3.61	9.66776e-06	ENSG00000270000	novel transcript	lncRNA	14	-1	74471930	74472360	-
ENSG00000104972	1.84688	x 3.6	4.82916e-11	LILRB1	leukocyte immunoglobulin like receptor B1	protein_coding	19	1	54617158	54638022	10859
ENSG00000250011	1.8441	x 3.59	3.48772e-06	HMGB1P3	high mobility group box 1 pseudogene 3	processed_pseudogene	2	1	230515023	230515638	-
ENSG00000148175	1.84359	x 3.59	8.77886e-09	STOM	stomatin	protein_coding	9	-1	121338987	121370304	2040
ENSG00000289425	1.83999	x 3.58	1.22602e-07	ENSG00000289425	novel transcript, sense intronic to RABGAP1L	lncRNA	1	1	174967328	174967944	-
ENSG00000254789	-1.83837	/ 3.58	7.5426e-05	ENSG00000254789	novel transcript	lncRNA	11	-1	15571813	15622447	-
ENSG00000270106	1.83412	x 3.57	6.02548e-05	TSNAX-DISC1	TSNAX-DISC1 readthrough (NMD candidate)	protein_coding	1	1	231528653	231819244	100303453
ENSG00000182912	-1.83257	/ 3.56	0.000975543	TSPEAR-AS2	TSPEAR antisense RNA 2	lncRNA	21	1	44517216	44525952	-
ENSG00000161640	1.83031	x 3.56	3.17469e-07	SIGLEC11	sialic acid binding Ig like lectin 11	protein_coding	19	-1	49948985	49961172	114132
ENSG00000274501	-1.82859	/ 3.55	0.000120294	ENSG00000274501	novel transcript, antisense to ZGPAT	lncRNA	20	-1	63730072	63730377	-
ENSG00000234965	-1.82672	/ 3.55	0.00293723	SHISA8	shisa family member 8	protein_coding	22	-1	41909543	41915074	440829
ENSG00000179921	1.8265	x 3.55	3.35676e-11	GPBAR1	G protein-coupled bile acid receptor 1	protein_coding	2	1	218259496	218263861	151306
ENSG00000154188	-1.82615	/ 3.55	1.67896e-08	ANGPT1	angiopoietin 1	protein_coding	8	-1	107249482	107498055	284
ENSG00000145287	1.82587	x 3.55	5.1216e-10	PLAC8	placenta associated 8	protein_coding	4	-1	83090048	83137075	51316
ENSG00000264370	1.82264	x 3.54	0.000593481	MIR3125	microRNA 3125	miRNA	2	1	12737367	12737444	100422986
ENSG00000172493	1.81667	x 3.52	9.5786e-10	AFF1	AF4/FMR2 family member 1	protein_coding	4	1	86935002	87141039	4299
ENSG00000114745	1.81536	x 3.52	2.70902e-11	GORASP1	golgi reassembly stacking protein 1	protein_coding	3	-1	39096599	39107863	64689
ENSG00000233214	1.81407	x 3.52	5.87482e-10	ENSG00000233214	novel transcript	lncRNA	19	-1	35424062	35424652	-
ENSG00000048342	-1.8129	/ 3.51	0.000160797	CC2D2A	coiled-coil and C2 domain containing 2A	protein_coding	4	1	15469865	15601552	57545
ENSG00000156500	1.81015	x 3.51	3.87758e-09	PABIR3	PABIR family member 3	protein_coding	X	1	134796395	134854835	159091
ENSG00000254362	1.80937	x 3.5	2.3767e-07	ENSG00000254362	novel transcript	lncRNA	8	1	26440491	26442595	-
ENSG00000287480	1.80739	x 3.5	6.66239e-06	ENSG00000287480	novel transcript	lncRNA	9	-1	197065	209554	-
ENSG00000159228	1.8048	x 3.49	1.35363e-10	CBR1	carbonyl reductase 1	protein_coding	21	1	36069941	36073166	873
ENSG00000129682	1.80145	x 3.49	4.83439e-06	FGF13	fibroblast growth factor 13	protein_coding	X	-1	138614727	139222777	2258
ENSG00000181291	-1.79608	/ 3.47	0.000227811	TMEM132E	transmembrane protein 132E	protein_coding	17	1	34579487	34639318	124842
ENSG00000248544	-1.79375	/ 3.47	0.000185539	ENSG00000248544	novel transcript, antisense to CYFIP2	lncRNA	5	-1	157375741	157384950	-
ENSG00000171714	1.79293	x 3.47	2.77698e-09	ANO5	anoctamin 5	protein_coding	11	1	21782659	22283567	203859
ENSG00000171132	1.79274	x 3.46	3.94749e-10	PRKCE	protein kinase C epsilon	protein_coding	2	1	45651345	46187990	5581
ENSG00000248473	-1.79226	/ 3.46	1.7006e-06	LINC01962	long intergenic non-protein coding RNA 1962	lncRNA	5	-1	181178821	181191852	102577426
ENSG00000134827	1.79031	x 3.46	1.67118e-07	TCN1	transcobalamin 1	protein_coding	11	-1	59852800	59866489	6947
ENSG00000130643	-1.78969	/ 3.46	0.00317755	CALY	calcyon neuron specific vesicular protein	protein_coding	10	-1	133324072	133336935	50632
ENSG00000240065	1.78923	x 3.46	1.61705e-11	PSMB9	proteasome 20S subunit beta 9	protein_coding	6	1	32844136	32859851	5698
ENSG00000010379	1.78592	x 3.45	1.08883e-05	SLC6A13	solute carrier family 6 member 13	protein_coding	12	-1	220621	262873	6540
ENSG00000226822	1.78526	x 3.45	4.87209e-08	LINC02785	long intergenic non-protein coding RNA 2785	lncRNA	1	1	108040263	108076020	-
ENSG00000272564	1.78505	x 3.45	8.92213e-06	ENSG00000272564	novel transcript	lncRNA	2	1	85904279	85904727	-
ENSG00000181634	1.78377	x 3.44	1.48732e-07	TNFSF15	TNF superfamily member 15	protein_coding	9	-1	114784652	114806039	9966
ENSG00000107796	1.7809	x 3.44	3.71863e-09	ACTA2	actin alpha 2, smooth muscle	protein_coding	10	-1	88935074	88991339	59
ENSG00000150961	1.78001	x 3.43	1.12365e-08	SEC24D	SEC24 homolog D, COPII coat complex component	protein_coding	4	-1	118722823	118838683	9871
ENSG00000142961	1.77661	x 3.43	8.70427e-11	MOB3C	MOB kinase activator 3C	protein_coding	1	-1	46607719	46616811	148932
ENSG00000166889	1.77519	x 3.42	3.19619e-11	PATL1	PAT1 homolog 1, processing body mRNA decay factor	protein_coding	11	-1	59636716	59669037	219988
ENSG00000137752	1.77504	x 3.42	3.55413e-11	CASP1	caspase 1	protein_coding	11	-1	105025443	105035250	834
ENSG00000050555	-1.7748	/ 3.42	6.07286e-06	LAMC3	laminin subunit gamma 3	protein_coding	9	1	131009174	131094473	10319
ENSG00000119862	1.77258	x 3.42	2.14521e-10	LGALSL	galectin like	protein_coding	2	1	64453969	64461381	29094
ENSG00000144893	1.77023	x 3.41	1.37638e-08	MED12L	mediator complex subunit 12L	protein_coding	3	1	151085286	151437072	116931
ENSG00000065361	-1.76982	/ 3.41	0.000458515	ERBB3	erb-b2 receptor tyrosine kinase 3	protein_coding	12	1	56076799	56103505	2065
ENSG00000155313	1.76802	x 3.41	7.63862e-11	USP25	ubiquitin specific peptidase 25	protein_coding	21	1	15729982	15880064	29761
ENSG00000173372	1.7667	x 3.4	1.83045e-08	C1QA	complement C1q A chain	protein_coding	1	1	22636628	22639678	712
ENSG00000274251	-1.76396	/ 3.4	0.00120831	ENSG00000274251	novel transcript	lncRNA	11	1	67353629	67354348	-
ENSG00000108984	1.76386	x 3.4	5.20545e-08	MAP2K6	mitogen-activated protein kinase kinase 6	protein_coding	17	1	69414697	69553865	5608
ENSG00000144843	1.7627	x 3.39	1.79233e-13	ADPRH	ADP-ribosylarginine hydrolase	protein_coding	3	1	119579268	119589945	141
ENSG00000170891	-1.76138	/ 3.39	0.00259066	CYTL1	cytokine like 1	protein_coding	4	-1	5014586	5019458	54360
ENSG00000198673	1.75786	x 3.38	3.13111e-09	TAFA2	TAFA chemokine like family member 2	protein_coding	12	-1	61708273	62279150	338811
ENSG00000028116	1.75717	x 3.38	5.87775e-15	VRK2	VRK serine/threonine kinase 2	protein_coding	2	1	57907629	58159920	7444
ENSG00000171115	1.75681	x 3.38	9.88986e-12	GIMAP8	GTPase, IMAP family member 8	protein_coding	7	1	150450630	150479393	155038
ENSG00000180720	1.75328	x 3.37	6.30339e-07	CHRM4	cholinergic receptor muscarinic 4	protein_coding	11	-1	46383789	46391776	1132
ENSG00000114770	-1.75234	/ 3.37	2.06217e-10	ABCC5	ATP binding cassette subfamily C member 5	protein_coding	3	-1	183919934	184017939	10057
ENSG00000285534	-1.75145	/ 3.37	0.0001385	ENSG00000285534	novel transcript	lncRNA	13	-1	109478739	109731700	-
ENSG00000162645	1.74926	x 3.36	2.70902e-11	GBP2	guanylate binding protein 2	protein_coding	1	-1	89106132	89150456	2634
ENSG00000172367	-1.74892	/ 3.36	6.30627e-05	PDZD3	PDZ domain containing 3	protein_coding	11	1	119185457	119190223	79849
ENSG00000112419	1.74679	x 3.36	3.9168e-09	PHACTR2	phosphatase and actin regulator 2	protein_coding	6	1	143536845	143831185	9749
ENSG00000004468	1.74394	x 3.35	9.17887e-14	CD38	CD38 molecule	protein_coding	4	1	15778275	15853232	952
ENSG00000234073	1.74324	x 3.35	1.90968e-06	LOC107986032	chromobox homolog 3 (CBX3) pseudogene	processed_pseudogene	3	-1	36880184	36880729	107986032
ENSG00000166278	1.74263	x 3.35	8.5725e-09	C2	complement C2	protein_coding	6	1	31897785	31945672	717
ENSG00000227051	-1.74079	/ 3.34	4.88424e-06	C14orf132	chromosome 14 open reading frame 132	protein_coding	14	1	96039362	96093971	56967
ENSG00000137767	1.74053	x 3.34	1.21404e-10	SQOR	sulfide quinone oxidoreductase	protein_coding	15	1	45631148	45691281	58472
ENSG00000105287	1.73833	x 3.34	8.57718e-11	PRKD2	protein kinase D2	protein_coding	19	-1	46674275	46717127	25865
ENSG00000138755	1.73786	x 3.34	0.000186697	CXCL9	C-X-C motif chemokine ligand 9	protein_coding	4	-1	76001275	76007509	4283
ENSG00000104320	1.73379	x 3.33	1.88641e-10	NBN	nibrin	protein_coding	8	-1	89933331	90003228	4683
ENSG00000168404	1.73267	x 3.32	2.29902e-12	MLKL	mixed lineage kinase domain like pseudokinase	protein_coding	16	-1	74671855	74700960	197259
ENSG00000258659	1.73234	x 3.32	1.77011e-06	TRIM34	tripartite motif containing 34	protein_coding	11	1	5619764	5644398	53840
ENSG00000289129	-1.73158	/ 3.32	3.66583e-06	ENSG00000289129	novel transcript, antisense to INPP5D	lncRNA	2	-1	233177184	233180108	-
ENSG00000101986	1.73096	x 3.32	5.83183e-10	ABCD1	ATP binding cassette subfamily D member 1	protein_coding	X	1	153724856	153744755	215
ENSG00000162576	-1.72987	/ 3.32	7.89827e-05	MXRA8	matrix remodeling associated 8	protein_coding	1	-1	1352689	1361777	54587
ENSG00000099860	1.72952	x 3.32	5.49016e-11	GADD45B	growth arrest and DNA damage inducible beta	protein_coding	19	1	2476122	2478259	4616
ENSG00000138688	1.72808	x 3.31	8.08274e-10	KIAA1109	KIAA1109	protein_coding	4	1	122152331	122364167	84162
ENSG00000257433	1.72693	x 3.31	4.21121e-10	RPAP3-DT	RPAP3 divergent transcript	lncRNA	12	1	47706058	47742294	105369748
ENSG00000180061	1.72495	x 3.31	1.08663e-10	TMEM150B	transmembrane protein 150B	protein_coding	19	-1	55312801	55334048	284417
ENSG00000279913	1.72007	x 3.29	8.03613e-06	ENSG00000279913	TEC	TEC	4	1	99844138	99844696	-
ENSG00000188404	1.71914	x 3.29	1.00331e-09	SELL	selectin L	protein_coding	1	-1	169690665	169711702	6402
ENSG00000231187	1.7182	x 3.29	4.91671e-08	LOC102724593	novel transcript	lncRNA	10	-1	46580708	46598150	102724593
ENSG00000286940	1.71806	x 3.29	2.27551e-08	MICB-DT	MICB divergent transcript	lncRNA	6	-1	31479973	31494935	102725068
ENSG00000268729	1.71586	x 3.28	2.14782e-07	ENSG00000268729	novel transcript, antisense to BRSK1	lncRNA	19	-1	55312029	55312495	-
ENSG00000134470	1.71452	x 3.28	1.25466e-11	IL15RA	interleukin 15 receptor subunit alpha	protein_coding	10	-1	5943639	5978187	3601
ENSG00000276747	1.71304	x 3.28	4.05875e-05	PADI6	peptidyl arginine deiminase 6	protein_coding	1	1	17372196	17401699	353238
ENSG00000137731	-1.70767	/ 3.27	2.21339e-05	FXYD2	FXYD domain containing ion transport regulator 2	protein_coding	11	-1	117800844	117828698	486
ENSG00000090659	1.70633	x 3.26	3.54561e-09	CD209	CD209 molecule	protein_coding	19	-1	7739993	7747564	30835
ENSG00000287201	-1.70581	/ 3.26	6.19507e-07	ENSG00000287201	novel transcript, antisense to ASAP1	lncRNA	8	1	130248287	130251051	-
ENSG00000283597	-1.70479	/ 3.26	9.48222e-06	FAM169B	family with sequence similarity 169 member B	transcribed_unitary_pseudogene	15	-1	98437162	98547728	283777
ENSG00000166743	1.70386	x 3.26	8.05775e-07	ACSM1	acyl-CoA synthetase medium chain family member 1	protein_coding	16	-1	20623235	20698890	116285
ENSG00000134901	-1.70381	/ 3.26	0.000501975	POGLUT2	protein O-glucosyltransferase 2	protein_coding	13	-1	102784281	102798976	79070
ENSG00000239713	1.70285	x 3.26	2.35883e-09	APOBEC3G	apolipoprotein B mRNA editing enzyme catalytic subunit 3G	protein_coding	22	1	39077067	39087743	60489
ENSG00000059758	1.70282	x 3.26	6.85385e-11	CDK17	cyclin dependent kinase 17	protein_coding	12	-1	96278261	96400480	5128
ENSG00000264400	1.70047	x 3.25	0.000209865	RN7SL491P	RNA, 7SL, cytoplasmic 491, pseudogene	misc_RNA	19	-1	35414881	35415149	106480514
ENSG00000184613	-1.7001	/ 3.25	1.05524e-07	NELL2	neural EGFL like 2	protein_coding	12	-1	44508275	44921848	4753
ENSG00000173083	1.6999	x 3.25	5.02402e-13	HPSE	heparanase	protein_coding	4	-1	83292461	83335153	10855
ENSG00000119121	-1.69988	/ 3.25	4.58351e-09	TRPM6	transient receptor potential cation channel subfamily M member 6	protein_coding	9	-1	74722495	74888094	140803
ENSG00000127951	1.69882	x 3.25	3.09453e-11	FGL2	fibrinogen like 2	protein_coding	7	-1	77193369	77199848	10875
ENSG00000231233	1.69805	x 3.24	3.60692e-08	CFAP58-DT	CFAP58 divergent transcript	lncRNA	10	-1	104351301	104353624	100505869
ENSG00000165300	-1.69794	/ 3.24	2.93673e-05	SLITRK5	SLIT and NTRK like family member 5	protein_coding	13	1	87671371	87696272	26050
ENSG00000167461	1.69632	x 3.24	3.19619e-11	RAB8A	RAB8A, member RAS oncogene family	protein_coding	19	1	16111889	16134234	4218
ENSG00000117266	1.69612	x 3.24	1.53147e-12	CDK18	cyclin dependent kinase 18	protein_coding	1	1	205504596	205532793	5129
ENSG00000100024	-1.69537	/ 3.24	1.41433e-09	UPB1	beta-ureidopropionase 1	protein_coding	22	1	24494107	24528390	51733
ENSG00000225101	1.69537	x 3.24	2.14521e-10	OR52K3P	olfactory receptor family 52 subfamily K member 3 pseudogene	transcribed_unprocessed_pseudogene	11	1	4393775	4520905	-
ENSG00000281100	1.69499	x 3.24	1.42632e-09	ENSG00000281100	TEC	TEC	3	-1	36823151	36825158	-
ENSG00000163328	1.69421	x 3.24	7.49294e-10	GPR155	G protein-coupled receptor 155	protein_coding	2	-1	174431571	174487094	151556
ENSG00000226862	-1.69228	/ 3.23	4.19271e-05	ENSG00000226862	novel transcript	lncRNA	1	1	202604268	202605293	-
ENSG00000215196	-1.68958	/ 3.23	7.75271e-06	BASP1-AS1	BASP1 antisense RNA 1	lncRNA	5	-1	17089296	17217047	285696
ENSG00000234127	1.68939	x 3.23	1.61705e-11	TRIM26	tripartite motif containing 26	protein_coding	6	-1	30184455	30213427	7726
ENSG00000215533	1.68552	x 3.22	1.3247e-07	LINC00189	long intergenic non-protein coding RNA 189	lncRNA	21	1	29193480	29288205	193629
ENSG00000263766	1.685	x 3.22	2.0323e-12	KPNB1-DT	KPNB1 divergent transcript	lncRNA	17	-1	47603860	47649449	112268184
ENSG00000162407	-1.6823	/ 3.21	0.00100841	PLPP3	phospholipid phosphatase 3	protein_coding	1	-1	56494761	56645301	8613
ENSG00000124688	1.68012	x 3.2	1.75996e-12	MAD2L1BP	MAD2L1 binding protein	protein_coding	6	1	43629540	43640941	9587
ENSG00000124466	-1.67801	/ 3.2	1.92858e-06	LYPD3	LY6/PLAUR domain containing 3	protein_coding	19	-1	43460787	43465608	27076
ENSG00000107864	1.67651	x 3.2	5.33824e-09	CPEB3	cytoplasmic polyadenylation element binding protein 3	protein_coding	10	-1	92046692	92291078	22849
ENSG00000175513	1.67634	x 3.2	3.03328e-06	TSGA10IP	testis specific 10 interacting protein	protein_coding	11	1	65945445	65959963	254187
ENSG00000096968	1.6753	x 3.19	1.17638e-11	JAK2	Janus kinase 2	protein_coding	9	1	4984390	5129948	3717
ENSG00000112245	1.67241	x 3.19	0.000106108	PTP4A1	protein tyrosine phosphatase 4A1	protein_coding	6	1	63521746	63583588	7803
ENSG00000183734	1.67216	x 3.19	8.9436e-08	ASCL2	achaete-scute family bHLH transcription factor 2	protein_coding	11	-1	2268498	2270588	430
ENSG00000113368	1.66944	x 3.18	6.18346e-10	LMNB1	lamin B1	protein_coding	5	1	126776623	126837020	4001
ENSG00000071575	1.66843	x 3.18	4.89537e-07	TRIB2	tribbles pseudokinase 2	protein_coding	2	1	12716910	12742734	28951
ENSG00000277301	-1.66741	/ 3.18	2.61534e-06	LOC101929698	novel transcript, antisense to NOL4L	lncRNA	20	1	32509959	32520285	101929698
ENSG00000187037	1.66572	x 3.17	2.14782e-07	GPR141	G protein-coupled receptor 141	protein_coding	7	1	37683766	37833788	353345
ENSG00000289327	1.66544	x 3.17	5.81892e-05	ENSG00000289327	novel transcript, antisense to DYSF	lncRNA	2	-1	71453096	71454447	-
ENSG00000163235	-1.66381	/ 3.17	2.14782e-07	TGFA	transforming growth factor alpha	protein_coding	2	-1	70447284	70554193	7039
ENSG00000284395	-1.6623	/ 3.17	0.000174379	PERCC1	proline and glutamate rich with coiled coil 1	protein_coding	16	1	1431078	1434441	105371045
ENSG00000168916	-1.66186	/ 3.16	1.57544e-08	ZNF608	zinc finger protein 608	protein_coding	5	-1	124636913	124748807	57507
ENSG00000164054	1.66117	x 3.16	9.52862e-14	SHISA5	shisa family member 5	protein_coding	3	-1	48467798	48504826	51246
ENSG00000101347	1.65753	x 3.15	5.76895e-13	SAMHD1	SAM and HD domain containing deoxynucleoside triphosphate triphosphohydrolase 1	protein_coding	20	-1	36890229	36951893	25939
ENSG00000274422	-1.65575	/ 3.15	0.00239315	ENSG00000274422	novel transcript	lncRNA	22	-1	22283928	22287220	-
ENSG00000065911	1.65352	x 3.15	6.79859e-12	MTHFD2	methylenetetrahydrofolate dehydrogenase (NADP+ dependent) 2, methenyltetrahydrofolate cyclohydrolase	protein_coding	2	1	74186172	74217565	10797
ENSG00000272620	1.64899	x 3.14	0.000641874	AFAP1-AS1	AFAP1 antisense RNA 1	lncRNA	4	1	7754077	7778928	84740
ENSG00000182179	1.64893	x 3.14	1.21212e-09	UBA7	ubiquitin like modifier activating enzyme 7	protein_coding	3	-1	49805209	49813953	7318
ENSG00000236047	1.64886	x 3.14	0.000176903	RPL13AP12	ribosomal protein L13a pseudogene 12	processed_pseudogene	2	1	202520401	202520989	100271277
ENSG00000273419	-1.64711	/ 3.13	0.00864536	ENSG00000273419	novel transcript, antisense to ZNF862	lncRNA	7	-1	149858400	149862492	-
ENSG00000234518	1.64542	x 3.13	2.38979e-09	PTGES3P1	prostaglandin E synthase 3 pseudogene 1	processed_pseudogene	1	-1	89104285	89104767	-
ENSG00000172985	-1.6454	/ 3.13	1.82951e-09	SH3RF3	SH3 domain containing ring finger 3	protein_coding	2	1	109129205	109504634	344558
ENSG00000182054	1.64536	x 3.13	2.9055e-08	IDH2	isocitrate dehydrogenase (NADP(+)) 2	protein_coding	15	-1	90083045	90102477	3418
ENSG00000123737	1.64506	x 3.13	2.61734e-07	EXOSC9	exosome component 9	protein_coding	4	1	121801318	121817021	5393
ENSG00000187475	1.64195	x 3.12	1.12038e-06	H1-6	H1.6 linker histone, cluster member	protein_coding	6	-1	26107412	26108135	3010
ENSG00000189337	-1.64188	/ 3.12	1.50711e-07	KAZN	kazrin, periplakin interacting protein	protein_coding	1	1	13892792	15118043	23254
ENSG00000253764	-1.64178	/ 3.12	0.000862913	KBTBD11-AS1	KBTBD11 antisense RNA 1	lncRNA	8	-1	1971153	1974768	101928058
ENSG00000124762	1.64124	x 3.12	2.14606e-10	CDKN1A	cyclin dependent kinase inhibitor 1A	protein_coding	6	1	36676460	36687337	1026
ENSG00000197859	-1.63678	/ 3.11	0.000121858	ADAMTSL2	ADAMTS like 2	protein_coding	9	1	133532164	133575519	9719
ENSG00000124357	1.63623	x 3.11	1.73642e-11	NAGK	N-acetylglucosamine kinase	protein_coding	2	1	71064344	71079808	55577
ENSG00000204217	1.63575	x 3.11	7.49294e-10	BMPR2	bone morphogenetic protein receptor type 2	protein_coding	2	1	202376327	202567751	659
ENSG00000285761	1.63481	x 3.11	7.4198e-06	ENSG00000285761	novel transcript	lncRNA	6	1	29752573	29763295	-
ENSG00000189013	1.63436	x 3.1	0.000104307	KIR2DL4	killer cell immunoglobulin like receptor, two Ig domains and long cytoplasmic tail 4	protein_coding	19	1	54803611	54814517	3805
ENSG00000259182	1.63415	x 3.1	2.31842e-06	ENSG00000259182	novel transcript	lncRNA	15	1	101168530	101170821	-
ENSG00000119655	1.63274	x 3.1	6.27288e-12	NPC2	NPC intracellular cholesterol transporter 2	protein_coding	14	-1	74476192	74494177	10577
ENSG00000199024	1.63102	x 3.1	2.43949e-06	MIR103A2	microRNA 103a-2	miRNA	20	1	3917494	3917571	406896
ENSG00000261211	1.62946	x 3.09	8.11971e-08	ENSG00000261211	novel transcript	lncRNA	6	-1	6680309	6686948	-
ENSG00000165168	1.62665	x 3.09	6.0303e-13	CYBB	cytochrome b-245 beta chain	protein_coding	X	1	37780059	37813461	1536
ENSG00000198643	-1.62591	/ 3.09	0.000271294	FAM3D	FAM3 metabolism regulating signaling molecule D	protein_coding	3	-1	58633946	58666834	131177
ENSG00000198829	1.62458	x 3.08	2.22752e-05	SUCNR1	succinate receptor 1	protein_coding	3	1	151873643	151884619	56670
ENSG00000204421	1.62429	x 3.08	0.000769698	LY6G6C	lymphocyte antigen 6 family member G6C	protein_coding	6	-1	31718648	31721746	80740
ENSG00000116299	-1.62424	/ 3.08	7.51365e-09	ELAPOR1	endosome-lysosome associated apoptosis and autophagy regulator 1	protein_coding	1	1	109113679	109206781	57535
ENSG00000197122	1.6228	x 3.08	2.33831e-13	SRC	SRC proto-oncogene, non-receptor tyrosine kinase	protein_coding	20	1	37344685	37406050	6714
ENSG00000262001	-1.62193	/ 3.08	2.75101e-08	DLGAP1-AS2	DLGAP1 antisense RNA 2	lncRNA	18	1	3603000	3610103	-
ENSG00000224418	1.62187	x 3.08	7.68303e-05	STK24-AS1	STK24 antisense RNA 1	lncRNA	13	1	98577244	98578830	-
ENSG00000120051	1.62179	x 3.08	7.23824e-08	CFAP58	cilia and flagella associated protein 58	protein_coding	10	1	104353833	104455102	159686
ENSG00000146192	1.62124	x 3.08	6.27288e-12	FGD2	FYVE, RhoGEF and PH domain containing 2	protein_coding	6	1	37005646	37029069	221472
ENSG00000257322	-1.62002	/ 3.07	0.00267277	ENSG00000257322	novel transcript, antisense to novel protein	lncRNA	12	-1	93003390	93215679	-
ENSG00000272941	1.61728	x 3.07	3.68108e-10	ENSG00000272941	novel transcript, antisense to C7orf49	lncRNA	7	1	135168403	135169547	-
ENSG00000169242	-1.61693	/ 3.07	8.15914e-06	EFNA1	ephrin A1	protein_coding	1	1	155127876	155134899	1942
ENSG00000169228	1.61466	x 3.06	1.29035e-08	RAB24	RAB24, member RAS oncogene family	protein_coding	5	-1	177301198	177303744	53917
ENSG00000137726	1.6126	x 3.06	3.44991e-12	FXYD6	FXYD domain containing ion transport regulator 6	protein_coding	11	-1	117836976	117877486	53826
ENSG00000168310	1.61232	x 3.06	8.66634e-10	IRF2	interferon regulatory factor 2	protein_coding	4	-1	184387729	184474550	3660
ENSG00000156564	-1.61098	/ 3.05	0.000385757	LRFN2	leucine rich repeat and fibronectin type III domain containing 2	protein_coding	6	-1	40391591	40587364	57497
ENSG00000154305	1.60986	x 3.05	1.50846e-09	MIA3	MIA SH3 domain ER export factor 3	protein_coding	1	1	222618097	222668007	375056
ENSG00000272636	1.60881	x 3.05	4.66832e-06	DOC2B	double C2 domain beta	protein_coding	17	-1	142789	181650	8447
ENSG00000133574	1.60738	x 3.05	2.94008e-11	GIMAP4	GTPase, IMAP family member 4	protein_coding	7	1	150567369	150573953	55303
ENSG00000115339	1.60728	x 3.05	9.31019e-10	GALNT3	polypeptide N-acetylgalactosaminyltransferase 3	protein_coding	2	-1	165747588	165794659	2591
ENSG00000154764	-1.60688	/ 3.05	3.58652e-07	WNT7A	Wnt family member 7A	protein_coding	3	-1	13816258	13880071	7476
ENSG00000289318	1.60623	x 3.04	3.00609e-06	ENSG00000289318	novel transcript	lncRNA	1	1	143972669	143975076	-
ENSG00000183688	-1.60574	/ 3.04	2.30425e-11	RFLNB	refilin B	protein_coding	17	-1	439978	445939	359845
ENSG00000153157	1.60504	x 3.04	2.44612e-09	SYCP2L	synaptonemal complex protein 2 like	protein_coding	6	1	10886831	10979320	221711
ENSG00000203814	1.60447	x 3.04	2.3232e-07	H2BC18	H2B clustered histone 18	protein_coding	1	-1	149782689	149812373	440689
ENSG00000196778	1.60437	x 3.04	7.39465e-09	OR52K1	olfactory receptor family 52 subfamily K member 1	protein_coding	11	1	4482646	4493497	390036
ENSG00000287077	1.60048	x 3.03	6.68821e-07	ENSG00000287077	novel transcript	lncRNA	10	1	87203717	87206615	-
ENSG00000102057	1.5971	x 3.03	4.01771e-08	KCND1	potassium voltage-gated channel subfamily D member 1	protein_coding	X	-1	48961378	48971844	3750
ENSG00000165806	1.59709	x 3.03	8.32349e-12	CASP7	caspase 7	protein_coding	10	1	113679162	113730907	840
ENSG00000164111	1.59626	x 3.02	1.04755e-12	ANXA5	annexin A5	protein_coding	4	-1	121667946	121696995	308
ENSG00000288960	-1.59337	/ 3.02	7.73539e-05	ENSG00000288960	novel transcript	lncRNA	2	1	95074906	95075580	-
ENSG00000116147	-1.59154	/ 3.01	0.000980116	TNR	tenascin R	protein_coding	1	-1	175315194	175743616	7143
ENSG00000185880	1.59035	x 3.01	6.49396e-14	TRIM69	tripartite motif containing 69	protein_coding	15	1	44728988	44767829	140691
ENSG00000251179	-1.58979	/ 3.01	1.05951e-07	TMEM92-AS1	TMEM92 antisense RNA 1	lncRNA	17	-1	50281577	50287855	103752589
ENSG00000152242	1.58814	x 3.01	8.11161e-10	C18orf25	chromosome 18 open reading frame 25	protein_coding	18	1	46173553	46266992	147339
ENSG00000165997	1.58727	x 3	1.03377e-07	ARL5B	ADP ribosylation factor like GTPase 5B	protein_coding	10	1	18659431	18681639	221079
ENSG00000088881	-1.58706	/ 3	2.11416e-06	EBF4	EBF family member 4	protein_coding	20	1	2692874	2760108	57593
ENSG00000254554	1.58672	x 3	5.67008e-07	ADM-DT	ADM divergent transcript	lncRNA	11	-1	10302657	10303704	-
ENSG00000111796	-1.58482	/ 3	4.95169e-07	KLRB1	killer cell lectin like receptor B1	protein_coding	12	-1	9594551	9607916	3820
ENSG00000254017	1.58347	x 3	9.99098e-08	IGHEP2	immunoglobulin heavy constant epsilon P2 (pseudogene)	IG_C_pseudogene	9	1	5113549	5114804	3499
ENSG00000268170	-1.58266	/ 3	0.000279393	ENSG00000268170	novel transcript, antisense to TAS2R40	lncRNA	7	-1	143220468	143222267	-
ENSG00000172164	1.58256	x 3	3.31493e-09	SNTB1	syntrophin beta 1	protein_coding	8	-1	120535745	120813273	6641
ENSG00000155792	-1.58229	/ 2.99	9.95785e-06	DEPTOR	DEP domain containing MTOR interacting protein	protein_coding	8	1	119873717	120050918	64798
ENSG00000289196	1.5816	x 2.99	7.23824e-08	ENSG00000289196	novel transcript	lncRNA	5	1	39074501	39075569	-
ENSG00000170624	-1.57798	/ 2.99	0.000860023	SGCD	sarcoglycan delta	protein_coding	5	1	155870344	156767788	6444
ENSG00000174080	-1.5776	/ 2.98	7.9928e-07	CTSF	cathepsin F	protein_coding	11	-1	66563464	66568879	8722
ENSG00000134531	1.5774	x 2.98	2.87939e-07	EMP1	epithelial membrane protein 1	protein_coding	12	1	13196723	13219941	2012
ENSG00000161929	1.57629	x 2.98	1.23084e-13	SCIMP	SLP adaptor and CSK interacting membrane protein	protein_coding	17	-1	5208920	5234860	388325
ENSG00000220785	-1.56992	/ 2.97	4.11437e-05	MTMR9LP	myotubularin related protein 9 like, pseudogene	transcribed_unprocessed_pseudogene	1	-1	32231656	32241710	-
ENSG00000181908	1.5686	x 2.97	6.84271e-12	LINC02724	long intergenic non-protein coding RNA 2724	lncRNA	11	1	64449074	64451657	100996455
ENSG00000236056	1.56821	x 2.97	9.93215e-07	GAPDHP14	glyceraldehyde-3-phosphate dehydrogenase pseudogene 14	processed_pseudogene	21	1	29222321	29223257	-
ENSG00000276600	-1.56693	/ 2.96	4.51771e-05	RAB7B	RAB7B, member RAS oncogene family	protein_coding	1	-1	205976740	206003461	338382
ENSG00000104312	1.5654	x 2.96	2.79811e-10	RIPK2	receptor interacting serine/threonine kinase 2	protein_coding	8	1	89757806	89791064	8767
ENSG00000113070	1.56445	x 2.96	1.0104e-07	HBEGF	heparin binding EGF like growth factor	protein_coding	5	-1	140332843	140346603	1839
ENSG00000285888	1.56312	x 2.95	3.04596e-06	ENSG00000285888	novel transcript	lncRNA	6	1	36768485	36774651	-
ENSG00000251002	1.56268	x 2.95	2.20553e-08	LOC105370401	novel transcript, antisense to IG_gene_cluster	lncRNA	14	-1	22197446	22484462	105370401
ENSG00000061938	1.56266	x 2.95	5.35201e-09	TNK2	tyrosine kinase non receptor 2	protein_coding	3	-1	195863364	195911945	10188
ENSG00000155287	1.56214	x 2.95	6.54563e-09	SLC25A28	solute carrier family 25 member 28	protein_coding	10	-1	99610522	99620609	81894
ENSG00000130164	1.56166	x 2.95	3.85987e-11	LDLR	low density lipoprotein receptor	protein_coding	19	1	11089462	11133820	3949
ENSG00000248385	1.56133	x 2.95	0.00032637	TARM1	T cell-interacting, activating receptor on myeloid cells 1	protein_coding	19	-1	54069895	54081365	441864
ENSG00000261889	1.56031	x 2.95	1.10322e-05	ENSG00000261889	novel transcript	lncRNA	16	-1	3156736	3157483	-
ENSG00000008226	-1.55758	/ 2.94	5.78496e-08	DLEC1	DLEC1 cilia and flagella associated protein	protein_coding	3	1	38039205	38124025	9940
ENSG00000268240	-1.55719	/ 2.94	6.39093e-07	ENSG00000268240	novel transcript	lncRNA	19	-1	21587432	21594628	-
ENSG00000213468	1.55634	x 2.94	6.42303e-08	FIRRE	firre intergenic repeating RNA element	lncRNA	X	-1	131688779	131830862	286467
ENSG00000120690	1.55588	x 2.94	7.51365e-09	ELF1	E74 like ETS transcription factor 1	protein_coding	13	-1	40931924	41061440	1997
ENSG00000213928	1.55569	x 2.94	3.32725e-13	IRF9	interferon regulatory factor 9	protein_coding	14	1	24161265	24166565	10379
ENSG00000237781	1.55479	x 2.94	2.35355e-10	ADAMTSL4-AS2	ADAMTSL4 antisense RNA 2	lncRNA	1	-1	150548562	150557724	-
ENSG00000243560	1.55451	x 2.94	1.22257e-07	RN7SL364P	RNA, 7SL, cytoplasmic 364, pseudogene	misc_RNA	19	-1	46688797	46689068	106479356
ENSG00000289526	-1.55371	/ 2.94	0.00924023	ENSG00000289526	novel transcript	lncRNA	11	-1	35051275	35067192	-
ENSG00000243445	-1.55287	/ 2.93	0.00026977	RPS16P7	ribosomal protein S16 (RPS16) pseudogene	processed_pseudogene	16	-1	2332313	2332732	441744
ENSG00000257169	1.55248	x 2.93	1.70513e-06	ENSG00000257169	small nuclear ribonucleoprotein D1 polypeptide 16kDa (SNRPD1) pseudogene	processed_pseudogene	12	-1	96386818	96387194	-
ENSG00000135900	1.55212	x 2.93	1.66615e-09	MRPL44	mitochondrial ribosomal protein L44	protein_coding	2	1	223957463	223967714	65080
ENSG00000134627	1.55203	x 2.93	1.24756e-09	PIWIL4	piwi like RNA-mediated gene silencing 4	protein_coding	11	1	94543840	94621421	143689
ENSG00000128203	1.55158	x 2.93	3.98623e-09	ASPHD2	aspartate beta-hydroxylase domain containing 2	protein_coding	22	1	26429260	26445015	57168
ENSG00000187116	1.54941	x 2.93	2.6903e-09	LILRA5	leukocyte immunoglobulin like receptor A5	protein_coding	19	-1	54307070	54313166	353514
ENSG00000134193	-1.54856	/ 2.93	0.000801196	REG4	regenerating family member 4	protein_coding	1	-1	119794017	119811580	83998
ENSG00000232504	1.54842	x 2.92	3.00073e-08	ST3GAL5-AS1	ST3GAL5 antisense RNA 1 (head to head)	lncRNA	2	1	85889151	85891136	-
ENSG00000137261	-1.54806	/ 2.92	5.15088e-08	KIAA0319	KIAA0319	protein_coding	6	-1	24544104	24646191	9856
ENSG00000204622	1.54703	x 2.92	1.21308e-05	HLA-J	major histocompatibility complex, class I, J (pseudogene)	transcribed_unprocessed_pseudogene	6	1	30005971	30009956	3137
ENSG00000237711	1.54681	x 2.92	3.73856e-05	MTCO3P11	MT-CO3 pseudogene 11	unprocessed_pseudogene	9	1	5100236	5101009	107075153
ENSG00000286644	-1.54581	/ 2.92	0.00295866	ENSG00000286644	novel transcript	lncRNA	5	-1	181207480	181217864	-
ENSG00000185499	1.54391	x 2.92	7.17835e-08	MUC1	mucin 1, cell surface associated	protein_coding	1	-1	155185824	155192916	4582
ENSG00000205730	1.54377	x 2.92	3.86404e-13	ITPRIPL2	ITPRIP like 2	protein_coding	16	1	19113932	19121629	162073
ENSG00000068489	1.543	x 2.91	1.29892e-09	PRR11	proline rich 11	protein_coding	17	1	59155732	59206709	55771
ENSG00000163959	1.542	x 2.91	0.00632158	SLC51A	solute carrier family 51 subunit alpha	protein_coding	3	1	196211487	196243178	200931
ENSG00000129757	1.54043	x 2.91	5.4038e-08	CDKN1C	cyclin dependent kinase inhibitor 1C	protein_coding	11	-1	2883213	2885775	1028
ENSG00000242686	-1.53964	/ 2.91	0.00672654	PDE6B-AS1	PDE6B antisense RNA 1	lncRNA	4	-1	652850	656213	101928521
ENSG00000259418	1.5392	x 2.91	2.7256e-06	ENSG00000259418	novel transcript, antisense to SORD	lncRNA	15	-1	45041716	45058707	-
ENSG00000170175	1.539	x 2.91	1.97107e-09	CHRNB1	cholinergic receptor nicotinic beta 1 subunit	protein_coding	17	1	7445061	7457710	1140
ENSG00000106714	-1.53796	/ 2.9	1.18213e-06	CNTNAP3	contactin associated protein family member 3	protein_coding	9	-1	39064710	39288315	79937
ENSG00000235192	1.53703	x 2.9	5.56507e-08	ENSG00000235192	novel transcript	lncRNA	2	1	165794851	165810010	-
ENSG00000004809	1.53692	x 2.9	5.80611e-07	SLC22A16	solute carrier family 22 member 16	protein_coding	6	-1	110424687	110476641	85413
ENSG00000125730	1.53647	x 2.9	3.46351e-06	C3	complement C3	protein_coding	19	-1	6677704	6730562	718
ENSG00000204632	1.53485	x 2.9	0.00020527	HLA-G	major histocompatibility complex, class I, G	protein_coding	6	1	29826967	29831125	3135
ENSG00000241597	1.53482	x 2.9	1.55169e-05	RPS9P3	ribosomal protein S9 (RPS9) pseudogene	processed_pseudogene	5	1	98954394	98954972	100133054
ENSG00000106100	1.53475	x 2.9	1.24233e-09	NOD1	nucleotide binding oligomerization domain containing 1	protein_coding	7	-1	30424527	30478784	10392
ENSG00000122432	1.53441	x 2.9	3.98054e-06	SPATA1	spermatogenesis associated 1	protein_coding	1	1	84506300	84566194	100505741
ENSG00000106772	1.534	x 2.9	1.65038e-05	PRUNE2	prune homolog 2 with BCH domain	protein_coding	9	-1	76611376	76906114	158471
ENSG00000162551	-1.5337	/ 2.9	6.59579e-06	ALPL	alkaline phosphatase, biomineralization associated	protein_coding	1	1	21509397	21578410	249
ENSG00000101230	-1.53184	/ 2.89	4.63344e-05	ISM1	isthmin 1	protein_coding	20	1	13221274	13300651	140862
ENSG00000214708	1.53105	x 2.89	0.000547296	LOC105371730	novel transcript, antisense to RHOT1	lncRNA	17	-1	32141226	32143135	105371730
ENSG00000228278	-1.52955	/ 2.89	0.00492976	ORM2	orosomucoid 2	protein_coding	9	1	114329869	114333251	5005
ENSG00000154102	-1.52847	/ 2.88	6.28717e-08	C16orf74	chromosome 16 open reading frame 74	protein_coding	16	-1	85690084	85751129	404550
ENSG00000152818	1.52748	x 2.88	2.22898e-09	UTRN	utrophin	protein_coding	6	1	144285335	144853034	7402
ENSG00000249863	-1.52697	/ 2.88	2.1102e-08	ENSG00000249863	synaptotagmin binding, cytoplasmic RNA interacting protein (SYNCRIP) pseudogene	processed_pseudogene	4	1	37868292	37869978	-
ENSG00000118515	-1.5269	/ 2.88	3.91895e-11	SGK1	serum/glucocorticoid regulated kinase 1	protein_coding	6	-1	134169248	134318112	6446
ENSG00000164430	1.52612	x 2.88	1.59132e-09	CGAS	cyclic GMP-AMP synthase	protein_coding	6	-1	73413515	73452297	115004
ENSG00000281852	-1.52488	/ 2.88	0.000365183	LINC00891	long intergenic non-protein coding RNA 891	lncRNA	X	1	71697196	71706455	-
ENSG00000165030	1.52291	x 2.87	1.5671e-07	NFIL3	nuclear factor, interleukin 3 regulated	protein_coding	9	-1	91409045	91423832	4783
ENSG00000136960	1.52212	x 2.87	1.52953e-07	ENPP2	ectonucleotide pyrophosphatase/phosphodiesterase 2	protein_coding	8	-1	119557086	119673453	5168
ENSG00000261644	1.52198	x 2.87	3.18932e-11	CYLD-AS1	CYLD antisense RNA 1	lncRNA	16	-1	50727417	50742815	-
ENSG00000236073	1.52188	x 2.87	9.07512e-06	ENSG00000236073	ribosomal protein L34 (RPL34) pseudogene	processed_pseudogene	1	-1	21073639	21073753	-
ENSG00000128284	1.52151	x 2.87	3.57764e-12	APOL3	apolipoprotein L3	protein_coding	22	-1	36140330	36166177	80833
ENSG00000218226	1.52137	x 2.87	0.000486515	TATDN2P2	TatD DNase domain containing 2 pseudogene 2	processed_pseudogene	6	-1	158609706	158621636	-
ENSG00000158406	1.52081	x 2.87	1.20289e-08	H4C8	H4 clustered histone 8	protein_coding	6	-1	26277609	26285638	8365
ENSG00000278972	-1.51718	/ 2.86	2.5188e-06	ENSG00000278972	TEC	TEC	17	1	69433084	69435533	-
ENSG00000136104	1.51717	x 2.86	1.55049e-06	RNASEH2B	ribonuclease H2 subunit B	protein_coding	13	1	50909747	51024120	79621
ENSG00000288997	-1.51714	/ 2.86	0.000165549	ENSG00000288997	novel transcript, antisense to ZNF746	lncRNA	7	1	149495204	149496221	-
ENSG00000172572	1.51315	x 2.85	5.44041e-06	PDE3A	phosphodiesterase 3A	protein_coding	12	1	20368537	20688583	5139
ENSG00000272638	1.51304	x 2.85	1.6205e-05	ENSG00000272638	novel transcript, antisense to NOD1	lncRNA	7	1	30424672	30425412	-
ENSG00000283361	-1.51291	/ 2.85	1.35601e-05	CFAP97D2	CFAP97 domain containing 2	protein_coding	13	1	114154691	114223084	101929355
ENSG00000140675	-1.51264	/ 2.85	2.05151e-05	SLC5A2	solute carrier family 5 member 2	protein_coding	16	1	31483002	31490860	6524
ENSG00000242265	-1.51196	/ 2.85	1.24565e-06	PEG10	paternally expressed 10	protein_coding	7	1	94656325	94669695	23089
ENSG00000003400	1.51033	x 2.85	2.28705e-10	CASP10	caspase 10	protein_coding	2	1	201182898	201229406	843
ENSG00000279727	1.50921	x 2.85	6.21037e-07	LINC02033	long intergenic non-protein coding RNA 2033	lncRNA	3	-1	36819276	36822498	105377031
ENSG00000166801	1.50918	x 2.85	1.29441e-09	FAM111A	FAM111 trypsin like peptidase A	protein_coding	11	1	59142748	59155039	63901
ENSG00000166002	1.508	x 2.84	2.64898e-10	SMCO4	single-pass membrane protein with coiled-coil domains 4	protein_coding	11	-1	93478472	93543391	56935
ENSG00000198604	1.50797	x 2.84	6.47858e-09	BAZ1A	bromodomain adjacent to zinc finger domain 1A	protein_coding	14	-1	34752731	34875647	11177
ENSG00000228695	1.50736	x 2.84	0.000589953	CES1P1	carboxylesterase 1 pseudogene 1	transcribed_unprocessed_pseudogene	16	1	55760566	55793960	107987423
ENSG00000257258	1.50703	x 2.84	2.46423e-05	ENSG00000257258	novel transcript	lncRNA	12	-1	29142969	29158537	-
ENSG00000121690	-1.50538	/ 2.84	0.000548069	DEPDC7	DEP domain containing 7	protein_coding	11	1	33015876	33033582	91614
ENSG00000228166	1.50506	x 2.84	0.00030916	MTND1P11	MT-ND1 pseudogene 11	unprocessed_pseudogene	9	1	5094139	5095014	100873212
ENSG00000169385	1.50221	x 2.83	1.59574e-06	RNASE2	ribonuclease A family member 2	protein_coding	14	1	20955487	20956436	6036
ENSG00000145850	-1.50125	/ 2.83	6.78239e-05	TIMD4	T cell immunoglobulin and mucin domain containing 4	protein_coding	5	-1	156919292	156963226	91937
ENSG00000198959	1.50062	x 2.83	2.24062e-08	TGM2	transglutaminase 2	protein_coding	20	-1	38127385	38166578	7052
ENSG00000225470	1.50016	x 2.83	5.78519e-10	JPX	JPX transcript, XIST activator	lncRNA	X	1	73944182	74070408	554203
ENSG00000140853	1.49921	x 2.83	4.49265e-09	NLRC5	NLR family CARD domain containing 5	protein_coding	16	1	56989485	57083531	84166
ENSG00000215374	-1.49884	/ 2.83	7.25571e-05	FAM66B	family with sequence similarity 66 member B	lncRNA	8	-1	7298744	7355359	100128890
ENSG00000164136	1.49758	x 2.82	4.65595e-12	IL15	interleukin 15	protein_coding	4	1	141636583	141733987	3600
ENSG00000186049	-1.49705	/ 2.82	1.74017e-05	KRT73	keratin 73	protein_coding	12	-1	52607570	52618559	319101
ENSG00000147119	1.49684	x 2.82	6.82798e-09	CHST7	carbohydrate sulfotransferase 7	protein_coding	X	1	46573765	46598496	56548
ENSG00000148600	-1.49636	/ 2.82	2.43924e-06	CDHR1	cadherin related family member 1	protein_coding	10	1	84194537	84219621	92211
ENSG00000237272	1.49612	x 2.82	1.71709e-06	OR51R1P	olfactory receptor family 51 subfamily R member 1 pseudogene	unitary_pseudogene	11	1	4418060	4419011	390034
ENSG00000286116	1.49582	x 2.82	2.96364e-06	ENSG00000286116	FAS antisense RNA 1	lncRNA	10	-1	88990045	88994249	-
ENSG00000258667	1.49528	x 2.82	0.000386821	HIF1A-AS3	HIF1A antisense RNA 3	lncRNA	14	-1	61707564	61751099	105370526
ENSG00000041357	1.49487	x 2.82	4.92954e-09	PSMA4	proteasome 20S subunit alpha 4	protein_coding	15	1	78540405	78552417	5685
ENSG00000116863	1.49447	x 2.82	6.83928e-09	ADPRS	ADP-ribosylserine hydrolase	protein_coding	1	1	36088892	36093932	54936
ENSG00000133313	1.49307	x 2.81	2.16516e-11	CNDP2	carnosine dipeptidase 2	protein_coding	18	1	74495816	74523454	55748
ENSG00000196873	1.49197	x 2.81	1.00079e-07	CBWD3	COBW domain containing 3	protein_coding	9	1	68232003	68300035	445571
ENSG00000270882	1.49037	x 2.81	1.06542e-05	H4C14	H4 clustered histone 14	protein_coding	1	1	149832657	149839767	8370
ENSG00000187553	1.49037	x 2.81	0.000254068	CYP26C1	cytochrome P450 family 26 subfamily C member 1	protein_coding	10	1	93060798	93069540	340665
ENSG00000228097	1.48995	x 2.81	2.60276e-05	MTATP6P11	MT-ATP6 pseudogene 11	unprocessed_pseudogene	9	1	5099560	5100229	107075311
ENSG00000010327	1.48928	x 2.81	1.97511e-08	STAB1	stabilin 1	protein_coding	3	1	52495338	52524495	23166
ENSG00000008130	1.48798	x 2.8	1.30049e-09	NADK	NAD kinase	protein_coding	1	-1	1751232	1780457	65220
ENSG00000233746	-1.48745	/ 2.8	0.00044752	LINC00656	long intergenic non-protein coding RNA 656	lncRNA	20	-1	23125068	23132635	200261
ENSG00000261150	-1.48719	/ 2.8	3.2173e-07	EPPK1	epiplakin 1	protein_coding	8	-1	143857324	143878467	83481
ENSG00000211865	-1.48697	/ 2.8	9.95742e-05	TRAJ24	T cell receptor alpha joining 24	TR_J_gene	14	1	22519969	22520031	28731
ENSG00000122877	1.48689	x 2.8	7.14202e-06	EGR2	early growth response 2	protein_coding	10	-1	62811996	62819167	1959
ENSG00000129538	1.48613	x 2.8	9.47409e-06	RNASE1	ribonuclease A family member 1, pancreatic	protein_coding	14	-1	20801228	20802855	6035
ENSG00000157654	1.48571	x 2.8	9.31019e-10	PALM2AKAP2	PALM2 and AKAP2 fusion	protein_coding	9	1	109498325	110172512	445815
ENSG00000007516	-1.48546	/ 2.8	6.65076e-09	BAIAP3	BAI1 associated protein 3	protein_coding	16	1	1333638	1349441	8938
ENSG00000139537	-1.48355	/ 2.8	1.63016e-05	CCDC65	coiled-coil domain containing 65	protein_coding	12	1	48904110	48931840	85478
ENSG00000105499	1.48305	x 2.8	3.35676e-11	PLA2G4C	phospholipase A2 group IVC	protein_coding	19	-1	48047843	48110817	8605
ENSG00000273314	1.4825	x 2.79	1.3985e-08	ENSG00000273314	novel transcript, antisense to CUL1	lncRNA	7	-1	148696467	148698664	-
ENSG00000286975	1.48211	x 2.79	0.000157689	ENSG00000286975	novel transcript	lncRNA	18	-1	2506628	2511580	-
ENSG00000146232	1.48151	x 2.79	6.88133e-10	NFKBIE	NFKB inhibitor epsilon	protein_coding	6	-1	44258166	44265788	4794
ENSG00000288731	1.48148	x 2.79	1.90354e-07	ENSG00000288731	novel transcript	lncRNA	19	-1	35435765	35436509	-
ENSG00000086288	1.48087	x 2.79	1.88063e-06	NME8	NME/NM23 family member 8	protein_coding	7	1	37848597	37900397	51314
ENSG00000220267	1.48034	x 2.79	8.31591e-07	ACTBP8	ACTB pseudogene 8	processed_pseudogene	6	-1	88275882	88276989	-
ENSG00000272989	-1.4803	/ 2.79	2.9634e-05	LINC02012	long intergenic non-protein coding RNA 2012	lncRNA	3	-1	197505262	197506986	-
ENSG00000216490	1.47931	x 2.79	3.47038e-09	IFI30	IFI30 lysosomal thiol reductase	protein_coding	19	1	18173162	18178117	10437
ENSG00000108424	1.4777	x 2.79	4.82916e-11	KPNB1	karyopherin subunit beta 1	protein_coding	17	1	47649476	47685505	3837
ENSG00000131459	-1.47709	/ 2.78	0.000376338	GFPT2	glutamine-fructose-6-phosphate transaminase 2	protein_coding	5	-1	180300698	180353336	9945
ENSG00000196159	-1.47465	/ 2.78	0.000798521	FAT4	FAT atypical cadherin 4	protein_coding	4	1	125314918	125492932	79633
ENSG00000117475	1.47442	x 2.78	6.97485e-09	BLZF1	basic leucine zipper nuclear factor 1	protein_coding	1	1	169367970	169396540	8548
ENSG00000223638	1.47428	x 2.78	6.29445e-05	RFPL4A	ret finger protein like 4A	protein_coding	19	1	55759097	55763421	342931
ENSG00000272970	-1.4739	/ 2.78	0.00220151	LOC107986163	novel transcript	lncRNA	3	1	184712184	184740104	107986163
ENSG00000221946	-1.47249	/ 2.78	0.000142575	FXYD7	FXYD domain containing ion transport regulator 7	protein_coding	19	1	35143250	35154302	53822
ENSG00000118432	1.47185	x 2.77	0.00043811	CNR1	cannabinoid receptor 1	protein_coding	6	-1	88139864	88166347	1268
ENSG00000111846	1.46977	x 2.77	3.2248e-09	GCNT2	glucosaminyl (N-acetyl) transferase 2 (I blood group)	protein_coding	6	1	10492223	10629368	2651
ENSG00000180815	-1.46927	/ 2.77	5.22414e-05	MAP3K15	mitogen-activated protein kinase kinase kinase 15	protein_coding	X	-1	19360056	19515508	389840
ENSG00000249662	-1.4687	/ 2.77	3.01297e-06	LINC02218	long intergenic non-protein coding RNA 2218	protein_coding	5	1	17444010	17486829	102723526
ENSG00000285231	1.46866	x 2.77	0.00814782	OOSP3	oocyte secreted protein family member 3	protein_coding	11	1	59878809	59896481	112577461
ENSG00000284735	-1.46855	/ 2.77	0.000214523	ENSG00000284735	novel transcript	lncRNA	1	-1	10381906	10387150	-
ENSG00000285868	-1.46742	/ 2.77	0.0051014	ENSG00000285868	Novel protein	protein_coding	5	-1	157341596	157460100	-
ENSG00000070915	1.46659	x 2.76	3.04889e-05	SLC12A3	solute carrier family 12 member 3	protein_coding	16	1	56865207	56915850	6559
ENSG00000184492	1.46658	x 2.76	0.000261046	FOXD4L1	forkhead box D4 like 1	protein_coding	2	1	113498665	113501155	200350
ENSG00000214389	-1.4659	/ 2.76	0.00016415	RPS3AP26	RPS3A pseudogene 26	processed_pseudogene	7	-1	98385801	98386584	644972
ENSG00000181234	-1.46518	/ 2.76	0.000306861	TMEM132C	transmembrane protein 132C	protein_coding	12	1	128267170	128707911	92293
ENSG00000205517	-1.46451	/ 2.76	6.13404e-06	RGL3	ral guanine nucleotide dissociation stimulator like 3	protein_coding	19	-1	11384341	11419328	57139
ENSG00000155093	1.46419	x 2.76	3.9302e-08	PTPRN2	protein tyrosine phosphatase receptor type N2	protein_coding	7	-1	157539056	158587823	5799
ENSG00000230225	1.46258	x 2.76	6.74173e-05	MTND5P14	MT-ND5 pseudogene 14	unprocessed_pseudogene	9	1	5109496	5110762	100873258
ENSG00000102081	1.46249	x 2.76	1.1745e-10	FMR1	FMRP translational regulator 1	protein_coding	X	1	147911919	147951125	2332
ENSG00000103642	1.46135	x 2.75	3.70113e-11	LACTB	lactamase beta	protein_coding	15	1	63121833	63142061	114294
ENSG00000211513	1.46089	x 2.75	8.05413e-07	MIR320E	microRNA 320e	miRNA	19	-1	46709293	46709345	-
ENSG00000184060	1.46008	x 2.75	9.95155e-12	ADAP2	ArfGAP with dual PH domains 2	protein_coding	17	1	30906344	30959322	55803
ENSG00000215458	1.45732	x 2.75	7.7414e-11	AATBC	apoptosis associated transcript in bladder cancer	lncRNA	21	-1	43805758	43812567	284837
ENSG00000258120	-1.45479	/ 2.74	0.0132711	KRT128P	keratin 128 pseudogene	unprocessed_pseudogene	12	-1	52630339	52634456	-
ENSG00000224307	-1.45447	/ 2.74	1.26375e-09	LOC101929331	novel transcript	lncRNA	9	1	129282426	129312665	101929331
ENSG00000068784	1.45309	x 2.74	1.18268e-10	SRBD1	S1 RNA binding domain 1	protein_coding	2	-1	45388680	45612165	55133
ENSG00000011422	1.45235	x 2.74	5.71477e-08	PLAUR	plasminogen activator, urokinase receptor	protein_coding	19	-1	43646095	43670547	5329
ENSG00000198756	-1.45173	/ 2.74	5.941e-05	COLGALT2	collagen beta(1-O)galactosyltransferase 2	protein_coding	1	-1	183929854	184037729	23127
ENSG00000130052	1.45088	x 2.73	2.09515e-12	STARD8	StAR related lipid transfer domain containing 8	protein_coding	X	1	68647666	68725842	9754
ENSG00000235917	1.44985	x 2.73	6.78042e-08	MTCO2P11	MT-CO2 pseudogene 11	unprocessed_pseudogene	9	1	5098341	5099325	107075214
ENSG00000113273	1.44906	x 2.73	9.3065e-12	ARSB	arylsulfatase B	protein_coding	5	-1	78777209	78986087	411
ENSG00000234534	1.44779	x 2.73	1.49754e-05	CSNK1G2P1	casein kinase 1 gamma 2 pseudogene 1	processed_pseudogene	9	1	5040945	5041940	-
ENSG00000149328	-1.44738	/ 2.73	8.68917e-05	GLB1L2	galactosidase beta 1 like 2	protein_coding	11	1	134331874	134378341	89944
ENSG00000148926	1.44609	x 2.72	3.54417e-07	ADM	adrenomedullin	protein_coding	11	1	10305073	10307397	133
ENSG00000272338	-1.44554	/ 2.72	0.00262901	ENSG00000272338	novel transcript	lncRNA	8	-1	33360839	33361415	-
ENSG00000172967	-1.44418	/ 2.72	0.00164548	XKR3	XK related 3	protein_coding	22	-1	16783412	16825411	150165
ENSG00000185404	1.44376	x 2.72	4.83853e-09	SP140L	SP140 nuclear body protein like	protein_coding	2	1	230327184	230403732	93349
ENSG00000163053	-1.4432	/ 2.72	0.000577757	SLC16A14	solute carrier family 16 member 14	protein_coding	2	-1	230034982	230068993	151473
ENSG00000132952	1.43879	x 2.71	3.01543e-09	USPL1	ubiquitin specific peptidase like 1	protein_coding	13	1	30617693	30660770	10208
ENSG00000287625	-1.43871	/ 2.71	0.000168674	ENSG00000287625	novel transcript	lncRNA	2	1	84926019	84966685	-
ENSG00000278431	-1.4377	/ 2.71	0.00264503	ENSG00000278431	novel transcript, antisense to ANKRD34A	lncRNA	1	1	145961388	145964422	-
ENSG00000178773	-1.43588	/ 2.71	0.00177854	CPNE7	copine 7	protein_coding	16	1	89575758	89597246	27132
ENSG00000158488	-1.43546	/ 2.7	0.0047851	CD1E	CD1e molecule	protein_coding	1	1	158353696	158357553	913
ENSG00000100985	-1.4348	/ 2.7	1.62456e-05	MMP9	matrix metallopeptidase 9	protein_coding	20	1	46008908	46016561	4318
ENSG00000142798	-1.43473	/ 2.7	8.81314e-08	HSPG2	heparan sulfate proteoglycan 2	protein_coding	1	-1	21822244	21937310	3339
ENSG00000086061	1.43405	x 2.7	6.88133e-10	DNAJA1	DnaJ heat shock protein family (Hsp40) member A1	protein_coding	9	1	33025273	33039907	3301
ENSG00000100596	1.43399	x 2.7	5.62332e-08	SPTLC2	serine palmitoyltransferase long chain base subunit 2	protein_coding	14	-1	77505997	77616637	9517
ENSG00000236254	1.43281	x 2.7	0.000846099	MTND4P14	MT-ND4 pseudogene 14	unprocessed_pseudogene	9	1	5107937	5109290	100653489
ENSG00000151490	1.43215	x 2.7	8.63217e-11	PTPRO	protein tyrosine phosphatase receptor type O	protein_coding	12	1	15322257	15602175	5800
ENSG00000125531	-1.43138	/ 2.7	0.000643719	FNDC11	fibronectin type III domain containing 11	protein_coding	20	1	63547891	63556695	79025
ENSG00000119915	1.43101	x 2.7	0.00108278	ELOVL3	ELOVL fatty acid elongase 3	protein_coding	10	1	102226299	102229589	83401
ENSG00000157404	-1.43055	/ 2.7	1.27147e-07	KIT	KIT proto-oncogene, receptor tyrosine kinase	protein_coding	4	1	54657267	54740783	3815
ENSG00000133048	-1.43039	/ 2.7	1.18572e-09	CHI3L1	chitinase 3 like 1	protein_coding	1	-1	203178931	203186704	1116
ENSG00000256262	1.42847	x 2.69	4.31121e-10	USP30-AS1	USP30 antisense RNA 1	lncRNA	12	-1	109052349	109053984	-
ENSG00000082293	-1.42726	/ 2.69	4.30176e-06	COL19A1	collagen type XIX alpha 1 chain	protein_coding	6	1	69866556	70212468	1310
ENSG00000030110	1.42666	x 2.69	1.37939e-10	BAK1	BCL2 antagonist/killer 1	protein_coding	6	-1	33572547	33580293	578
ENSG00000242048	1.42658	x 2.69	0.000565236	LOC644090	novel transcript	lncRNA	7	1	151806490	151810820	644090
ENSG00000275613	-1.42333	/ 2.68	0.0019392	ENSG00000275613	novel transcript	lncRNA	17	1	36722443	36726346	-
ENSG00000205426	-1.42324	/ 2.68	0.0208899	KRT81	keratin 81	protein_coding	12	-1	52285913	52291534	3887
ENSG00000245556	1.4223	x 2.68	6.73246e-10	SCAMP1-AS1	SCAMP1 antisense RNA 1	lncRNA	5	-1	78342338	78360507	728769
ENSG00000136874	1.42129	x 2.68	1.47757e-10	STX17	syntaxin 17	protein_coding	9	1	99906654	99974534	55014
ENSG00000161944	1.4204	x 2.68	7.94798e-10	ASGR2	asialoglycoprotein receptor 2	protein_coding	17	-1	7101322	7115700	433
ENSG00000228109	-1.41987	/ 2.68	0.00012345	MELTF-AS1	MELTF antisense RNA 1	lncRNA	3	1	196999460	197004744	100507057
ENSG00000103313	1.41922	x 2.67	8.05477e-10	MEFV	MEFV innate immuity regulator, pyrin	protein_coding	16	-1	3242027	3256633	4210
ENSG00000196371	1.41889	x 2.67	1.61705e-11	FUT4	fucosyltransferase 4	protein_coding	11	1	94543921	94549895	2526
ENSG00000173198	1.41863	x 2.67	3.40268e-11	CYSLTR1	cysteinyl leukotriene receptor 1	protein_coding	X	-1	78271468	78327691	10800
ENSG00000285906	1.41804	x 2.67	7.92282e-07	ENSG00000285906	Novel transcript, antisense to HRH1	lncRNA	3	-1	11193439	11225877	-
ENSG00000089692	1.41787	x 2.67	2.30529e-09	LAG3	lymphocyte activating 3	protein_coding	12	1	6772512	6778455	3902
ENSG00000274070	-1.41741	/ 2.67	3.7373e-10	CASTOR2	cytosolic arginine sensor for mTORC1 subunit 2	protein_coding	7	1	74964705	75031528	729438
ENSG00000289212	-1.41735	/ 2.67	0.000758521	ENSG00000289212	novel transcript	lncRNA	1	1	77219520	77221651	-
ENSG00000006453	-1.41701	/ 2.67	0.00134331	BAIAP2L1	BAR/IMD domain containing adaptor protein 2 like 1	protein_coding	7	-1	98291650	98401090	55971
ENSG00000146070	1.41613	x 2.67	9.37229e-10	PLA2G7	phospholipase A2 group VII	protein_coding	6	-1	46704201	46735693	7941
ENSG00000146250	-1.4147	/ 2.67	0.00122929	PRSS35	serine protease 35	protein_coding	6	1	83512534	83525704	167681
ENSG00000115718	-1.41376	/ 2.66	1.19392e-05	PROC	protein C, inactivator of coagulation factors Va and VIIIa	protein_coding	2	1	127418427	127429242	5624
ENSG00000174749	1.41292	x 2.66	1.24142e-08	FAM241A	family with sequence similarity 241 member A	protein_coding	4	1	112145454	112195256	132720
ENSG00000172936	1.4126	x 2.66	1.27371e-11	MYD88	MYD88 innate immune signal transduction adaptor	protein_coding	3	1	38138478	38143022	4615
ENSG00000163512	1.41202	x 2.66	4.59373e-11	AZI2	5-azacytidine induced 2	protein_coding	3	-1	28315003	28349050	64343
ENSG00000287263	1.40964	x 2.66	6.02243e-09	FLJ32255	novel transcript	lncRNA	5	-1	42983636	42993340	643977
ENSG00000139410	1.40964	x 2.66	5.94113e-08	SDSL	serine dehydratase like	protein_coding	12	1	113422380	113438276	113675
ENSG00000142303	-1.40943	/ 2.66	6.91532e-07	ADAMTS10	ADAM metallopeptidase with thrombospondin type 1 motif 10	protein_coding	19	-1	8580240	8610735	81794
ENSG00000262223	1.40931	x 2.66	9.89373e-05	LOC100130370	novel transcript	lncRNA	17	-1	81375144	81385464	100130370
ENSG00000174705	1.40806	x 2.65	4.54783e-05	SH3PXD2B	SH3 and PX domains 2B	protein_coding	5	-1	172325000	172454525	285590
ENSG00000161381	-1.40801	/ 2.65	3.01181e-06	PLXDC1	plexin domain containing 1	protein_coding	17	-1	39063313	39154394	57125
ENSG00000165626	-1.40791	/ 2.65	1.73216e-07	BEND7	BEN domain containing 7	protein_coding	10	-1	13438484	13529014	222389
ENSG00000021762	1.40772	x 2.65	1.29933e-07	OSBPL5	oxysterol binding protein like 5	protein_coding	11	-1	3087107	3166739	114879
ENSG00000100346	-1.40628	/ 2.65	7.8804e-08	CACNA1I	calcium voltage-gated channel subunit alpha1 I	protein_coding	22	1	39570753	39689735	8911
ENSG00000258760	-1.40564	/ 2.65	1.15673e-05	ENSG00000258760	novel transcript	lncRNA	14	-1	65236480	65318790	-
ENSG00000273445	1.40542	x 2.65	0.000125149	ENSG00000273445	novel transcript	lncRNA	2	-1	87477495	87478034	-
ENSG00000183784	1.40533	x 2.65	4.24262e-08	DOCK8-AS1	DOCK8 antisense RNA 1	lncRNA	9	-1	212824	215893	157983
ENSG00000278831	-1.40491	/ 2.65	0.00265064	ENSG00000278831	novel transcript, antisense to FAM53B	lncRNA	10	1	124623353	124624079	-
ENSG00000225342	1.40415	x 2.65	1.22251e-08	LRRK2-DT	LRRK2 divergent transcript	lncRNA	12	-1	40186009	40224915	-
ENSG00000112299	-1.40364	/ 2.65	1.9831e-06	VNN1	vanin 1	protein_coding	6	-1	132680849	132714055	8876
ENSG00000204264	1.40347	x 2.65	2.80925e-10	PSMB8	proteasome 20S subunit beta 8	protein_coding	6	-1	32840717	32844679	5696
ENSG00000054179	-1.40347	/ 2.65	3.03328e-06	ENTPD2	ectonucleoside triphosphate diphosphohydrolase 2	protein_coding	9	-1	137048107	137054061	954
ENSG00000224729	-1.40278	/ 2.64	0.000239318	PCOLCE-AS1	PCOLCE antisense RNA 1	lncRNA	7	-1	100589402	100604206	100129845
ENSG00000158714	1.40201	x 2.64	1.41269e-08	SLAMF8	SLAM family member 8	protein_coding	1	1	159826811	159837492	56833
ENSG00000262408	1.39965	x 2.64	2.15591e-06	ENSG00000262408	family with sequence similarity 89, member B (FAM89B) pseudogene	processed_pseudogene	17	-1	56884639	56884819	-
ENSG00000147996	1.39961	x 2.64	8.51914e-09	CBWD5	COBW domain containing 5	protein_coding	9	1	65668805	65734041	220869
ENSG00000267275	-1.39837	/ 2.64	3.30298e-05	KLF2-DT	KLF2 divergent transcript	lncRNA	19	-1	16283359	16324514	-
ENSG00000026103	1.39829	x 2.64	5.78496e-08	FAS	Fas cell surface death receptor	protein_coding	10	1	88953813	89029605	355
ENSG00000101596	1.3972	x 2.63	1.80949e-09	SMCHD1	structural maintenance of chromosomes flexible hinge domain containing 1	protein_coding	18	1	2655726	2805017	23347
ENSG00000170558	-1.39633	/ 2.63	0.000629549	CDH2	cadherin 2	protein_coding	18	-1	27932879	28177946	1000
ENSG00000280119	-1.39631	/ 2.63	0.00156262	LOC285097	TEC	TEC	2	1	242001209	242006013	285097
ENSG00000198003	1.39591	x 2.63	3.63241e-05	ODAD3	outer dynein arm docking complex subunit 3	protein_coding	19	-1	11420604	11435782	115948
ENSG00000170486	-1.39531	/ 2.63	1.27096e-05	KRT72	keratin 72	protein_coding	12	-1	52585589	52601538	140807
ENSG00000145416	1.39457	x 2.63	8.37459e-09	MARCHF1	membrane associated ring-CH-type finger 1	protein_coding	4	-1	163524298	164384050	55016
ENSG00000139200	-1.39434	/ 2.63	0.00300047	PIANP	PILR alpha associated neural protein	protein_coding	12	-1	6693791	6700815	196500
ENSG00000162591	-1.39391	/ 2.63	5.31896e-10	MEGF6	multiple EGF like domains 6	protein_coding	1	-1	3487951	3611508	1953
ENSG00000167216	-1.39361	/ 2.63	0.000517699	KATNAL2	katanin catalytic subunit A1 like 2	protein_coding	18	1	46917492	47103478	83473
ENSG00000185950	-1.39344	/ 2.63	1.12691e-08	IRS2	insulin receptor substrate 2	protein_coding	13	-1	109752695	109786583	8660
ENSG00000060491	1.39217	x 2.62	5.804e-09	OGFR	opioid growth factor receptor	protein_coding	20	1	62804835	62814000	11054
ENSG00000171160	-1.39216	/ 2.62	0.00112333	MORN4	MORN repeat containing 4	protein_coding	10	-1	97614553	97633500	118812
ENSG00000237693	-1.39168	/ 2.62	0.000560311	IRGM	immunity related GTPase M	protein_coding	5	1	150846521	150900736	345611
ENSG00000095539	-1.39052	/ 2.62	0.000161953	SEMA4G	semaphorin 4G	protein_coding	10	1	100969518	100985871	57715
ENSG00000169871	1.39003	x 2.62	3.99976e-10	TRIM56	tripartite motif containing 56	protein_coding	7	1	101085481	101097967	81844
ENSG00000273972	1.38976	x 2.62	6.13417e-05	ENSG00000273972	novel transcript	lncRNA	15	1	45702640	45703183	-
ENSG00000259005	1.38931	x 2.62	0.000366714	ENSG00000259005	novel transcript	lncRNA	14	-1	74474007	74474864	-
ENSG00000251131	1.3886	x 2.62	5.98229e-05	ENSG00000251131	novel transcript	lncRNA	5	1	43018429	43024678	-
ENSG00000272382	1.38859	x 2.62	2.46576e-08	ENSG00000272382	novel transcript	lncRNA	5	1	43033716	43034635	-
ENSG00000120306	1.38765	x 2.62	2.23693e-07	CYSTM1	cysteine rich transmembrane module containing 1	protein_coding	5	1	140175156	140282052	84418
ENSG00000093072	1.38513	x 2.61	7.04304e-13	ADA2	adenosine deaminase 2	protein_coding	22	-1	17178790	17258235	51816
ENSG00000173114	-1.3831	/ 2.61	1.57712e-05	LRRN3	leucine rich repeat neuronal 3	protein_coding	7	1	111091006	111125454	54674
ENSG00000006704	-1.38274	/ 2.61	0.0114711	GTF2IRD1	GTF2I repeat domain containing 1	protein_coding	7	1	74453790	74602605	9569
ENSG00000179299	-1.38268	/ 2.61	4.42595e-08	NSUN7	NOP2/Sun RNA methyltransferase family member 7	protein_coding	4	1	40749925	40811184	79730
ENSG00000178947	-1.38184	/ 2.61	0.000171577	SMIM10L2A	small integral membrane protein 10 like 2A	protein_coding	X	1	135421944	135428075	399668
ENSG00000141161	-1.38153	/ 2.61	4.50783e-05	UNC45B	unc-45 myosin chaperone B	protein_coding	17	1	35147817	35189345	146862
ENSG00000115468	-1.38118	/ 2.6	0.00122776	EFHD1	EF-hand domain family member D1	protein_coding	2	1	232606057	232682776	80303
ENSG00000179915	-1.38069	/ 2.6	0.000272897	NRXN1	neurexin 1	protein_coding	2	-1	49918503	51225575	9378
ENSG00000286389	-1.38012	/ 2.6	0.000575268	LOC105373289	novel transcript	lncRNA	1	1	227786753	227792179	105373289
ENSG00000238045	1.37964	x 2.6	2.12282e-08	ENSG00000238045	novel transcript, antisense to C16orf53 and MVP	lncRNA	16	-1	29808636	29821252	-
ENSG00000163251	1.3783	x 2.6	2.02304e-06	FZD5	frizzled class receptor 5	protein_coding	2	-1	207762598	207769906	7855
ENSG00000234426	1.37801	x 2.6	1.29966e-06	ENSG00000234426	novel transcript	lncRNA	6	-1	88177804	88442928	-
ENSG00000175592	1.37651	x 2.6	0.0037689	FOSL1	FOS like 1, AP-1 transcription factor subunit	protein_coding	11	-1	65892049	65900573	8061
ENSG00000197329	1.37541	x 2.59	5.00721e-07	PELI1	pellino E3 ubiquitin protein ligase 1	protein_coding	2	-1	64092652	64144420	57162
ENSG00000286004	1.37534	x 2.59	0.00207466	ENSG00000286004	novel transcript, antisense to TNK2	lncRNA	3	1	195900986	195903417	-
ENSG00000226423	-1.37513	/ 2.59	0.00157697	ENSG00000226423	novel transcript	lncRNA	2	-1	242025183	242026176	-
ENSG00000151715	-1.37459	/ 2.59	6.6002e-08	TMEM45B	transmembrane protein 45B	protein_coding	11	1	129815848	129860003	120224
ENSG00000258920	1.37429	x 2.59	6.31508e-07	FOXN3-AS1	FOXN3 antisense RNA 1	lncRNA	14	1	89417354	89419793	400236
ENSG00000240535	-1.37324	/ 2.59	0.00693983	ENSG00000240535	novel transcript, antisense to GZMK	lncRNA	5	-1	55021299	55042844	-
ENSG00000275395	-1.37211	/ 2.59	2.03807e-06	FCGBP	Fc fragment of IgG binding protein	protein_coding	19	-1	39863323	39934626	8857
ENSG00000227001	-1.37103	/ 2.59	0.00274871	NBPF2P	NBPF member 2, pseudogene	unprocessed_pseudogene	1	-1	21424625	21427967	-
ENSG00000203363	1.37059	x 2.59	1.04838e-05	GPR160P1	GPR160 pseudogene 1	processed_pseudogene	2	-1	85686053	85687047	-
ENSG00000171680	-1.37018	/ 2.59	6.23445e-06	PLEKHG5	pleckstrin homology and RhoGEF domain containing G5	protein_coding	1	-1	6467122	6520074	57449
ENSG00000175591	1.37007	x 2.58	1.28464e-08	P2RY2	purinergic receptor P2Y2	protein_coding	11	1	73218281	73242427	5029
ENSG00000275898	-1.36958	/ 2.58	0.000114887	ENSG00000275898	novel transcript	lncRNA	12	1	116580974	116583672	-
ENSG00000100220	1.36944	x 2.58	2.12979e-11	RTCB	RNA 2',3'-cyclic phosphate and 5'-OH ligase	protein_coding	22	-1	32387582	32412248	51493
ENSG00000203804	1.36943	x 2.58	2.92045e-09	ADAMTSL4-AS1	ADAMTSL4 antisense RNA 1	lncRNA	1	-1	150560202	150562115	-
ENSG00000143382	1.36911	x 2.58	1.42164e-10	ADAMTSL4	ADAMTS like 4	protein_coding	1	1	150549369	150560937	54507
ENSG00000183690	-1.36781	/ 2.58	2.62043e-06	EFHC2	EF-hand domain containing 2	protein_coding	X	-1	44147872	44343672	80258
ENSG00000092010	1.36667	x 2.58	4.74066e-12	PSME1	proteasome activator subunit 1	protein_coding	14	1	24136163	24138967	5720
ENSG00000237827	1.36429	x 2.57	4.63129e-06	RPS15AP29	ribosomal protein S15a pseudogene 29	processed_pseudogene	10	-1	103125017	103125416	100128863
ENSG00000182379	-1.36428	/ 2.57	0.000758194	NXPH4	neurexophilin 4	protein_coding	12	1	57216794	57226449	11247
ENSG00000234797	-1.364	/ 2.57	3.8005e-06	RPS3AP6	RPS3A pseudogene 6	processed_pseudogene	15	1	59768352	59769146	145767
ENSG00000116514	1.36345	x 2.57	8.05908e-09	RNF19B	ring finger protein 19B	protein_coding	1	-1	32936445	32964809	127544
ENSG00000147408	-1.36331	/ 2.57	4.14006e-08	CSGALNACT1	chondroitin sulfate N-acetylgalactosaminyltransferase 1	protein_coding	8	-1	19404161	19758029	55790
ENSG00000114405	1.36315	x 2.57	6.60829e-06	C3orf14	chromosome 3 open reading frame 14	protein_coding	3	1	62319015	62336213	57415
ENSG00000254470	1.36167	x 2.57	7.22521e-09	AP5B1	adaptor related protein complex 5 subunit beta 1	protein_coding	11	-1	65773898	65780976	91056
ENSG00000289439	-1.36146	/ 2.57	2.17356e-06	ENSG00000289439	novel transcript	lncRNA	1	-1	244308558	244325179	-
ENSG00000123342	1.36145	x 2.57	4.2163e-05	MMP19	matrix metallopeptidase 19	protein_coding	12	-1	55835433	55842966	4327
ENSG00000166833	-1.36122	/ 2.57	0.00010797	NAV2	neuron navigator 2	protein_coding	11	1	19350724	20121601	89797
ENSG00000287739	-1.36121	/ 2.57	0.00267341	ENSG00000287739	novel transcript, antisense to SDR42E2	lncRNA	16	-1	22170309	22175524	-
ENSG00000141096	-1.36104	/ 2.57	6.61516e-08	DPEP3	dipeptidase 3	protein_coding	16	-1	67975663	67980549	64180
ENSG00000118804	1.36031	x 2.57	0.00525467	STBD1	starch binding domain 1	protein_coding	4	1	76306733	76311130	8987
ENSG00000106560	1.35997	x 2.57	1.76414e-09	GIMAP2	GTPase, IMAP family member 2	protein_coding	7	1	150685697	150693641	26157
ENSG00000023902	1.35928	x 2.57	2.70923e-10	PLEKHO1	pleckstrin homology domain containing O1	protein_coding	1	1	150149183	150164720	51177
ENSG00000187240	-1.35768	/ 2.56	0.000108557	DYNC2H1	dynein cytoplasmic 2 heavy chain 1	protein_coding	11	1	103109410	103479863	79659
ENSG00000184702	-1.3557	/ 2.56	0.000166417	SEPTIN5	septin 5	protein_coding	22	1	19714503	19724224	5413
ENSG00000276758	1.35548	x 2.56	2.62791e-06	ENSG00000276758	leukocyte immunoglobulin-like receptor, subfamily A member pseudogene	unprocessed_pseudogene	19	-1	54296194	54296252	-
ENSG00000154856	-1.35521	/ 2.56	5.54681e-06	APCDD1	APC down-regulated 1	protein_coding	18	1	10454635	10489949	147495
ENSG00000119686	1.3549	x 2.56	3.94434e-09	FLVCR2	FLVCR heme transporter 2	protein_coding	14	1	75578620	75663214	55640
ENSG00000279942	-1.35392	/ 2.56	0.000103386	ENSG00000279942	TEC	TEC	6	1	37567716	37571460	-
ENSG00000153208	1.35389	x 2.56	7.06536e-09	MERTK	MER proto-oncogene, tyrosine kinase	protein_coding	2	1	111898607	112029561	10461
ENSG00000204860	-1.35326	/ 2.55	0.000394503	FAM201A	family with sequence similarity 201 member A	lncRNA	9	1	38620474	38624990	-
ENSG00000227730	1.35234	x 2.55	2.07714e-06	MTND6P5	MT-ND6 pseudogene 5	unprocessed_pseudogene	9	1	5091093	5091604	106480427
ENSG00000225889	1.35171	x 2.55	4.18994e-08	ENSG00000225889	novel transcript, antisense to PELI1	lncRNA	2	1	64143239	64257610	-
ENSG00000111961	1.35127	x 2.55	1.23157e-10	SASH1	SAM and SH3 domain containing 1	protein_coding	6	1	148272304	148552044	23328
ENSG00000272163	-1.35079	/ 2.55	0.00452883	ENSG00000272163	novel transcript, antisense to NEFM	lncRNA	8	-1	24912165	24914717	-
ENSG00000196549	-1.35079	/ 2.55	1.45293e-05	MME	membrane metalloendopeptidase	protein_coding	3	1	155024124	155183704	4311
ENSG00000129354	1.35052	x 2.55	1.99071e-07	AP1M2	adaptor related protein complex 1 subunit mu 2	protein_coding	19	-1	10572671	10587315	10053
ENSG00000232021	-1.34966	/ 2.55	5.34518e-06	LEF1-AS1	LEF1 antisense RNA 1	lncRNA	4	1	108167525	108258037	641518
ENSG00000284373	-1.34875	/ 2.55	0.00129139	TAF11L2	TATA-box binding protein associated factor 11 like 2	protein_coding	5	1	17498231	17498827	391742
ENSG00000262488	-1.34875	/ 2.55	0.00199995	ENSG00000262488	Rho GTPase activating protein 21 (ARHGAP21) pseudogene	processed_pseudogene	16	-1	10840384	10841544	-
ENSG00000130600	1.34841	x 2.55	0.00100433	H19	H19 imprinted maternally expressed transcript	lncRNA	11	-1	1995171	2001470	102724852
ENSG00000187164	1.34838	x 2.55	8.44173e-09	SHTN1	shootin 1	protein_coding	10	-1	116881477	117126586	57698
ENSG00000100605	1.34771	x 2.55	2.76178e-09	ITPK1	inositol-tetrakisphosphate 1-kinase	protein_coding	14	-1	92936914	93116320	3705
ENSG00000254826	-1.34619	/ 2.54	9.21622e-11	ENSG00000254826	novel transcript	lncRNA	11	1	75775904	75776929	-
ENSG00000274902	1.34596	x 2.54	4.81479e-06	ENSG00000274902	novel transcript	lncRNA	12	1	47731908	47732351	-
ENSG00000101213	1.34552	x 2.54	5.62332e-08	PTK6	protein tyrosine kinase 6	protein_coding	20	-1	63528001	63537376	5753
ENSG00000115919	1.3454	x 2.54	1.96778e-10	KYNU	kynureninase	protein_coding	2	1	142877657	143055833	8942
ENSG00000273188	-1.34363	/ 2.54	0.000219053	ENSG00000273188	novel transcript, antisense to TRABD	lncRNA	22	-1	50191724	50192402	-
ENSG00000184678	1.34357	x 2.54	4.71804e-07	H2BC21	H2B clustered histone 21	protein_coding	1	-1	149884459	149886682	8349
ENSG00000233892	1.3427	x 2.54	2.1042e-06	PAIP1P1	poly(A) binding protein interacting protein 1 pseudogene 1	processed_pseudogene	6	-1	30186798	30188614	100421582
ENSG00000079156	1.3426	x 2.54	0.000419368	OSBPL6	oxysterol binding protein like 6	protein_coding	2	1	178194481	178402893	114880
ENSG00000183615	-1.34194	/ 2.53	0.00538242	FAM167B	family with sequence similarity 167 member B	protein_coding	1	1	32247222	32248856	84734
ENSG00000034053	-1.34177	/ 2.53	1.12486e-08	APBA2	amyloid beta precursor protein binding family A member 2	protein_coding	15	1	28884483	29118315	321
ENSG00000121060	1.34163	x 2.53	2.35355e-10	TRIM25	tripartite motif containing 25	protein_coding	17	-1	56836387	56914080	7706
ENSG00000278090	-1.33955	/ 2.53	2.49421e-06	LUNAR1	leukemia-associated non-coding IGF1R activator RNA 1	lncRNA	15	1	99014526	99031054	-
ENSG00000288801	-1.33935	/ 2.53	0.000641434	ENSG00000288801	novel transcript	lncRNA	16	-1	53518402	53519511	-
ENSG00000100298	1.33833	x 2.53	3.17748e-05	APOBEC3H	apolipoprotein B mRNA editing enzyme catalytic subunit 3H	protein_coding	22	1	39097224	39104067	164668
ENSG00000275234	-1.33826	/ 2.53	0.00285688	ENSG00000275234	novel transcript, antisense to DENND1C	lncRNA	19	1	6469465	6470152	-
ENSG00000261208	-1.33791	/ 2.53	7.98882e-05	ENSG00000261208	novel Pumilio domain-containing protein KIAA0020 pseudogene	processed_pseudogene	14	1	52286797	52289268	-
ENSG00000164506	-1.33693	/ 2.53	1.74162e-09	STXBP5	syntaxin binding protein 5	protein_coding	6	1	147204417	147390476	134957
ENSG00000265817	-1.33679	/ 2.53	0.000890316	FSBP	fibrinogen silencer binding protein	protein_coding	8	-1	94378377	94436952	100861412
ENSG00000174945	-1.33624	/ 2.52	0.000621792	AMZ1	archaelysin family metallopeptidase 1	protein_coding	7	1	2679522	2775500	155185
ENSG00000125170	-1.33618	/ 2.52	3.04678e-07	DOK4	docking protein 4	protein_coding	16	-1	57471922	57487327	55715
ENSG00000238113	1.33616	x 2.52	1.58713e-08	LINC01410	long intergenic non-protein coding RNA 1410	lncRNA	9	1	62801461	62813486	103352539
ENSG00000167850	1.33446	x 2.52	3.64706e-10	CD300C	CD300c molecule	protein_coding	17	-1	74541073	74546115	10871
ENSG00000138738	1.33356	x 2.52	4.19125e-05	PRDM5	PR/SET domain 5	protein_coding	4	-1	120684919	120922870	11107
ENSG00000177335	1.33291	x 2.52	2.53203e-09	LINC02904	long intergenic non-protein coding RNA 2904	lncRNA	8	1	143039209	143060684	286122
ENSG00000166927	1.33267	x 2.52	8.5508e-11	MS4A7	membrane spanning 4-domains A7	protein_coding	11	1	60378485	60395951	58475
ENSG00000110811	-1.33233	/ 2.52	4.46943e-05	P3H3	prolyl 3-hydroxylase 3	protein_coding	12	1	6828407	6839847	10536
ENSG00000068305	1.33101	x 2.52	5.50935e-09	MEF2A	myocyte enhancer factor 2A	protein_coding	15	1	99565417	99716488	4205
ENSG00000168386	-1.33059	/ 2.52	0.000485367	FILIP1L	filamin A interacting protein 1 like	protein_coding	3	-1	99828811	100114513	11259
ENSG00000231551	-1.32973	/ 2.51	1.54511e-06	PDE4DIPP6	PDE4DIP pseudogene 6	transcribed_unprocessed_pseudogene	1	1	148402516	148432545	100132057
ENSG00000138385	1.32938	x 2.51	3.6933e-07	SSB	small RNA binding exonuclease protection factor La	protein_coding	2	1	169791933	169812064	6741
ENSG00000140009	-1.32932	/ 2.51	0.00737528	ESR2	estrogen receptor 2	protein_coding	14	-1	64084232	64338112	2100
ENSG00000161249	-1.32908	/ 2.51	0.000174933	DMKN	dermokine	protein_coding	19	-1	35497220	35513658	93099
ENSG00000115525	1.32816	x 2.51	3.61543e-09	ST3GAL5	ST3 beta-galactoside alpha-2,3-sialyltransferase 5	protein_coding	2	-1	85837120	85905199	8869
ENSG00000141682	1.32692	x 2.51	3.40177e-08	PMAIP1	phorbol-12-myristate-13-acetate-induced protein 1	protein_coding	18	1	59899996	59904305	5366
ENSG00000228906	1.32645	x 2.51	1.03263e-06	ENSG00000228906	novel transcript	lncRNA	X	1	73948973	73949558	-
ENSG00000255052	-1.32599	/ 2.51	0.000190054	FAM66D	family with sequence similarity 66 member D	lncRNA	8	1	12115767	12177550	112268389
ENSG00000089041	1.32425	x 2.5	9.6405e-10	P2RX7	purinergic receptor P2X 7	protein_coding	12	1	121132819	121188032	5027
ENSG00000236567	1.32372	x 2.5	4.94666e-06	TCF3P1	transcription factor 3 pseudogene 1	processed_pseudogene	9	1	5110913	5112849	-
ENSG00000211445	-1.32361	/ 2.5	1.65246e-05	GPX3	glutathione peroxidase 3	protein_coding	5	1	151020591	151028988	2878
ENSG00000173578	-1.3233	/ 2.5	0.000994314	XCR1	X-C motif chemokine receptor 1	protein_coding	3	-1	46016990	46085825	2829
ENSG00000260279	-1.32136	/ 2.5	0.00353208	LOC105371414	novel transcript, antisense to ANKRD11	lncRNA	16	1	89296128	89298317	105371414
ENSG00000160888	1.32058	x 2.5	1.25814e-08	IER2	immediate early response 2	protein_coding	19	1	13150411	13154911	9592
ENSG00000224083	1.32057	x 2.5	2.6064e-06	MTCO1P11	MT-CO1 pseudogene 11	unprocessed_pseudogene	9	1	5096666	5098193	107075264
ENSG00000286545	-1.31991	/ 2.5	9.68526e-05	ENSG00000286545	novel transcript, antisense to ZC3H8	lncRNA	2	1	112239621	112244375	-
ENSG00000174600	1.31934	x 2.5	8.43114e-07	CMKLR1	chemerin chemokine-like receptor 1	protein_coding	12	-1	108288044	108339317	1240
ENSG00000260910	-1.31889	/ 2.49	6.80485e-06	LINC00565	long intergenic non-protein coding RNA 565	lncRNA	13	-1	113923052	113928991	-
ENSG00000092295	1.31842	x 2.49	5.33507e-06	TGM1	transglutaminase 1	protein_coding	14	-1	24249114	24264432	7051
ENSG00000226839	-1.31749	/ 2.49	0.000924459	MTND6P11	MT-ND6 pseudogene 11	processed_pseudogene	2	1	143094233	143094715	106480727
ENSG00000076685	1.3172	x 2.49	5.62085e-09	NT5C2	5'-nucleotidase, cytosolic II	protein_coding	10	-1	103087185	103277605	22978
ENSG00000211836	-1.31719	/ 2.49	0.00345312	TRAJ54	T cell receptor alpha joining 54	TR_J_gene	14	1	22482287	22482346	28701
ENSG00000244242	-1.31696	/ 2.49	4.24271e-05	IFITM10	interferon induced transmembrane protein 10	protein_coding	11	-1	1732406	1750595	402778
ENSG00000267767	-1.31631	/ 2.49	1.59905e-05	LINC01801	long intergenic non-protein coding RNA 1801	lncRNA	19	-1	34788527	34832869	400685
ENSG00000274029	1.316	x 2.49	0.000887014	ENSG00000274029	novel transcript	lncRNA	12	1	121190868	121191518	-
ENSG00000186868	-1.31554	/ 2.49	0.00082839	MAPT	microtubule associated protein tau	protein_coding	17	1	45894527	46028334	4137
ENSG00000187474	1.31471	x 2.49	1.66845e-06	FPR3	formyl peptide receptor 3	protein_coding	19	1	51795157	51826190	2359
ENSG00000250290	1.31457	x 2.49	2.61835e-06	NCAPGP1	non-SMC condensin I complex subunit G pseudogene 1	processed_pseudogene	8	-1	120635558	120638204	-
ENSG00000102034	1.31393	x 2.49	4.81946e-10	ELF4	E74 like ETS transcription factor 4	protein_coding	X	-1	130063955	130110716	2000
ENSG00000259321	1.31388	x 2.49	1.7492e-09	ENSG00000259321	novel transcript	lncRNA	14	1	24139445	24140444	-
ENSG00000104518	1.31358	x 2.49	2.45737e-08	GSDMD	gasdermin D	protein_coding	8	1	143553207	143563062	79792
ENSG00000270426	1.31082	x 2.48	2.14782e-07	ENSG00000270426	novel transcript, sense intronic to IRF2	lncRNA	4	-1	184471924	184472609	-
ENSG00000170962	-1.31051	/ 2.48	3.00586e-06	PDGFD	platelet derived growth factor D	protein_coding	11	-1	103907189	104164379	80310
ENSG00000147642	-1.31043	/ 2.48	0.00176185	SYBU	syntabulin	protein_coding	8	-1	109573978	109691791	55638
ENSG00000249252	1.30977	x 2.48	0.00403474	C1QTNF7-AS1	C1QTNF7 antisense RNA 1	lncRNA	4	-1	15004942	15427914	101929095
ENSG00000151470	1.30918	x 2.48	8.98184e-09	C4orf33	chromosome 4 open reading frame 33	protein_coding	4	1	129093317	129116640	132321
ENSG00000104043	1.30906	x 2.48	1.61738e-09	ATP8B4	ATPase phospholipid transporting 8B4 (putative)	protein_coding	15	-1	49858238	50182817	79895
ENSG00000105464	1.30789	x 2.48	6.16446e-08	GRIN2D	glutamate ionotropic receptor NMDA type subunit 2D	protein_coding	19	1	48393668	48444931	2906
ENSG00000137449	1.30771	x 2.48	4.33001e-08	CPEB2	cytoplasmic polyadenylation element binding protein 2	protein_coding	4	1	15002481	15070153	132864
ENSG00000145911	-1.30745	/ 2.48	1.89859e-06	N4BP3	NEDD4 binding protein 3	protein_coding	5	1	178113532	178126081	23138
ENSG00000102934	-1.30711	/ 2.47	4.70627e-05	PLLP	plasmolipin	protein_coding	16	-1	57248547	57284672	51090
ENSG00000111911	1.30698	x 2.47	6.65076e-09	HINT3	histidine triad nucleotide binding protein 3	protein_coding	6	1	125956770	125980244	135114
ENSG00000178015	-1.3067	/ 2.47	0.0180571	GPR150	G protein-coupled receptor 150	protein_coding	5	1	95620087	95622142	285601
ENSG00000205220	1.30568	x 2.47	3.10268e-11	PSMB10	proteasome 20S subunit beta 10	protein_coding	16	-1	67934506	67936864	5699
ENSG00000204001	-1.30545	/ 2.47	9.06624e-06	LCN8	lipocalin 8	protein_coding	9	-1	136754386	136758543	138307
ENSG00000106078	1.30532	x 2.47	7.49187e-05	COBL	cordon-bleu WH2 repeat protein	protein_coding	7	-1	51016212	51316818	23242
ENSG00000119522	1.30526	x 2.47	1.59132e-09	DENND1A	DENN domain containing 1A	protein_coding	9	-1	123379654	123930152	57706
ENSG00000198046	-1.30261	/ 2.47	0.000289951	ZNF667	zinc finger protein 667	protein_coding	19	-1	56439325	56478065	63934
ENSG00000275210	1.30222	x 2.47	7.41573e-08	ENSG00000275210	novel transcript	lncRNA	19	-1	54308915	54337168	-
ENSG00000198133	1.30217	x 2.47	5.27363e-09	TMEM229B	transmembrane protein 229B	protein_coding	14	-1	67447084	67533739	161145
ENSG00000258499	1.30044	x 2.46	0.00170805	LINC02287	long intergenic non-protein coding RNA 2287	lncRNA	14	-1	92905697	92907482	101929002
ENSG00000230773	1.30003	x 2.46	1.07454e-05	ENSG00000230773	novel transcript	lncRNA	2	-1	47924181	48314224	-
ENSG00000162522	1.29968	x 2.46	7.51365e-09	KIAA1522	KIAA1522	protein_coding	1	1	32741830	32774970	57648
ENSG00000168754	-1.29968	/ 2.46	0.00215212	FAM178B	family with sequence similarity 178 member B	protein_coding	2	-1	96875882	96986580	51252
ENSG00000287733	1.2994	x 2.46	9.09177e-08	ENSG00000287733	novel transcript	lncRNA	7	1	135170816	135172414	-
ENSG00000256742	-1.29873	/ 2.46	3.59308e-07	KDM2B-DT	KDM2B divergent transcript	lncRNA	12	1	121580792	121593504	-
ENSG00000112320	1.29872	x 2.46	3.42643e-06	SOBP	sine oculis binding protein homolog	protein_coding	6	1	107490106	107661306	55084
ENSG00000092758	-1.29866	/ 2.46	2.48657e-09	COL9A3	collagen type IX alpha 3 chain	protein_coding	20	1	62816244	62841159	1299
ENSG00000102048	-1.29817	/ 2.46	0.00749893	ASB9	ankyrin repeat and SOCS box containing 9	protein_coding	X	-1	15235288	15270467	140462
ENSG00000253704	-1.29699	/ 2.46	1.62315e-05	VIRMA-DT	VIRMA divergent transcript	lncRNA	8	1	94553668	94570652	101926977
ENSG00000135535	1.29693	x 2.46	3.07032e-10	CD164	CD164 molecule	protein_coding	6	-1	109366514	109382467	8763
ENSG00000184349	-1.29675	/ 2.46	0.0207114	EFNA5	ephrin A5	protein_coding	5	-1	107376894	107670937	1946
ENSG00000187498	-1.2964	/ 2.46	0.00449602	COL4A1	collagen type IV alpha 1 chain	protein_coding	13	-1	110148963	110307157	1282
ENSG00000228340	-1.29584	/ 2.46	4.16512e-08	MIR646HG	MIR646 host gene	lncRNA	20	1	60087826	60653784	284757
ENSG00000021355	1.29548	x 2.45	2.65709e-09	SERPINB1	serpin family B member 1	protein_coding	6	-1	2832332	2841959	1992
ENSG00000228274	-1.29443	/ 2.45	0.002968	ENSG00000228274	novel transcript, antisense to CBY1	lncRNA	22	-1	38667585	38681860	-
ENSG00000234506	1.2944	x 2.45	2.83554e-07	LINC01506	long intergenic non-protein coding RNA 1506	lncRNA	9	-1	68543531	68546662	101927015
ENSG00000235237	-1.29309	/ 2.45	0.00547483	ENSG00000235237	novel transcript	lncRNA	22	1	37166757	37182850	-
ENSG00000125347	1.29276	x 2.45	5.56525e-09	IRF1	interferon regulatory factor 1	protein_coding	5	-1	132440440	132508719	3659
ENSG00000234553	1.29274	x 2.45	0.00166645	ENSG00000234553	novel transcript	lncRNA	5	-1	56536583	56537826	-
ENSG00000283222	1.29185	x 2.45	0.00450518	MIR4433A	microRNA 4433a	miRNA	2	1	64340759	64340839	100616265
ENSG00000124215	-1.2916	/ 2.45	6.64888e-07	CDH26	cadherin 26	protein_coding	20	1	59958423	60034011	60437
ENSG00000137807	1.29106	x 2.45	8.14486e-08	KIF23	kinesin family member 23	protein_coding	15	1	69414246	69448427	9493
ENSG00000221890	-1.28949	/ 2.44	1.72489e-06	NPTXR	neuronal pentraxin receptor	protein_coding	22	-1	38818452	38844028	23467
ENSG00000283486	-1.28934	/ 2.44	0.000768687	FAM95C	family with sequence similarity 95 member C	protein_coding	9	-1	38540569	38577207	100289137
ENSG00000273213	1.28933	x 2.44	1.4836e-06	H3-2	H3.2 histone (putative)	protein_coding	1	-1	143894544	143905977	440686
ENSG00000231970	-1.28905	/ 2.44	6.02548e-05	ENSG00000231970	novel transcript	lncRNA	10	1	97401115	97419524	-
ENSG00000153029	1.28903	x 2.44	7.95956e-10	MR1	major histocompatibility complex, class I-related	protein_coding	1	1	181033374	181061938	3140
ENSG00000235174	-1.28864	/ 2.44	0.000233042	RPL39P3	ribosomal protein L39 pseudogene 3	processed_pseudogene	6	-1	73373108	73373263	-
ENSG00000179630	1.28824	x 2.44	9.51586e-07	LACC1	laccase domain containing 1	protein_coding	13	1	43879284	43893932	144811
ENSG00000233850	-1.28777	/ 2.44	0.000400055	ENSG00000233850	novel transcript	lncRNA	2	-1	95025193	95026709	-
ENSG00000247982	-1.28657	/ 2.44	6.15376e-06	LINC00926	long intergenic non-protein coding RNA 926	lncRNA	15	1	57300365	57307769	283663
ENSG00000087903	-1.28563	/ 2.44	3.23555e-07	RFX2	regulatory factor X2	protein_coding	19	-1	5993164	6199572	5990
ENSG00000204634	1.28505	x 2.44	1.52692e-10	TBC1D8	TBC1 domain family member 8	protein_coding	2	-1	101007228	101252866	11138
ENSG00000268658	-1.28409	/ 2.44	0.00111856	LINC00664	long intergenic non-protein coding RNA 664	lncRNA	19	1	21483374	21503238	400680
ENSG00000234509	-1.28401	/ 2.44	0.00550819	ENSG00000234509	novel transcript	lncRNA	21	-1	31653593	31659500	-
ENSG00000182957	1.28309	x 2.43	4.25798e-08	SPATA13	spermatogenesis associated 13	protein_coding	13	1	23979805	24307074	221178
ENSG00000226891	1.28255	x 2.43	5.78496e-08	LINC01359	long intergenic non-protein coding RNA 1359	lncRNA	1	-1	64972225	65002489	101927084
ENSG00000181585	-1.28202	/ 2.43	0.000345723	TMIE	transmembrane inner ear	protein_coding	3	1	46694528	46710886	259236
ENSG00000161681	-1.28146	/ 2.43	0.000139048	SHANK1	SH3 and multiple ankyrin repeat domains 1	protein_coding	19	-1	50659255	50719802	50944
ENSG00000283499	-1.28085	/ 2.43	0.00409454	U6	U6 spliceosomal RNA	snRNA	4	-1	48109353	48109410	-
ENSG00000034510	1.2803	x 2.43	7.03789e-08	TMSB10	thymosin beta 10	protein_coding	2	1	84905656	84906671	9168
ENSG00000147234	-1.27981	/ 2.43	5.42376e-06	FRMPD3	FERM and PDZ domain containing 3	protein_coding	X	1	107449652	107605255	84443
ENSG00000134716	1.27974	x 2.43	3.29271e-06	CYP2J2	cytochrome P450 family 2 subfamily J member 2	protein_coding	1	-1	59893308	59926773	1573
ENSG00000121594	1.27914	x 2.43	0.000224296	CD80	CD80 molecule	protein_coding	3	-1	119524293	119559614	941
ENSG00000173221	1.27902	x 2.43	4.37778e-08	GLRX	glutaredoxin	protein_coding	5	-1	95751319	95822726	2745
ENSG00000050344	1.27862	x 2.43	3.61695e-11	NFE2L3	nuclear factor, erythroid 2 like 3	protein_coding	7	1	26152198	26187137	9603
ENSG00000116711	1.27823	x 2.43	2.4508e-07	PLA2G4A	phospholipase A2 group IVA	protein_coding	1	1	186828949	186988981	5321
ENSG00000116977	1.2781	x 2.43	2.05345e-08	LGALS8	galectin 8	protein_coding	1	1	236518000	236552981	3964
ENSG00000287168	1.27808	x 2.43	1.16254e-09	ENSG00000287168	novel transcript	lncRNA	9	-1	62801534	62802712	-
ENSG00000135960	-1.27679	/ 2.42	3.10401e-05	EDAR	ectodysplasin A receptor	protein_coding	2	-1	108894471	108989372	10913
ENSG00000110881	-1.27652	/ 2.42	0.004671	ASIC1	acid sensing ion channel subunit 1	protein_coding	12	1	50057548	50083611	41
ENSG00000116761	-1.27546	/ 2.42	6.29372e-05	CTH	cystathionine gamma-lyase	protein_coding	1	1	70411218	70439851	1491
ENSG00000074660	1.27514	x 2.42	5.21321e-09	SCARF1	scavenger receptor class F member 1	protein_coding	17	-1	1633858	1645744	8578
ENSG00000242779	1.27442	x 2.42	9.29829e-05	ZNF702P	zinc finger protein 702, pseudogene	transcribed_processed_pseudogene	19	-1	52966896	53037898	79986
ENSG00000139318	1.27435	x 2.42	1.22509e-11	DUSP6	dual specificity phosphatase 6	protein_coding	12	-1	89347235	89352501	1848
ENSG00000283604	-1.27343	/ 2.42	0.000166626	MIR338	microRNA 338	miRNA	17	-1	81125883	81125949	442906
ENSG00000183018	-1.27305	/ 2.42	2.57184e-08	SPNS2	sphingolipid transporter 2	protein_coding	17	1	4498881	4539035	124976
ENSG00000174021	1.27305	x 2.42	6.02243e-09	GNG5	G protein subunit gamma 5	protein_coding	1	-1	84498323	84506581	2787
ENSG00000076706	-1.27261	/ 2.42	0.00649682	MCAM	melanoma cell adhesion molecule	protein_coding	11	-1	119308529	119321521	4162
ENSG00000184361	1.2726	x 2.42	3.39118e-06	SPATA32	spermatogenesis associated 32	protein_coding	17	-1	45254393	45262094	124783
ENSG00000287839	1.27248	x 2.42	1.20577e-08	ENSG00000287839	novel transcript	lncRNA	1	-1	155626757	155637604	-
ENSG00000197467	-1.27232	/ 2.42	0.000641434	COL13A1	collagen type XIII alpha 1 chain	protein_coding	10	1	69801880	69964275	1305
ENSG00000188277	-1.27171	/ 2.41	1.08919e-05	C15orf62	chromosome 15 open reading frame 62	protein_coding	15	1	40769980	40772449	643338
ENSG00000237017	-1.27049	/ 2.41	0.00115285	ENSG00000237017	novel transcript	lncRNA	19	-1	54119511	54125343	-
ENSG00000040608	-1.26944	/ 2.41	1.38429e-05	RTN4R	reticulon 4 receptor	protein_coding	22	-1	20241415	20283246	65078
ENSG00000139679	1.26938	x 2.41	3.31262e-08	LPAR6	lysophosphatidic acid receptor 6	protein_coding	13	-1	48389567	48444704	10161
ENSG00000127954	-1.26751	/ 2.41	1.49791e-06	STEAP4	STEAP4 metalloreductase	protein_coding	7	-1	88270892	88306894	79689
ENSG00000289148	-1.26615	/ 2.41	0.000907387	ENSG00000289148	novel transcript	lncRNA	15	-1	40357619	40358137	-
ENSG00000181798	-1.26559	/ 2.4	0.00443882	LINC00471	long intergenic non-protein coding RNA 471	lncRNA	2	-1	231508420	231514396	151477
ENSG00000129244	1.26517	x 2.4	9.09118e-05	ATP1B2	ATPase Na+/K+ transporting subunit beta 2	protein_coding	17	1	7646627	7657770	482
ENSG00000143452	1.26513	x 2.4	1.48976e-05	HORMAD1	HORMA domain containing 1	protein_coding	1	-1	150698060	150720895	84072
ENSG00000185909	1.26512	x 2.4	2.1042e-06	KLHDC8B	kelch domain containing 8B	protein_coding	3	1	49171598	49176486	200942
ENSG00000166341	-1.26494	/ 2.4	6.76463e-08	DCHS1	dachsous cadherin-related 1	protein_coding	11	-1	6621330	6655809	8642
ENSG00000234457	-1.26493	/ 2.4	0.00451516	ENSG00000234457	ribosomal protein L39 (RPL39) pseudogene	processed_pseudogene	7	1	36305631	36305904	-
ENSG00000235665	-1.2649	/ 2.4	0.000564412	LINC00298	long intergenic non-protein coding RNA 298	lncRNA	2	-1	7922425	8278186	339788
ENSG00000107249	-1.26465	/ 2.4	0.000882305	GLIS3	GLIS family zinc finger 3	protein_coding	9	-1	3824127	4348392	169792
ENSG00000158966	-1.26406	/ 2.4	1.78014e-05	CACHD1	cache domain containing 1	protein_coding	1	1	64470129	64693058	57685
ENSG00000157985	-1.26393	/ 2.4	3.51337e-07	AGAP1	ArfGAP with GTPase domain, ankyrin repeat and PH domain 1	protein_coding	2	1	235494043	236131800	116987
ENSG00000238005	-1.26372	/ 2.4	9.48818e-09	LOC101927851	novel transcript	lncRNA	1	-1	234957342	234970062	101927851
ENSG00000010539	1.26224	x 2.4	1.91407e-08	ZNF200	zinc finger protein 200	protein_coding	16	-1	3222325	3236221	7752
ENSG00000248015	-1.26211	/ 2.4	0.000416312	ENSG00000248015	novel transcript, antisense to NDUFS7	lncRNA	19	-1	1392170	1396467	-
ENSG00000170485	-1.26201	/ 2.4	0.000102057	NPAS2	neuronal PAS domain protein 2	protein_coding	2	1	100820139	100996829	4862
ENSG00000286326	-1.26082	/ 2.4	0.00597586	ENSG00000286326	novel transcript, antisense to CRYBB1	lncRNA	22	1	26597028	26611453	-
ENSG00000033122	-1.26029	/ 2.4	0.0127119	LRRC7	leucine rich repeat containing 7	protein_coding	1	1	69567922	70151945	57554
ENSG00000204388	1.25998	x 2.39	2.64781e-07	HSPA1B	heat shock protein family A (Hsp70) member 1B	protein_coding	6	1	31827738	31830254	3304
ENSG00000101773	1.25994	x 2.39	2.09475e-09	RBBP8	RB binding protein 8, endonuclease	protein_coding	18	1	22798261	23026488	5932
ENSG00000104375	1.25895	x 2.39	3.40549e-07	STK3	serine/threonine kinase 3	protein_coding	8	-1	98371228	98942827	6788
ENSG00000134575	1.25853	x 2.39	2.16105e-09	ACP2	acid phosphatase 2, lysosomal	protein_coding	11	-1	47239302	47248906	53
ENSG00000197702	-1.25755	/ 2.39	0.00253711	PARVA	parvin alpha	protein_coding	11	1	12377563	12535356	55742
ENSG00000246100	1.25731	x 2.39	0.000166478	LINC00900	long intergenic non-protein coding RNA 900	lncRNA	11	-1	115753889	115760646	-
ENSG00000158528	-1.25616	/ 2.39	7.8609e-05	PPP1R9A	protein phosphatase 1 regulatory subunit 9A	protein_coding	7	1	94907202	95296415	55607
ENSG00000164904	-1.25596	/ 2.39	0.000141244	ALDH7A1	aldehyde dehydrogenase 7 family member A1	protein_coding	5	-1	126531200	126595362	501
ENSG00000250397	-1.25524	/ 2.39	0.00221054	ENSG00000250397	novel transcript	lncRNA	11	-1	856880	859795	-
ENSG00000253924	-1.25417	/ 2.39	0.00924876	ENSG00000253924	novel transcript	lncRNA	8	1	52294455	52301942	-
ENSG00000138433	1.25372	x 2.38	6.19931e-08	CIR1	corepressor interacting with RBPJ, CIR1	protein_coding	2	-1	174348022	174395712	9541
ENSG00000144362	-1.25356	/ 2.38	0.0130303	PHOSPHO2	phosphatase, orphan 2	protein_coding	2	1	169694454	169701708	493911
ENSG00000141448	-1.25332	/ 2.38	0.00834181	GATA6	GATA binding protein 6	protein_coding	18	1	22169589	22202528	2627
ENSG00000138190	1.25317	x 2.38	1.10026e-07	EXOC6	exocyst complex component 6	protein_coding	10	1	92826831	93059493	54536
ENSG00000087076	-1.2521	/ 2.38	0.00872018	HSD17B14	hydroxysteroid 17-beta dehydrogenase 14	protein_coding	19	-1	48813018	48836510	51171
ENSG00000278195	1.25207	x 2.38	3.02048e-07	SSTR3	somatostatin receptor 3	protein_coding	22	-1	37204237	37212477	6753
ENSG00000181754	-1.25199	/ 2.38	1.11925e-07	AMIGO1	adhesion molecule with Ig like domain 1	protein_coding	1	-1	109504178	109509738	57463
ENSG00000289434	-1.25199	/ 2.38	0.00478678	ENSG00000289434	novel transcript	lncRNA	7	-1	128221388	128237052	105375494
ENSG00000167207	1.25128	x 2.38	9.74741e-12	NOD2	nucleotide binding oligomerization domain containing 2	protein_coding	16	1	50693588	50734041	64127
ENSG00000134243	1.25111	x 2.38	3.31493e-09	SORT1	sortilin 1	protein_coding	1	-1	109309568	109397918	6272
ENSG00000272144	1.25087	x 2.38	1.62358e-06	ENSG00000272144	novel transcript	lncRNA	5	1	43061395	43062441	-
ENSG00000164308	1.25071	x 2.38	1.76248e-09	ERAP2	endoplasmic reticulum aminopeptidase 2	protein_coding	5	1	96875986	96919703	64167
ENSG00000278112	-1.25055	/ 2.38	0.000201545	ENSG00000278112	novel transcript, sense intronic to RILPL1	lncRNA	12	-1	123519390	123519856	-
ENSG00000187231	1.25035	x 2.38	1.58113e-08	SESTD1	SEC14 and spectrin domain containing 1	protein_coding	2	-1	179101678	179264832	91404
ENSG00000266074	1.25021	x 2.38	4.12615e-10	BAHCC1	BAH domain and coiled-coil containing 1	protein_coding	17	1	81395457	81466332	57597
ENSG00000169992	-1.24983	/ 2.38	8.88823e-07	NLGN2	neuroligin 2	protein_coding	17	1	7404874	7419860	57555
ENSG00000272555	-1.24964	/ 2.38	0.000824387	ENSG00000272555	novel transcript	lncRNA	2	1	218818690	218819144	-
ENSG00000280067	-1.24958	/ 2.38	0.000237843	ENSG00000280067	novel transcript	TEC	16	-1	48343755	48346058	-
ENSG00000211451	-1.24946	/ 2.38	0.000116439	GNRHR2	gonadotropin releasing hormone receptor 2 (pseudogene)	transcribed_unitary_pseudogene	1	1	145919013	145925341	114814
ENSG00000023318	1.24921	x 2.38	2.71715e-09	ERP44	endoplasmic reticulum protein 44	protein_coding	9	-1	99979185	100099052	23071
ENSG00000285554	1.24902	x 2.38	5.9127e-07	ENSG00000285554	Novel transcript	lncRNA	1	1	150173049	150181429	-
ENSG00000127578	-1.24836	/ 2.38	2.23476e-06	WFIKKN1	WAP, follistatin/kazal, immunoglobulin, kunitz and netrin domain containing 1	protein_coding	16	1	629239	634117	117166
ENSG00000169684	1.24757	x 2.37	0.000756003	CHRNA5	cholinergic receptor nicotinic alpha 5 subunit	protein_coding	15	1	78565520	78595269	1138
ENSG00000164056	-1.24749	/ 2.37	4.36698e-05	SPRY1	sprouty RTK signaling antagonist 1	protein_coding	4	1	123396795	123403760	10252
ENSG00000092051	1.24738	x 2.37	2.74801e-06	JPH4	junctophilin 4	protein_coding	14	-1	23568038	23578790	84502
ENSG00000276317	1.24733	x 2.37	6.64888e-07	ENSG00000276317	novel transcript, antisense to SLCO4A1	lncRNA	20	-1	62651272	62652186	-
ENSG00000139083	1.24686	x 2.37	2.05999e-09	ETV6	ETS variant transcription factor 6	protein_coding	12	1	11649674	11895377	2120
ENSG00000110077	1.24614	x 2.37	3.20072e-09	MS4A6A	membrane spanning 4-domains A6A	protein_coding	11	-1	60172015	60184666	64231
ENSG00000271605	1.24541	x 2.37	1.47633e-10	MILR1	mast cell immunoglobulin like receptor 1	protein_coding	17	1	64449037	64468643	284021
ENSG00000249667	-1.24527	/ 2.37	4.45407e-06	LINC01259	long intergenic non-protein coding RNA 1259	lncRNA	4	1	38509729	38518056	106144599
ENSG00000174586	-1.24503	/ 2.37	7.21195e-05	ZNF497	zinc finger protein 497	protein_coding	19	-1	58354357	58362848	162968
ENSG00000205726	1.24465	x 2.37	8.52472e-08	ITSN1	intersectin 1	protein_coding	21	1	33642400	33899861	6453
ENSG00000164683	-1.24458	/ 2.37	8.47316e-05	HEY1	hes related family bHLH transcription factor with YRPW motif 1	protein_coding	8	-1	79762371	79767857	23462
ENSG00000062282	-1.24383	/ 2.37	2.34458e-08	DGAT2	diacylglycerol O-acyltransferase 2	protein_coding	11	1	75759512	75801535	84649
ENSG00000197165	-1.24371	/ 2.37	5.7833e-05	SULT1A2	sulfotransferase family 1A member 2	protein_coding	16	-1	28591943	28597050	6799
ENSG00000287603	-1.24285	/ 2.37	2.3267e-05	ENSG00000287603	novel transcript, antisense to SULT2B1	lncRNA	19	-1	48547637	48597238	-
ENSG00000286831	-1.24195	/ 2.37	0.00126337	ENSG00000286831	novel transcript	lncRNA	7	-1	142725729	142733437	-
ENSG00000286646	1.24161	x 2.36	1.49582e-08	ENSG00000286646	novel transcript, antisense to MAP3K5	lncRNA	6	1	136784045	136786280	-
ENSG00000136999	-1.241	/ 2.36	6.23804e-07	CCN3	cellular communication network factor 3	protein_coding	8	1	119416446	119424434	4856
ENSG00000137571	1.24032	x 2.36	0.0384109	SLCO5A1	solute carrier organic anion transporter family member 5A1	protein_coding	8	-1	69667046	69834978	81796
ENSG00000204520	1.23955	x 2.36	6.14126e-09	MICA	MHC class I polypeptide-related sequence A	protein_coding	6	1	31399784	31415315	100507436
ENSG00000259343	-1.23955	/ 2.36	8.14935e-06	TMC3-AS1	TMC3 antisense RNA 1	lncRNA	15	1	81324338	81518200	-
ENSG00000237989	1.23953	x 2.36	3.61428e-06	LINC01679	long intergenic non-protein coding RNA 1679	lncRNA	21	-1	43358147	43362349	101928399
ENSG00000074590	-1.23909	/ 2.36	0.000512387	NUAK1	NUAK family kinase 1	protein_coding	12	-1	106063345	106138954	9891
ENSG00000162747	1.23897	x 2.36	2.54912e-07	FCGR3B	Fc fragment of IgG receptor IIIb	protein_coding	1	-1	161623196	161631963	2215
ENSG00000287362	-1.23868	/ 2.36	0.00880033	ENSG00000287362	novel transcript	lncRNA	2	-1	95067074	95076900	-
ENSG00000099957	-1.23841	/ 2.36	0.00278395	P2RX6	purinergic receptor P2X 6	protein_coding	22	1	21009808	21028013	9127
ENSG00000076067	1.23723	x 2.36	1.13131e-08	RBMS2	RNA binding motif single stranded interacting protein 2	protein_coding	12	1	56521820	56596193	5939
ENSG00000206559	1.23707	x 2.36	6.04721e-05	ZCWPW2	zinc finger CW-type and PWWP domain containing 2	protein_coding	3	1	28348721	28538122	152098
ENSG00000164116	1.23672	x 2.36	6.34816e-07	GUCY1A1	guanylate cyclase 1 soluble subunit alpha 1	protein_coding	4	1	155666726	155737059	2982
ENSG00000279447	-1.2362	/ 2.36	9.43342e-05	ENSG00000279447	TEC	TEC	20	-1	23071547	23072722	-
ENSG00000206557	1.23601	x 2.36	0.00193876	TRIM71	tripartite motif containing 71	protein_coding	3	1	32817997	32897824	131405
ENSG00000160216	1.2348	x 2.35	2.27312e-10	AGPAT3	1-acylglycerol-3-phosphate O-acyltransferase 3	protein_coding	21	1	43865223	43987592	56894
ENSG00000136560	1.23479	x 2.35	2.59828e-06	TANK	TRAF family member associated NFKB activator	protein_coding	2	1	161136908	161236230	10010
ENSG00000111879	-1.23474	/ 2.35	0.0003455	FAM184A	family with sequence similarity 184 member A	protein_coding	6	-1	118959763	119149387	79632
ENSG00000283378	-1.23443	/ 2.35	4.65786e-05	CNTNAP3C	contactin associated protein family member 3C	protein_coding	9	1	61330717	61453030	100289279
ENSG00000169715	1.23417	x 2.35	9.70028e-07	MT1E	metallothionein 1E	protein_coding	16	1	56625475	56627112	4493
ENSG00000111678	-1.2339	/ 2.35	5.67716e-07	C12orf57	chromosome 12 open reading frame 57	protein_coding	12	1	6942978	6946003	113246
ENSG00000152229	1.23379	x 2.35	6.17155e-07	PSTPIP2	proline-serine-threonine phosphatase interacting protein 2	protein_coding	18	-1	45983536	46072272	9050
ENSG00000003249	-1.23378	/ 2.35	2.28978e-05	DBNDD1	dysbindin domain containing 1	protein_coding	16	-1	90004871	90019890	79007
ENSG00000180628	1.23373	x 2.35	2.54912e-07	PCGF5	polycomb group ring finger 5	protein_coding	10	1	91163012	91284337	84333
ENSG00000238057	1.23339	x 2.35	3.12765e-05	ZEB2-AS1	ZEB2 antisense RNA 1	lncRNA	2	1	144517978	144521477	100303491
ENSG00000105767	1.23339	x 2.35	1.73809e-07	CADM4	cell adhesion molecule 4	protein_coding	19	-1	43622368	43639850	199731
ENSG00000145936	1.23334	x 2.35	1.68166e-10	KCNMB1	potassium calcium-activated channel subfamily M regulatory beta subunit 1	protein_coding	5	-1	170374671	170389634	3779
ENSG00000102096	1.23198	x 2.35	7.61029e-10	PIM2	Pim-2 proto-oncogene, serine/threonine kinase	protein_coding	X	-1	48913182	48919024	11040
ENSG00000224769	-1.23191	/ 2.35	0.000841727	MUC20P1	mucin 20, cell surface associated pseudogene 1	unprocessed_pseudogene	3	1	195614947	195620233	-
ENSG00000133800	-1.23171	/ 2.35	0.00417804	LYVE1	lymphatic vessel endothelial hyaluronan receptor 1	protein_coding	11	-1	10556966	10611689	10894
ENSG00000163421	-1.23037	/ 2.35	1.3504e-06	PROK2	prokineticin 2	protein_coding	3	-1	71771655	71785206	60675
ENSG00000204219	-1.22853	/ 2.34	3.97747e-06	TCEA3	transcription elongation factor A3	protein_coding	1	-1	23380909	23424748	6920
ENSG00000273265	-1.22831	/ 2.34	0.00694639	CNNM3-DT	CNNM3 divergent transcript	lncRNA	2	-1	96812239	96813657	100506036
ENSG00000279349	1.22777	x 2.34	7.43157e-05	ENSG00000279349	TEC	TEC	3	-1	112525548	112528142	-
ENSG00000259548	-1.22761	/ 2.34	0.00867011	ENSG00000259548	novel transcript	lncRNA	15	-1	79832466	79833554	-
ENSG00000124102	-1.22722	/ 2.34	0.000132312	PI3	peptidase inhibitor 3	protein_coding	20	1	45174902	45176544	5266
ENSG00000263482	-1.22516	/ 2.34	3.58482e-06	ANTXRLP1	ANTXR like pseudogene 1	unprocessed_pseudogene	10	-1	46233885	46273557	-
ENSG00000162878	-1.2251	/ 2.34	0.00283709	PKDCC	protein kinase domain containing, cytoplasmic	protein_coding	2	1	42048021	42058517	91461
ENSG00000187134	-1.22419	/ 2.34	7.63695e-05	AKR1C1	aldo-keto reductase family 1 member C1	protein_coding	10	1	4963253	4983283	1645
ENSG00000197721	1.2241	x 2.34	2.61438e-05	CR1L	complement C3b/C4b receptor 1 like	protein_coding	1	1	207645113	207738416	1379
ENSG00000243661	-1.22378	/ 2.34	0.00297441	WBP1LP1	WBP1L pseudogene 1	processed_pseudogene	7	-1	142778642	142779537	106479029
ENSG00000169084	1.22322	x 2.33	1.29651e-06	DHRSX	dehydrogenase/reductase X-linked	protein_coding	X	-1	2219506	2502805	207063
ENSG00000147117	-1.22266	/ 2.33	0.00161892	ZNF157	zinc finger protein 157	protein_coding	X	1	47370578	47414498	7712
ENSG00000264666	-1.22224	/ 2.33	9.59722e-05	ENSG00000264666	novel transcript	lncRNA	17	1	17591428	17610485	-
ENSG00000197992	-1.22105	/ 2.33	1.85615e-05	CLEC9A	C-type lectin domain containing 9A	protein_coding	12	1	10030678	10066031	283420
ENSG00000267534	1.22097	x 2.33	8.19803e-11	S1PR2	sphingosine-1-phosphate receptor 2	protein_coding	19	-1	10221433	10231331	9294
ENSG00000096696	1.22097	x 2.33	0.000395979	DSP	desmoplakin	protein_coding	6	1	7541617	7586714	1832
ENSG00000181045	-1.21907	/ 2.33	2.29063e-08	SLC26A11	solute carrier family 26 member 11	protein_coding	17	1	80219699	80253500	284129
ENSG00000288082	-1.21794	/ 2.33	0.00088062	ENSG00000288082	novel transcript	lncRNA	2	-1	239493587	239496697	-
ENSG00000116991	1.21729	x 2.33	2.18754e-05	SIPA1L2	signal induced proliferation associated 1 like 2	protein_coding	1	-1	232397965	232630571	57568
ENSG00000275549	-1.21709	/ 2.32	0.00278369	STPG3-AS1	STPG3 antisense RNA 1	lncRNA	9	-1	137250219	137253497	100129722
ENSG00000267260	-1.21669	/ 2.32	0.00215658	LOC728485	novel transcript	lncRNA	19	1	36773112	36777078	728485
ENSG00000156453	-1.21668	/ 2.32	5.1991e-05	PCDH1	protocadherin 1	protein_coding	5	-1	141853090	141879246	5097
ENSG00000230606	-1.21657	/ 2.32	0.00244007	ENSG00000230606	novel transcript	lncRNA	2	-1	97416165	97433527	-
ENSG00000163520	-1.21624	/ 2.32	1.21992e-05	FBLN2	fibulin 2	protein_coding	3	1	13549125	13638422	2199
ENSG00000284977	1.21614	x 2.32	1.25948e-06	ENSG00000284977	novel transcript	lncRNA	9	1	117759455	117879988	-
ENSG00000198216	1.21592	x 2.32	2.79268e-07	CACNA1E	calcium voltage-gated channel subunit alpha1 E	protein_coding	1	1	181317690	181808084	777
ENSG00000100100	-1.21588	/ 2.32	8.41023e-08	PIK3IP1	phosphoinositide-3-kinase interacting protein 1	protein_coding	22	-1	31281594	31292534	113791
ENSG00000185201	1.21549	x 2.32	1.4725e-07	IFITM2	interferon induced transmembrane protein 2	protein_coding	11	1	303655	309397	10581
ENSG00000174791	1.215	x 2.32	5.79128e-08	RIN1	Ras and Rab interactor 1	protein_coding	11	-1	66330241	66336840	9610
ENSG00000196220	-1.21497	/ 2.32	1.59051e-06	SRGAP3	SLIT-ROBO Rho GTPase activating protein 3	protein_coding	3	-1	8980591	9363053	9901
ENSG00000225940	1.21426	x 2.32	0.000116838	C5orf67	chromosome 5 putative open reading frame 67	lncRNA	5	-1	56511567	56606232	-
ENSG00000145555	1.21415	x 2.32	7.40395e-07	MYO10	myosin X	protein_coding	5	-1	16661907	16936288	4651
ENSG00000030582	1.21412	x 2.32	1.38263e-06	GRN	granulin precursor	protein_coding	17	1	44345246	44353106	2896
ENSG00000055130	1.21278	x 2.32	1.06668e-10	CUL1	cullin 1	protein_coding	7	1	148697914	148801110	8454
ENSG00000092098	1.21246	x 2.32	2.61853e-07	RNF31	ring finger protein 31	protein_coding	14	1	24146683	24160660	55072
ENSG00000172548	-1.21203	/ 2.32	0.00998129	NIPAL4	NIPA like domain containing 4	protein_coding	5	1	157460213	157474722	348938
ENSG00000138246	1.21142	x 2.32	1.337e-08	DNAJC13	DnaJ heat shock protein family (Hsp40) member C13	protein_coding	3	1	132417502	132539032	23317
ENSG00000241316	-1.21139	/ 2.32	0.00132928	SUCLG2-AS1	SUCLG2 antisense RNA 1 (head to head)	lncRNA	3	1	67654669	67947713	101927111
ENSG00000154027	-1.21102	/ 2.32	1.56594e-05	AK5	adenylate kinase 5	protein_coding	1	1	77282019	77559966	26289
ENSG00000245750	-1.21046	/ 2.31	4.96354e-07	DRAIC	downregulated RNA in cancer, inhibitor of cell invasion and migration	lncRNA	15	1	69462921	69843120	145837
ENSG00000169504	1.20983	x 2.31	1.19479e-08	CLIC4	chloride intracellular channel 4	protein_coding	1	1	24745382	24844321	25932
ENSG00000233597	-1.20977	/ 2.31	0.00842436	RPL19P6	ribosomal protein L19 (RPL19) pseudogene	processed_pseudogene	3	-1	142043623	142044198	100270946
ENSG00000131634	-1.2082	/ 2.31	2.52579e-07	TMEM204	transmembrane protein 204	protein_coding	16	1	1528688	1555580	79652
ENSG00000165029	1.20759	x 2.31	1.44861e-06	ABCA1	ATP binding cassette subfamily A member 1	protein_coding	9	-1	104781006	104928155	19
ENSG00000162630	-1.20677	/ 2.31	0.00370749	B3GALT2	beta-1,3-galactosyltransferase 2	protein_coding	1	-1	193178730	193186613	8707
ENSG00000250608	1.20644	x 2.31	6.4177e-08	NUDT16-DT	NUDT16 divergent transcript	lncRNA	3	-1	131325092	131381656	339874
ENSG00000111664	-1.20587	/ 2.31	0.000826903	GNB3	G protein subunit beta 3	protein_coding	12	1	6839954	6847393	2784
ENSG00000254528	1.20587	x 2.31	1.96394e-05	ENSG00000254528	novel transcript, antisense to FXYD6	lncRNA	11	1	117833719	117838942	-
ENSG00000137364	1.20585	x 2.31	8.24033e-11	TPMT	thiopurine S-methyltransferase	protein_coding	6	-1	18128311	18155077	7172
ENSG00000240204	-1.20538	/ 2.31	8.2868e-08	SMKR1	small lysine rich protein 1	protein_coding	7	1	129502531	129512918	100287482
ENSG00000112394	-1.20481	/ 2.31	4.39434e-05	SLC16A10	solute carrier family 16 member 10	protein_coding	6	1	111087503	111231194	117247
ENSG00000232912	1.20451	x 2.3	8.27644e-07	RERE-AS1	RERE antisense RNA 1	lncRNA	1	1	8424645	8435013	-
ENSG00000268947	-1.20372	/ 2.3	0.00348355	ENSG00000268947	novel transcript	lncRNA	19	1	35262846	35264804	-
ENSG00000253590	-1.20306	/ 2.3	0.00456253	IGLV3-13	immunoglobulin lambda variable 3-13 (pseudogene)	IG_V_pseudogene	22	1	22762294	22762516	-
ENSG00000166313	-1.20245	/ 2.3	1.03807e-07	APBB1	amyloid beta precursor protein binding family B member 1	protein_coding	11	-1	6395125	6419414	322
ENSG00000168056	-1.20178	/ 2.3	3.497e-07	LTBP3	latent transforming growth factor beta binding protein 3	protein_coding	11	-1	65538559	65558930	4054
ENSG00000159247	-1.20029	/ 2.3	0.000432969	TUBBP5	tubulin beta pseudogene 5	transcribed_unprocessed_pseudogene	9	1	138150075	138177433	-
ENSG00000119608	-1.20009	/ 2.3	0.00229185	PROX2	prospero homeobox 2	protein_coding	14	-1	74852871	74876154	283571
ENSG00000123358	1.19963	x 2.3	2.87386e-07	NR4A1	nuclear receptor subfamily 4 group A member 1	protein_coding	12	1	52022832	52059507	3164
ENSG00000196576	1.19934	x 2.3	1.8692e-09	PLXNB2	plexin B2	protein_coding	22	-1	50274979	50307646	23654
ENSG00000136436	1.19915	x 2.3	5.50027e-10	CALCOCO2	calcium binding and coiled-coil domain 2	protein_coding	17	1	48831018	48866522	10241
ENSG00000135094	1.19877	x 2.3	6.80782e-06	SDS	serine dehydratase	protein_coding	12	-1	113392445	113426301	10993
ENSG00000182873	-1.19862	/ 2.3	2.38489e-05	PRKCZ-AS1	PRKCZ antisense RNA 1	lncRNA	1	-1	2181794	2184389	100506504
ENSG00000248810	1.19836	x 2.29	3.10096e-08	LINC02432	long intergenic non-protein coding RNA 2432	lncRNA	4	-1	141302910	141357096	100507639
ENSG00000227920	-1.19795	/ 2.29	3.69889e-06	ENSG00000227920	novel transcript	lncRNA	6	1	37545145	37550860	-
ENSG00000238160	-1.19784	/ 2.29	1.06508e-08	LINC02863	long intergenic non-protein coding RNA 2863	lncRNA	5	-1	132419416	132426714	-
ENSG00000267128	-1.19756	/ 2.29	0.00144033	RNF157-AS1	RNF157 antisense RNA 1	lncRNA	17	1	76138432	76154650	100507218
ENSG00000272506	1.1975	x 2.29	6.80388e-05	ENSG00000272506	novel transcript	lncRNA	1	-1	65003470	65004087	-
ENSG00000264864	1.19738	x 2.29	0.000524401	MIR3613	microRNA 3613	miRNA	13	-1	49996415	49996501	100500908
ENSG00000171101	-1.19718	/ 2.29	1.14572e-05	SIGLEC17P	sialic acid binding Ig like lectin 17, pseudogene	transcribed_unprocessed_pseudogene	19	1	51167328	51173524	284367
ENSG00000050030	-1.19713	/ 2.29	0.0133545	NEXMIF	neurite extension and migration factor	protein_coding	X	-1	74732856	74925472	340533
ENSG00000235078	-1.19683	/ 2.29	1.88826e-05	ENSG00000235078	novel transcript, antisense to ADI1	lncRNA	2	1	3519275	3523197	-
ENSG00000143126	-1.19676	/ 2.29	7.64055e-08	CELSR2	cadherin EGF LAG seven-pass G-type receptor 2	protein_coding	1	1	109249539	109275751	1952
ENSG00000182489	-1.19669	/ 2.29	0.000271008	XKRX	XK related X-linked	protein_coding	X	-1	100913445	100929433	402415
ENSG00000287655	1.19651	x 2.29	0.000513931	ENSG00000287655	novel transcript, antisense to SHTN1	lncRNA	10	1	117005462	117006416	-
ENSG00000134198	1.19637	x 2.29	8.74758e-08	TSPAN2	tetraspanin 2	protein_coding	1	-1	115048011	115089503	10100
ENSG00000251692	1.19615	x 2.29	0.00187096	PTX4	pentraxin 4	protein_coding	16	-1	1485886	1488981	390667
ENSG00000256673	-1.19583	/ 2.29	0.00533973	ENSG00000256673	ovostatin (OVOS) pseudogene	unprocessed_pseudogene	12	-1	9398355	9414851	-
ENSG00000245888	-1.19545	/ 2.29	0.00024867	NSMCE1-DT	NSMCE1 divergent transcript	lncRNA	16	1	27268205	27290492	400512
ENSG00000165115	-1.19536	/ 2.29	1.15366e-07	KIF27	kinesin family member 27	protein_coding	9	-1	83834099	83921465	55582
ENSG00000239726	-1.19442	/ 2.29	0.0126833	RN7SL688P	RNA, 7SL, cytoplasmic 688, pseudogene	misc_RNA	11	1	118931216	118931490	106479474
ENSG00000184292	1.19393	x 2.29	0.000231535	TACSTD2	tumor associated calcium signal transducer 2	protein_coding	1	-1	58575433	58577252	4070
ENSG00000059915	-1.19283	/ 2.29	8.30835e-06	PSD	pleckstrin and Sec7 domain containing	protein_coding	10	-1	102402617	102421539	5662
ENSG00000073150	-1.19244	/ 2.29	1.12365e-08	PANX2	pannexin 2	protein_coding	22	1	50170731	50180295	56666
ENSG00000165810	-1.19205	/ 2.28	0.000791505	BTNL9	butyrophilin like 9	protein_coding	5	1	181040225	181061521	153579
ENSG00000106617	1.19188	x 2.28	1.34473e-09	PRKAG2	protein kinase AMP-activated non-catalytic subunit gamma 2	protein_coding	7	-1	151556124	151877125	51422
ENSG00000126351	-1.19127	/ 2.28	7.61029e-10	THRA	thyroid hormone receptor alpha	protein_coding	17	1	40058290	40093867	7067
ENSG00000154928	1.19079	x 2.28	1.67401e-08	EPHB1	EPH receptor B1	protein_coding	3	1	134795260	135260467	2047
ENSG00000196542	-1.19068	/ 2.28	0.00137446	SPTSSB	serine palmitoyltransferase small subunit B	protein_coding	3	-1	161344798	161372880	165679
ENSG00000168350	-1.19049	/ 2.28	0.00761683	DEGS2	delta 4-desaturase, sphingolipid 2	protein_coding	14	-1	100143957	100159645	123099
ENSG00000089248	1.19037	x 2.28	3.01032e-09	ERP29	endoplasmic reticulum protein 29	protein_coding	12	1	112013348	112023449	10961
ENSG00000120899	1.19008	x 2.28	3.70398e-07	PTK2B	protein tyrosine kinase 2 beta	protein_coding	8	1	27311482	27459391	2185
ENSG00000289485	-1.18874	/ 2.28	0.00132822	ENSG00000289485	novel transcript	lncRNA	17	-1	36116854	36149080	-
ENSG00000275393	-1.18818	/ 2.28	0.00244881	ENSG00000275393	novel transcript, sense intronic to C16orf74	lncRNA	16	-1	85697335	85697868	-
ENSG00000119514	-1.18747	/ 2.28	4.84064e-06	GALNT12	polypeptide N-acetylgalactosaminyltransferase 12	protein_coding	9	1	98807670	98850081	79695
ENSG00000257743	1.18733	x 2.28	1.64167e-05	MGAM2	maltase-glucoamylase 2 (putative)	protein_coding	7	1	142111718	142222324	93432
[truncated: 706 more rows]
