# Supplementary material for: Systems vaccinology analysis of saRNA immunization identifies an acute innate immune signature correlated with adaptive immunity
Source: Mol Ther Adv. 2026 Feb 20;34(1):201706. doi: 10.1016/j.omta.2026.201706 (PMC13148895; doi:10.1016/j.omta.2026.201706)
Supplement: Table S4. Total gene counts/ raw data by volunteer [file mmc3.xlsx]

## Sheet: Sheet1
id	symbol	description	type	chr	strand	start	end	entrezgene	Vol1_V2	Vol1_V2a	Vol1_V5	Vol1_V5a	Vol2_V2	Vol2_V2a	Vol2_V5	Vol2_V5a	Vol3_V2	Vol3_V2a	Vol3_V5	Vol4_V2	Vol4_V2a	Vol4_V5	Vol4_V5a	Vol5_V2	Vol5_V2a	Vol5_V5	Vol5_V5a	Vol6_V2	Vol6_V2a	Vol6_V5	Vol6_V5a	Vol7_V2	Vol7_V2a	Vol7_V5	Vol7_V5a	Vol8_V2	Vol8_V2a	Vol8_V5	Vol8_V5a	Vol9_V2	Vol9_V2a	Vol9_V5	Vol9_V5a	Vol10_V2	Vol10_V2a	Vol10_V5	Vol10_V5a	Vol11_V2a	Vol11_V5
ENSG00000000419	DPM1	dolichyl-phosphate mannosyltransferase subunit 1, catalytic	protein_coding	20	-1	50934867	50959140	8813	9.20951	9.3775	9.18957	9.20467	9.28801	9.50524	9.62418	9.68655	9.31119	9.2855	9.2656	9.37683	9.35352	9.43471	9.20383	9.01834	8.94007	8.83173	9.10128	9.15999	9.05493	9.24095	9.51226	9.18046	9.56172	9.27667	9.38793	9.02729	9.61047	9.23545	9.25542	9.18454	9.40409	9.34567	9.40305	8.95044	9.41794	9.31934	9.48133	9.19435	9.55115
ENSG00000000457	SCYL3	SCY1 like pseudokinase 3	protein_coding	1	-1	169849631	169894267	57147	9.49928	9.53743	9.2697	9.56019	9.45859	9.71153	9.75178	10.0327	9.38197	9.59796	9.02923	9.53743	9.4965	9.45365	9.50085	9.57272	9.76039	9.45261	10.0778	9.07991	9.1628	9.2324	10.0507	9.46421	10.1289	9.43152	9.64868	9.39267	10.1089	9.09774	9.60973	9.37937	9.56611	9.30903	9.59222	9.32024	9.56629	9.42157	9.57773	9.61009	9.48694
ENSG00000000460	C1orf112	chromosome 1 open reading frame 112	protein_coding	1	1	169662007	169854080	55732	7.21027	6.34248	6.79274	6.83406	7.35193	6.03157	7.02945	6.40583	6.82712	6.74429	6.72208	6.95471	7.28558	7.32038	7.35211	6.7508	6.81835	6.74688	6.76652	6.7148	6.36716	6.84664	6.57216	6.94811	7.10107	6.87346	6.99066	6.85296	7.05304	6.84128	6.56057	6.73225	6.784	6.51347	6.68088	6.70323	7.05911	7.10862	6.98191	7.40109	6.8777
ENSG00000000938	FGR	FGR proto-oncogene, Src family tyrosine kinase	protein_coding	1	-1	27612064	27635185	2268	14.0551	14.7439	14.4512	14.8509	14.4279	15.9252	14.8892	15.8252	14.3054	15.1545	14.5678	14.0094	14.2766	14.0296	14.4236	14.3906	14.5085	14.2344	15.1876	14.3784	15.5312	14.3791	15.4006	14.4957	15.3216	14.507	15.7158	14.2114	15.4426	14.5478	15.618	14.0373	15.2532	14.1774	15.3585	14.3194	14.8818	14.178	15.3469	14.0476	13.9241
ENSG00000000971	CFH	complement factor H	protein_coding	1	1	196652043	196747504	3075	7.22599	6.03886	6.44793	6.69212	5.80324	5.73439	5.01616	5.87348	6.44006	6.28801	6.26188	7.12506	7.11574	7.2925	7.17971	6.21961	6.07021	6.35516	6.43987	6.56846	6.36716	6.92344	6.71429	5.52883	4.68144	5.54906	5.77742	5.46058	5.64877	5.44915	7.14072	6.82796	6.59994	6.79088	6.30735	4.78902	6.11671	5.77838	6.04015	6.03312	4.99423
ENSG00000001036	FUCA2	alpha-L-fucosidase 2	protein_coding	6	-1	143494812	143511720	2519	9.28992	9.87618	9.80417	10.0282	9.35458	10.5362	9.53238	10.4813	9.55123	10.4574	9.79157	9.12543	9.43848	9.20067	9.75063	9.07791	9.29671	9.01374	9.79051	9.71154	10.6822	9.55369	10.4663	9.19194	10.3415	9.42052	10.4311	9.10193	10.0413	9.2405	10.4114	9.38523	10.5471	9.35204	10.3495	9.17415	9.97939	9.01855	10.0069	9.50824	8.91346
ENSG00000001084	GCLC	glutamate-cysteine ligase catalytic subunit	protein_coding	6	-1	53497341	53616970	2729	9.25219	9.12727	8.98953	9.59118	9.07178	9.33798	9.23033	9.55373	9.4607	9.8149	9.13695	9.12043	9.16473	9.15897	9.32522	9.27677	9.33139	9.20371	8.9438	9.2938	9.6505	9.25788	9.81209	9.13597	9.26689	9.27178	9.67662	9.60367	10.2887	9.63449	10.1131	9.12967	9.17707	9.28038	9.32367	9.07977	9.3649	9.11326	9.41785	9.163	9.00534
ENSG00000001167	NFYA	nuclear transcription factor Y subunit alpha	protein_coding	6	1	41072974	41102403	4800	10.4267	10.0682	9.94259	10.4321	10.2565	10.3819	10.6053	11.0308	10.2035	9.94504	9.92999	10.1878	10.27	10.2208	10.3964	10.2944	10.0185	10.2185	10.8608	10.2724	10.3098	10.3401	10.9012	10.3614	11.045	10.4245	11.0311	10.337	11.1846	10.4807	10.7556	10.3098	10.8623	10.3625	10.8634	10.1735	10.4362	10.3844	10.4708	10.361	9.88153
ENSG00000001460	STPG1	sperm tail PG-rich repeat containing 1	protein_coding	1	-1	24356999	24416934	90529	6.66888	6.6266	6.24843	6.57917	6.35778	5.95304	6.18799	5.62236	6.6534	6.04313	6.75276	6.6949	6.97365	6.98773	6.90743	6.64476	6.68811	6.7978	6.53462	6.36466	6.09915	6.84664	6.12303	6.67233	5.91236	6.52135	6.14847	6.70916	6.80065	7.13069	6.44758	6.70728	5.99515	6.60255	6.33558	6.87879	6.73588	6.63858	6.53827	6.8272	6.70107
ENSG00000001461	NIPAL3	NIPA like domain containing 3	protein_coding	1	1	24415802	24472976	57185	10.94	10.4756	10.7274	10.6082	10.7813	10.2028	10.5099	9.99906	10.7921	10.483	10.7133	11.0261	11.1044	11.1852	11.0888	10.6404	10.7436	10.8291	10.4417	10.7637	10.5516	10.8144	10.2587	11.1328	10.3878	10.9066	10.5277	10.9938	10.1652	10.9935	10.1635	11.0045	10.5207	10.9169	10.5697	11.0607	10.9392	11.139	10.8782	11.0997	10.9213
ENSG00000001497	LAS1L	LAS1 like ribosome biogenesis factor	protein_coding	X	-1	65438549	65534810	81887	10.2476	10.0729	9.75119	10.0148	10.0772	10.1328	9.66798	9.78613	10.0456	9.98139	10.1315	10.1722	10.1891	10.1892	10.3059	10.0803	10.1623	10.3162	10.0855	10.2606	10.2376	10.2885	9.94044	10.2755	9.89029	10.1273	9.75018	10.24	9.67802	10.2019	9.98682	10.2153	9.98467	10.162	10.1168	10.2431	10.1418	10.2496	10.1669	10.1509	10.1851
ENSG00000001561	ENPP4	ectonucleotide pyrophosphatase/phosphodiesterase 4	protein_coding	6	1	46129989	46146688	22875	7.92867	7.22081	7.1055	7.1907	7.42572	6.10587	7.54535	7.28778	7.23121	7.1016	6.76283	7.34765	7.29356	7.51981	7.2011	7.84041	7.1417	7.52009	7.70243	7.03003	6.57463	7.16821	7.10094	6.83472	7.14508	7.05613	7.71578	7.54788	7.5946	7.00528	7.29135	7.63651	7.61188	7.7205	7.30778	7.57169	7.99928	7.88867	8.20567	7.91781	7.53978
ENSG00000001629	ANKIB1	ankyrin repeat and IBR domain containing 1	protein_coding	7	1	92245974	92401383	54467	9.77412	10.0318	9.15059	9.88691	9.68377	9.69983	9.75787	9.97761	9.58591	9.62227	9.59292	10.0127	9.60915	9.64154	9.76143	9.45497	9.60495	9.57641	9.72003	9.81903	9.68709	9.59925	10.0239	9.66212	9.88168	9.64502	9.96932	9.6822	9.98678	9.45958	9.90456	9.80258	10.1174	9.86679	9.94918	9.53324	10.0908	9.7428	10.0918	10.2135	10.2064
ENSG00000001630	CYP51A1	cytochrome P450 family 51 subfamily A member 1	protein_coding	7	-1	92084987	92134803	1595	5.10868	6.70988	5.33906	5.7381	4.59018	6.03157	4.67182	5.57553	4.5662	6.24236	5.33557	5.43916	4.9586	4.90867	5.2263	4.93916	5.42784	4.91225	5.79778	4.83319	5.66879	4.78974	5.63319	5.58813	4.92962	4.84646	5.73811	5.23805	5.3187	4.96412	6.10246	4.33739	5.49353	5.04044	5.44352	4.84096	5.26847	5.41499	5.14668	5.00061	5.78712
ENSG00000001631	KRIT1	KRIT1 ankyrin repeat containing	protein_coding	7	-1	92197498	92246166	889	8.74142	8.45943	8.23581	8.38978	8.612	7.88074	8.22925	8.15408	8.50472	7.80621	8.30442	8.72839	8.62999	8.98979	8.67795	8.51706	8.35936	8.30824	8.19405	8.45915	8.24577	8.78662	8.55488	8.63483	8.48293	8.4623	8.19527	8.70008	7.64255	8.37282	8.18924	8.62415	8.24541	8.44013	8.06283	8.40313	8.43405	8.42878	8.4188	8.89594	8.79676
ENSG00000002016	RAD52	RAD52 homolog, DNA repair protein	protein_coding	12	-1	911736	990053	5893	8.51791	8.76376	8.14799	8.3218	8.55947	8.04713	8.16339	8.29958	8.16702	8.10534	8.24854	8.74798	8.43509	8.5941	8.62374	8.58183	8.57895	8.74682	8.49723	8.55116	8.26205	8.86334	8.3665	8.45962	8.24853	8.40091	8.21621	8.57461	8.24903	8.54175	8.08092	8.3795	8.12562	8.3065	8.10794	8.64105	8.29836	8.63446	8.53364	8.72149	9.03998
ENSG00000002330	BAD	BCL2 associated agonist of cell death	protein_coding	11	-1	64269830	64284704	572	8.83885	9.47273	9.91462	9.02939	9.01008	9.66717	9.41903	9.16333	9.45695	10.2518	9.51816	9.33858	9.23871	8.90058	9.06837	9.31346	9.46892	9.22233	9.17583	9.24139	9.39926	8.68068	9.02931	8.96176	8.80318	9.10591	9.13314	9.08626	9.4584	9.28266	9.37328	9.17102	9.18333	9.25341	9.1641	9.50163	9.01013	9.26765	8.95221	8.65715	8.99179
ENSG00000002549	LAP3	leucine aminopeptidase 3	protein_coding	4	1	17577198	17607972	51056	10.4385	13.8544	10.4429	14.0631	10.0298	14.1349	10.2794	14.724	10.058	14.0002	10.478	9.766	11.7991	9.74764	12.9989	9.60734	12.4503	9.71034	14.1283	10.4493	14.0513	10.2146	15.0448	9.89911	14.4202	10.0118	14.1663	9.76819	14.7223	9.93897	14.3594	10.6011	14.6082	10.8443	14.652	9.83749	13.1064	10.019	13.4124	13.1583	10.2514
ENSG00000002586	CD99	CD99 molecule (Xg blood group)	protein_coding	X	1	2691187	2741309	4267	11.9151	12.7438	12.6008	12.2937	11.5819	11.85	11.7231	11.3373	11.8017	12.2983	11.9491	11.8806	11.9074	11.661	11.6955	12.2519	12.6463	12.3308	12.1147	11.7398	11.9052	11.3862	11.4297	11.6217	11.7094	11.7123	11.3759	11.9809	12.2633	11.8666	12.08	12.0963	12.002	12.0248	12.1756	12.3413	11.7516	11.9723	11.7525	11.6173	12.2378
ENSG00000002587	HS3ST1	heparan sulfate-glucosamine 3-sulfotransferase 1	protein_coding	4	-1	11393150	11429564	9957	5.56581	5.81232	5.6383	5.84185	5.45021	5.47324	5.91835	5.71136	6.6534	6.76044	6.59229	5.56798	5.68009	5.60801	5.31244	5.75121	5.79764	5.84913	5.28097	5.83781	5.23265	5.36784	4.99258	5.87427	5.41449	5.76673	5.31962	6.20134	5.69658	5.71403	5.25089	6.30151	5.94774	5.86161	5.6884	6.33532	6.30479	6.50378	6.52551	6.77673	6.5893
ENSG00000002726	AOC1	amine oxidase copper containing 1	protein_coding	7	1	150824627	150861504	26	6.58557	7.30848	7.72316	7.00728	6.19638	7.00835	6.84209	7.06079	8.10614	8.02128	7.97913	5.21826	5.62876	5.53566	5.50551	4.58022	3.69756	4.40006	3.28419	5.36127	5.02806	4.73527	4.76224	5.55881	5.64479	5.51484	5.69761	4.9675	4.77746	5.48531	4.58237	5.3112	5.35077	5.90973	5.5958	7.7679	7.10651	7.49335	6.97259	6.55473	6.16884
ENSG00000002745	WNT16	Wnt family member 16	protein_coding	7	1	121325367	121341104	51384	4.66944	5.46251	5.05765	4.72836	4.83749	4.1227	4.58799	4.24976	4.49701	4.66187	4.76814	5.47257	5.16226	5.06189	4.98061	4.21549	4.35673	4.25633	3.28419	5.47129	4.71031	5.22838	4.21328	4.43126	4.21866	4.90438	4.36312	4.9675	4.56123	5.06757	4.58237	4.74388	4.47677	5.2517	4.40385	4.78902	4.52004	5.05486	4.55762	5.2981	5.08651
ENSG00000002822	MAD1L1	mitotic arrest deficient 1 like 1	protein_coding	7	-1	1815793	2233243	8379	7.90452	8.05424	8.00533	7.71365	7.95997	8.20456	7.65413	7.68807	7.2135	7.31277	7.57524	8.08907	8.16693	8.13553	8.01992	7.62956	7.98089	7.86209	7.75209	8.34037	8.61438	8.38153	8.08446	8.00777	7.74904	7.58514	7.28399	7.57815	7.07072	7.65489	7.06663	7.79798	7.60815	7.72706	7.77309	8.10866	7.86447	8.00866	7.94595	7.88858	8.2176
ENSG00000002834	LASP1	LIM and SH3 protein 1	protein_coding	17	1	38869859	38921770	3927	14.3919	14.5673	14.917	14.6079	14.453	15.1658	14.9274	15.1361	14.5215	14.7143	14.4083	14.1197	14.4862	14.3356	14.38	14.6791	14.4871	14.749	15.1684	14.431	14.9543	14.4108	14.9779	14.4415	15.0785	14.4545	15.0592	14.3094	15.2358	14.8484	15.106	14.5183	15.0502	14.5672	15.0269	14.596	14.3913	14.5115	14.6464	14.094	14.0745
ENSG00000002919	SNX11	sorting nexin 11	protein_coding	17	1	48103357	48123601	29916	11.1647	11.7063	11.6514	11.5133	10.9691	12.1057	11.6238	11.6988	11.2239	12.0253	11.1359	10.8657	10.9594	10.6967	11.0453	11.2803	11.4074	11.1884	11.936	11.0831	11.763	11.1003	11.9864	11.0874	12.0695	11.2588	12.0105	10.9648	11.906	11.3408	11.9217	10.9756	11.7711	11.078	11.718	11.0229	11.2539	11.1029	11.2599	10.5555	10.9971
ENSG00000002933	TMEM176A	transmembrane protein 176A	protein_coding	7	1	150800403	150805118	55365	9.62121	10.5692	10.4475	10.7474	10.5188	11.9248	10.7458	11.9351	10.0543	11.2034	10.4183	5.81901	5.93207	6.09543	5.64181	7.82977	8.09165	7.77888	7.75209	7.71754	8.15573	7.56625	7.48587	9.31257	9.99771	9.46617	10.2951	5.39058	5.64877	5.65259	5.683	6.36715	6.11773	6.08695	6.10842	9.80189	10.4123	9.51703	10.4163	11.1079	10.3921
ENSG00000003056	M6PR	mannose-6-phosphate receptor, cation dependent	protein_coding	12	-1	8940361	8949761	4074	11.7272	11.6043	11.4165	11.9679	11.6137	12.2104	11.4807	12.3166	11.6551	12.0858	11.8228	11.408	11.5878	11.4564	11.6623	11.5494	11.5338	11.6381	12.0004	11.8755	12.3795	11.7275	12.2298	11.6352	12.1156	11.7077	12.326	11.4014	11.7666	11.5385	12.0607	11.6391	12.1569	11.6048	12.0691	11.4748	11.9619	11.5982	12.1083	11.867	11.3992
ENSG00000003096	KLHL13	kelch like family member 13	protein_coding	X	-1	117897813	118117340	90293	4.49465	4.1354	4.61478	4.66594	4.69592	4.30428	4.955	4.3926	5.60149	5.06208	5.3068	4.53025	4.71225	5.13178	4.51627	4.58022	4.42724	4.33108	4.49539	4.95882	3.28419	4.67796	4.04705	4.86862	4.21866	4.78545	4.48391	4.29154	4.10728	4.65623	4.47552	4.68628	4.29994	4.36755	4.40385	4.55258	4.698	5.1443	4.43015	4.79053	4.89422
ENSG00000003147	ICA1	islet cell autoantigen 1	protein_coding	7	-1	8113184	8262687	3382	6.45731	5.98563	6.13687	6.47233	6.74332	6.78139	7.01588	6.9411	6.83876	6.86866	6.53448	6.63953	6.59986	6.81178	6.71198	6.13428	6.48031	6.11702	6.33828	6.26527	6.97002	6.44539	7.319	6.7243	7.28271	6.82052	7.2161	6.74985	7.42669	7.14156	7.4038	6.56147	7.04418	6.68634	6.94923	6.91144	7.00293	6.93411	7.0544	6.80219	6.31756
ENSG00000003249	DBNDD1	dysbindin domain containing 1	protein_coding	16	-1	90004871	90019890	79007	6.09112	5.93027	5.88254	5.79097	6.55165	5.14645	5.7268	5.25287	6.77962	5.52878	7.06076	7.40655	6.78202	7.12863	6.68173	6.23607	6.28269	6.89447	5.39135	6.80793	5.70213	6.3842	5.54612	7.9762	6.24933	7.48708	6.64185	7.99165	6.02831	7.75715	5.41135	6.68186	5.9234	6.88825	5.10699	7.49508	6.76157	7.47757	6.60041	7.36752	7.44727
ENSG00000003393	ALS2	alsin Rho guanine nucleotide exchange factor ALS2	protein_coding	2	-1	201700267	201782112	57679	9.4468	8.98869	8.98004	9.07395	9.47915	9.12707	9.39838	9.07721	9.59274	8.82257	9.32922	9.57082	9.55558	9.61795	9.50727	9.30773	9.00485	9.42555	9.03474	9.2041	9.04869	9.09543	8.87504	9.62193	9.08393	9.58126	9.29921	8.66884	8.70854	8.92054	8.93731	9.33762	9.17707	9.42031	9.12677	8.98895	9.28368	9.39877	9.02129	9.02763	9.19226
ENSG00000003400	CASP10	caspase 10	protein_coding	2	1	201182898	201229406	843	10.9298	12.144	10.9689	12.0254	11.1619	12.7126	11.0969	13.1268	10.8716	12.5118	10.9201	11.1111	11.3362	11.0754	12.1037	10.9637	11.5498	11.0017	12.5932	10.9969	12.5613	11.0784	13.2695	11.0405	13.2895	10.9864	12.8771	10.9805	13.173	11.0047	12.643	11.0556	12.7091	10.9083	12.6555	11.2581	12.1461	11.0926	12.4054	11.7103	11.3681
ENSG00000003402	CFLAR	CASP8 and FADD like apoptosis regulator	protein_coding	2	1	201116154	201176687	8837	14.8859	15.4443	15.3426	15.2788	15.0142	15.8233	15.7022	16.0655	14.7877	15.0343	14.4608	14.9461	15.0707	14.9152	15.2827	15.2075	15.1362	15.0146	15.9576	14.7228	15.2894	14.9171	16.1762	14.6993	15.9721	14.8822	15.5905	14.8976	16.1613	15.2489	15.6693	14.8723	15.5804	14.9802	15.5814	14.7053	14.6912	14.711	14.9027	14.7564	14.9359
ENSG00000003436	TFPI	tissue factor pathway inhibitor	protein_coding	2	-1	187464230	187565760	7035	4.35833	3.78035	4.61478	4.72836	4.533	4.1227	5.01616	5.31255	5.17033	5.67686	4.72166	4.6011	4.766	4.5217	4.80469	5.17763	4.9074	4.25633	4.06341	4.46898	4.4635	4.89139	5.24366	4.96734	4.92962	4.50023	4.48391	4.86189	5.11537	4.32323	5.1314	3.90114	4.51629	4.52605	5.41633	4.55258	5.21681	4.67464	4.82121	4.06257	3.28419
ENSG00000003509	NDUFAF7	NADH:ubiquinone oxidoreductase complex assembly factor 7	protein_coding	2	1	37231631	37253403	55471	8.27974	8.00273	8.10199	8.01235	8.20397	7.81709	7.92397	7.7298	7.91728	7.31277	7.94875	8.5759	8.04486	8.21544	7.9397	8.26427	7.99919	7.97631	7.79062	8.23701	7.73353	8.22227	7.48587	8.14657	7.72995	8.10339	7.64539	8.21485	7.7667	8.19708	7.85392	8.31945	7.68442	8.28445	7.72121	8.05637	8.05536	8.18876	7.90749	8.27922	8.2814
ENSG00000003756	RBM5	RNA binding motif protein 5	protein_coding	3	1	50088919	50119021	10181	12.9725	12.7543	12.5518	12.7612	12.8349	12.9819	12.894	13.0876	12.7075	12.5763	12.5384	12.8731	12.7978	12.8342	13.0006	12.9798	12.7975	12.8919	13.3571	12.8728	12.7901	12.9786	13.2141	12.889	13.334	12.8957	13.0446	12.8314	13.207	12.8398	13.0312	12.7643	12.9962	12.8468	13.0064	12.7442	12.6741	12.746	12.8952	12.8047	12.7303
ENSG00000004059	ARF5	ADP ribosylation factor 5	protein_coding	7	1	127588386	127591700	381	10.8569	12.0896	11.936	11.6641	11.2057	12.4311	11.761	11.8103	11.396	12.0754	11.6417	11.4085	11.1587	10.9298	10.9859	11.3479	11.7378	11.2308	11.6643	11.3499	11.739	11.1645	11.5935	11.3228	12.0542	11.5476	11.7426	11.2689	11.6883	11.2992	11.7692	11.3199	11.9894	11.3987	12.0226	11.5646	11.3956	11.2427	11.5289	10.9516	11.6689
ENSG00000004139	SARM1	sterile alpha and TIR motif containing 1	protein_coding	17	1	28364356	28404049	23098	10.2638	10.2936	10.1431	9.91744	10.0814	9.44696	9.77199	9.24817	9.72308	9.59349	9.93553	10.3977	10.2609	10.317	10.1639	10.1985	10.2546	10.3342	9.93699	10.2606	9.84474	10.2467	9.49285	10.2549	9.45556	10.0958	9.4773	10.1981	9.36524	10.2701	9.41548	10.411	9.81853	10.2362	10.0237	10.485	9.95567	10.1326	10.0126	10.2087	10.4625
ENSG00000004142	POLDIP2	DNA polymerase delta interacting protein 2	protein_coding	17	-1	28346633	28357527	26073	10.2273	10.8738	10.873	10.736	10.4233	11.1159	10.6486	10.8945	10.8054	11.3489	10.8919	10.5681	10.6999	10.5643	10.6584	10.6143	10.8575	10.6956	10.8161	10.5889	11.1429	10.4547	11.0603	10.6754	10.9391	10.7021	11.0113	10.6105	11.0404	10.7448	11.0715	10.6433	10.9827	10.6365	11.089	10.8215	10.825	10.6363	10.8109	10.4546	10.4586
ENSG00000004399	PLXND1	plexin D1	protein_coding	3	-1	129555214	129606676	23129	11.5849	12.0561	11.9984	12.1955	11.6602	11.7179	11.4122	11.6392	11.4702	11.0125	11.8359	11.3026	11.5862	11.6179	11.6312	12.2892	12.1289	12.4898	11.7276	12.2017	12.8218	12.0743	11.805	11.5938	11.3511	11.7032	11.15	11.4899	11.5185	11.7182	12.0749	11.6493	11.71	11.4751	11.5972	11.652	11.1644	11.2187	11.1639	11.4531	11.6009
ENSG00000004455	AK2	adenylate kinase 2	protein_coding	1	-1	33007940	33080996	204	11.2666	11.9089	11.3505	11.6403	11.3663	11.9814	11.3246	11.7151	11.3351	11.8656	11.6029	11.3894	11.3463	11.2512	11.417	11.2562	11.452	11.264	11.5879	11.4936	11.9598	11.3882	11.8476	11.4324	11.74	11.4993	11.6906	11.4249	11.4942	11.2624	11.6283	11.2206	11.7771	11.4297	11.7383	11.2267	11.628	11.2246	11.6469	11.4977	11.5464
ENSG00000004468	CD38	CD38 molecule	protein_coding	4	1	15778275	15853232	952	8.99781	10.1295	9.03305	10.1616	9.61683	11.4283	9.89688	11.6454	9.40546	11.0472	8.93287	8.61556	9.47042	8.87036	9.87015	9.01365	10.0713	8.91649	10.5688	8.96198	10.5395	9.23668	11.5785	9.19423	10.524	8.88041	10.9271	9.58706	11.4224	9.43999	11.1485	9.2821	11.1824	9.38968	11.235	10.0295	10.9158	9.66505	11.9792	10.6226	9.55115
ENSG00000004478	FKBP4	FKBP prolyl isomerase 4	protein_coding	12	1	2794970	2805423	2288	10.2195	10.7976	10.3733	10.25	10.209	10.2677	9.89319	10.3868	10.1946	9.85649	10.2067	10.1305	10.283	10.2446	10.4563	10.108	10.1191	10.3205	10.854	10.3941	10.1251	10.3919	9.6004	10.0953	10.0155	10.0749	10.188	10.2853	10.344	10.868	10.1775	10.381	10.2515	10.298	9.94467	10.2829	9.47297	10.1637	9.92638	10.3915	10.5694
ENSG00000004487	KDM1A	lysine demethylase 1A	protein_coding	1	1	23019443	23083689	23028	10.4783	10.246	10.1014	10.3631	10.3148	10.0615	10.1557	10.0878	10.3459	10.0884	10.6133	10.5081	10.4156	10.4558	10.4044	10.3296	10.2707	10.4782	10.0263	10.517	10.5272	10.4611	10.1725	10.5036	10.1289	10.4944	10.1667	10.4877	9.97048	10.3609	10.1845	10.4433	10.1999	10.3906	10.0865	10.4142	10.2425	10.3907	10.2603	10.345	10.4596
ENSG00000004534	RBM6	RNA binding motif protein 6	protein_coding	3	1	49940007	50100045	10180	12.0948	11.8726	11.595	11.7896	11.5801	11.4745	11.2034	11.4103	11.6436	11.6519	11.5837	11.5205	11.493	11.5251	11.7188	12.1184	11.9441	11.9973	12.0498	11.8413	11.8449	12.0895	11.8256	12.0513	11.8238	11.9049	11.7486	12.1272	12.0258	12.0141	11.9384	11.5794	11.3879	11.6763	11.3819	11.6023	11.4307	11.4867	11.5942	11.7465	11.9007
ENSG00000004660	CAMKK1	calcium/calmodulin dependent protein kinase kinase 1	protein_coding	17	-1	3860315	3894891	84254	10.2302	9.4845	10.8154	9.42305	9.9126	10.2049	10.2566	9.11699	10.363	9.25471	9.87229	9.87692	10.047	9.91752	9.30814	10.2211	9.76173	9.84254	9.34367	10.0933	9.59595	10.354	9.2066	10.4133	8.90438	9.93508	9.79258	10.0511	8.97466	10.286	8.58246	10.2349	9.82254	10.1054	9.55425	10.2228	9.64026	10.1124	9.96312	9.48112	9.80614
ENSG00000004700	RECQL	RecQ like helicase	protein_coding	12	-1	21468910	21501669	5965	9.77146	9.3775	9.49755	9.65986	9.6479	9.52194	9.82519	10.2522	9.85972	9.72589	9.54158	9.62479	9.66694	9.64977	9.7029	9.44456	9.39663	9.24981	9.59523	9.79916	9.71097	9.50841	9.97483	9.42388	9.95118	9.52896	9.96726	9.40956	9.87108	9.28755	9.97074	9.75806	9.9746	9.712	9.82957	9.27732	10.0671	9.74937	10.0115	9.94806	9.25031
ENSG00000004766	VPS50	VPS50 subunit of EARP/GARPII complex	protein_coding	7	1	93232340	93361123	55610	8.61627	8.34525	8.07843	8.84501	8.65713	8.66207	8.53878	9.0154	8.58924	8.67391	8.49053	8.84216	8.43149	8.53009	8.51305	8.16626	8.43522	8.09836	8.34393	8.50895	8.6642	8.40074	8.87075	8.21125	8.53876	8.458	8.64972	8.30793	8.49703	8.05532	8.63955	8.34377	8.66604	8.28445	8.43191	7.98696	8.78837	8.25493	8.8394	8.7799	8.5528
ENSG00000004777	ARHGAP33	Rho GTPase activating protein 33	protein_coding	19	1	35774532	35788822	115703	7.97579	8.23245	7.57931	7.82846	7.94183	7.64443	7.09543	6.92315	7.96027	7.71853	8.04214	8.44592	7.84254	7.99593	8.0959	8.24839	8.5606	8.62895	8.12794	8.65157	7.74902	8.50732	7.40487	8.03866	7.33426	7.67694	6.78051	8.59322	7.42669	8.23297	7.32983	7.56232	7.22571	7.89958	7.65638	8.3088	7.49493	7.5244	7.57451	7.71957	8.13613
ENSG00000004779	NDUFAB1	NADH:ubiquinone oxidoreductase subunit AB1	protein_coding	16	-1	23581014	23596316	4706	7.78257	8.00273	7.61255	7.87668	7.90485	7.47591	7.49747	7.66674	7.80972	8.19069	7.93995	7.74954	7.71779	7.90241	8.02591	7.7919	7.5919	7.55584	7.75209	8.0006	8.07817	7.93663	8.04688	7.86566	7.56738	7.54509	7.94227	7.60779	7.67749	7.6473	7.96378	7.54841	7.61559	7.65318	7.48644	7.83154	7.96308	7.56975	8.02442	7.84054	7.64762
ENSG00000004799	PDK4	pyruvate dehydrogenase kinase 4	protein_coding	7	-1	95583499	95596516	5166	10.0229	9.0846	7.88141	10.3213	8.22287	7.3313	8.34719	9.81302	8.62304	8.03454	8.48752	8.29417	9.44921	9.50751	10.026	6.77332	6.81835	7.15822	7.67179	8.3161	9.382	8.91231	8.90892	8.05386	8.83919	8.08677	8.13057	7.60779	8.25675	8.18666	7.93916	8.13196	8.53117	7.90538	8.78215	8.42202	7.32247	8.56539	7.51172	7.51273	7.37374
ENSG00000004809	SLC22A16	solute carrier family 22 member 16	protein_coding	6	-1	110424687	110476641	85413	5.14485	6.09011	5.29631	5.76479	6.25725	8.04713	6.34976	8.45052	6.05346	6.96923	6.46184	5.53694	5.54786	5.48513	5.76549	6.11657	6.55719	6.1959	6.93157	5.75513	7.0093	5.46334	7.91958	5.58813	7.39619	5.64671	6.66251	5.52701	7.90081	5.48531	6.98848	5.75219	7.09844	5.73328	7.09545	5.63472	6.25707	5.57862	6.49963	6.32695	4.84081
ENSG00000004838	ZMYND10	zinc finger MYND-type containing 10	protein_coding	3	-1	50341110	50345732	51364	6.33095	6.44369	6.57245	5.53475	6.24228	5.4142	6.51432	5.19023	6.03305	5.52878	5.84749	6.32449	6.03285	6.17513	5.85134	6.47603	6.34205	6.57045	6.41515	6.44459	5.73466	6.39975	4.92076	6.36284	5.46389	6.20512	5.2636	6.35094	5.64877	6.46007	5.36006	6.56147	5.75365	6.57348	5.47015	7.04488	5.78428	6.55016	5.71389	5.84646	6.70107
ENSG00000004864	SLC25A13	solute carrier family 25 member 13	protein_coding	7	-1	96120220	96322147	10165	8.19868	8.09169	7.60431	8.41447	7.96896	8.42677	8.2467	8.48743	7.90082	8.08638	8.07063	8.28525	7.95229	8.04676	8.00787	7.92281	7.97165	7.96307	8.15032	8.02221	8.73583	8.13321	8.60225	8.05889	8.52776	8.08119	8.52666	7.91674	8.36059	7.87875	8.51194	8.20017	8.66066	8.01125	8.36595	8.01214	8.22997	8.2503	8.39815	8.45687	8.16057
ENSG00000004866	ST7	suppression of tumorigenicity 7	protein_coding	7	1	116953238	117230176	93655	6.79065	6.18725	7.21797	6.73226	6.82527	6.66489	6.88757	7.02761	6.92854	7.02366	6.96821	6.52182	6.9126	7.03063	6.65081	7.0923	7.22985	7.07835	6.86057	6.7148	7.32131	6.44539	6.59336	6.67233	6.68936	7.02142	6.76151	7.00606	7.17246	6.93193	7.02025	6.92846	6.79063	6.75258	7.3218	7.28761	6.88347	7.18847	7.14841	6.65616	6.66019
ENSG00000004897	CDC27	cell division cycle 27	protein_coding	17	-1	47117703	47189422	996	9.88551	9.43442	9.18406	10.0321	9.62253	9.80729	9.78398	10.4046	9.81657	9.89873	9.43462	9.52234	9.75167	9.78799	9.98513	9.7759	9.57174	9.45261	10.0162	9.69685	9.99983	9.63047	10.4903	9.53445	10.3225	9.65631	10.4055	9.62551	10.3349	9.60547	10.392	9.82145	10.2359	9.59336	10.1872	9.3967	10.1132	9.55314	10.1597	10.1085	9.33643
ENSG00000004939	SLC4A1	solute carrier family 4 member 1 (Diego blood group)	protein_coding	17	-1	44248390	44268141	6521	13.8307	14.4977	15.0656	14.4556	13.7618	14.2473	15.2799	14.9328	16.0889	16.651	15.4394	14.2777	14.4417	13.9549	14.6411	14.5004	14.9401	14.277	13.9761	13.8963	14.9072	13.0231	14.6194	14.527	14.5914	15.2023	15.7484	15.3651	16.7668	15.9328	16.1956	14.1392	14.1752	14.3004	15.0729	15.5177	15.0191	15.2383	14.8984	12.4608	13.0794
ENSG00000004961	HCCS	holocytochrome c synthase	protein_coding	X	1	11111301	11123086	3052	8.4089	8.52018	8.4935	8.92448	8.57425	9.6183	8.64784	9.50059	8.71054	9.36626	8.91055	8.27627	8.60462	8.41879	8.77706	8.28387	8.41833	8.28362	8.90049	8.7006	9.40171	8.45685	9.34294	8.61449	8.9789	8.72454	9.29266	8.36969	9.0696	8.46624	9.21503	8.51417	9.03756	8.44412	8.96918	8.29656	8.92058	8.40816	9.03472	8.56049	7.94104
ENSG00000004975	DVL2	dishevelled segment polarity protein 2	protein_coding	17	-1	7225342	7234517	1856	9.82126	9.95441	9.84659	9.67185	9.76844	9.57733	9.56749	9.44229	9.83543	9.82826	9.79888	9.84998	9.88926	9.82845	9.98513	10.0068	9.96837	10.154	9.89128	10.0287	10.0191	10.0602	9.6133	9.99399	9.55633	9.88955	9.84724	10.1436	9.78845	10.0116	9.89181	10.0856	9.81933	9.97115	9.68569	10.2098	9.84878	10.1047	9.82442	9.69346	10.0426
ENSG00000005001	PRSS22	serine protease 22	protein_coding	16	-1	2852730	2858170	64063	5.88442	6.06472	6.04069	5.43704	5.11288	4.58429	4.58799	4.24976	4.34188	3.28419	4.0748	5.25783	5.27007	5.74191	5.03386	5.96605	5.58828	6.01603	5.22198	6.43158	4.8481	5.92555	4.47075	4.43126	3.28419	3.94774	3.833	4.80523	3.87009	4.90881	3.82899	5.23927	4.34743	4.99343	4.8757	4.55258	3.28419	4.1834	3.69866	4.60244	5.04125
ENSG00000005007	UPF1	UPF1 RNA helicase and ATPase	protein_coding	19	1	18831959	18868230	5976	13.0812	13.6959	13.6387	13.3698	13.1734	13.9532	13.5333	13.6852	13.0952	13.3468	13.0767	13.1136	13.1238	12.9189	13.242	13.5452	13.5328	13.5562	14.0035	13.4804	13.886	13.4517	13.9914	13.2037	13.9842	13.4028	13.7468	12.9334	13.775	13.2932	13.5861	13.2138	13.796	13.2216	13.7437	13.3967	13.0293	13.3774	13.2244	12.7586	13.2382
ENSG00000005020	SKAP2	src kinase associated phosphoprotein 2	protein_coding	7	-1	26667068	26995239	8935	11.7841	10.7487	11.7052	11.2199	11.2189	11.2382	11.8098	11.817	11.8488	11.5286	11.3317	11.3784	11.9429	11.8518	11.8468	11.2297	10.8575	10.878	11.4558	11.1779	11.3033	11.2006	11.9447	11.8713	12.3496	12.1466	12.5488	10.8582	11.8832	11.2412	11.9379	11.5273	11.8793	11.5936	11.7081	11.071	11.4491	11.4675	11.5407	10.941	10.2146
ENSG00000005022	SLC25A5	solute carrier family 25 member 5	protein_coding	X	1	119468422	119471396	292	11.3354	11.7945	11.8023	11.5252	11.4159	11.8057	11.6382	11.675	11.6937	11.7983	11.8219	11.4956	11.5046	11.3224	11.3975	11.3362	11.5518	11.1607	11.3821	11.5692	11.9334	11.3809	11.5119	11.5338	11.8131	11.7435	11.6869	11.5563	11.5919	11.6259	11.7026	11.6309	11.8065	11.6695	11.6036	11.5693	11.5685	11.6328	11.5261	11.3374	11.53
ENSG00000005059	MCUB	mitochondrial calcium uniporter dominant negative subunit beta	protein_coding	4	1	109560209	109688719	55013	9.899	9.53063	9.41773	9.89716	9.68785	9.52857	9.64844	10.2735	10.0192	9.89148	9.90199	9.50709	9.79294	9.74892	9.77392	9.26696	9.37579	9.18105	9.73982	9.62814	10.1072	9.52774	10.2783	9.64718	9.79956	9.67494	10.055	9.55895	9.918	9.45742	10.0067	9.70119	9.8145	9.55891	9.66939	9.45471	10.1651	9.61917	10.0593	9.98575	9.19699
ENSG00000005075	POLR2J	RNA polymerase II subunit J	protein_coding	7	-1	102473128	102478922	5439	9.41812	9.84913	10.3721	10.0663	9.80898	9.85289	9.88765	10.5189	10.1776	10.8721	10.3015	9.77079	9.91398	9.8236	9.98206	9.63047	9.58391	9.63177	10.3753	9.78155	10.2661	9.51547	10.1229	9.71082	10.079	9.99265	10.4429	10.0538	10.8071	10.0393	10.5232	9.55445	10.1567	9.93343	10.4031	10.2207	9.80657	9.97906	10.1515	9.42327	9.15628
ENSG00000005100	DHX33	DEAH-box helicase 33	protein_coding	17	-1	5440917	5468982	56919	8.77108	9.17743	8.75349	8.86604	8.84925	8.48929	8.84396	8.76798	8.81366	8.32078	9.0781	9.12043	9.04965	8.88206	8.97868	9.04385	9.03396	8.92105	8.90488	9.11449	9.12477	8.97255	8.98633	8.91541	8.79403	8.97669	8.72466	8.87143	8.63947	8.84639	8.90382	8.98777	8.95948	8.79844	8.84642	8.76757	8.95228	8.81128	8.79273	9.13593	9.04523
ENSG00000005102	MEOX1	mesenchyme homeobox 1	protein_coding	17	-1	43640389	43661922	4222	5.92439	5.81232	5.96389	5.91477	6.04883	5.47324	5.82595	5.31255	5.73577	5.71145	5.52081	6.37648	6.46392	6.39007	6.14932	5.57755	5.42784	5.51518	5.44319	6.02494	5.32364	5.63573	4.99258	5.87427	5.55743	5.82296	5.77742	6.07756	5.54768	6.08041	5.80057	5.80134	5.52691	5.56117	5.49626	5.92447	6.19502	6.06444	5.9846	6.1975	5.70711
ENSG00000005108	THSD7A	thrombospondin type 1 domain containing 7A	protein_coding	7	-1	11370365	11832198	221981	5.03299	4.26254	4.44613	4.45274	5.21414	4.1227	4.74958	4.81738	4.8048	5.0042	5.15227	5.13515	5.33716	4.82385	5.08486	4.21549	4.71975	4.40006	4.06341	4.33528	4.12936	4.2431	3.28419	4.64104	4.35727	4.84646	4.59143	4.29154	4.28576	4.41777	4.05021	5.16299	4.13912	3.91933	4.74023	4.24261	4.52004	4.1834	4.49594	4.60244	4.84081
ENSG00000005156	LIG3	DNA ligase 3	protein_coding	17	1	34980512	35009743	3980	9.80311	10.1533	9.63095	10.2385	9.86413	10.1987	9.70839	10.2504	9.76757	10.2145	10.1092	10.0086	9.95217	10.0078	10.2748	10.015	10.1274	10.1828	10.3433	10.1156	10.4322	9.9986	10.7067	10.168	10.3863	9.98072	10.1845	10.0088	10.457	9.86907	10.1331	10.1467	10.311	10.1848	10.2406	10.0744	10.2987	10.0285	10.1658	10.298	10.1767
ENSG00000005175	RPAP3	RNA polymerase II associated protein 3	protein_coding	12	-1	47661249	47706030	79657	9.36608	9.27552	8.87804	10.3567	9.61111	9.97437	9.33458	10.9811	9.36809	9.92918	9.42678	8.95043	9.42768	9.27354	10.103	8.90398	9.32416	8.85339	10.3894	9.25968	9.97045	9.29733	11.1976	9.03501	10.8733	9.2245	10.1082	9.26393	10.7359	9.08658	9.87894	9.25672	10.6292	9.48356	10.6964	9.0582	9.88304	9.41125	10.081	9.81323	8.20825
ENSG00000005187	ACSM3	acyl-CoA synthetase medium chain family member 3	protein_coding	16	1	20610243	20797581	6296	7.19438	6.77315	6.52042	7.05013	7.56872	7.28491	7.08247	8.25745	8.76605	8.08	8.49354	8.22122	8.19271	8.11979	8.29247	7.25266	7.06529	7.10278	7.36186	8.06031	7.31089	7.88298	7.64544	7.8941	8.17994	7.81798	7.54951	7.52476	7.74491	7.9483	7.4038	7.47676	7.85435	7.79733	7.71592	7.39893	7.70697	7.73804	7.76415	8.27019	7.25129
ENSG00000005189	REXO5	RNA exonuclease 5	protein_coding	16	1	20806429	20849665	81691	5.71167	6.34248	5.79603	6.53437	5.94092	6.17639	5.61978	6.01836	6.42462	5.84158	6.15778	6.30672	6.16262	5.93926	6.10391	5.98578	5.53694	5.06574	5.09495	5.49741	5.40858	5.55234	5.75401	6.37922	6.16524	6.2862	6.23448	5.70841	6.5953	6.00972	6.24546	5.47516	5.44181	5.53019	6.05817	5.02815	6.18227	5.6679	5.69064	6.15819	5.97998
ENSG00000005194	CIAPIN1	cytokine induced apoptosis inhibitor 1	protein_coding	16	-1	57428187	57447420	57019	9.22712	9.65663	9.38692	9.53229	9.2736	9.68211	9.30991	9.51852	9.1834	9.71975	9.49285	9.66313	9.59795	9.34628	9.48139	9.29233	9.53932	9.26784	9.24671	9.60114	9.64844	9.27462	9.38867	9.41998	9.52628	9.61252	9.52279	9.55895	9.38998	9.32126	9.5649	9.26735	9.53317	9.468	9.54087	9.69726	9.52225	9.82748	9.69512	9.46539	9.73962
ENSG00000005206	SPPL2B	signal peptide peptidase like 2B	protein_coding	19	1	2328615	2355095	56928	10.259	10.4862	10.4521	10.0689	10.3869	9.82355	9.80963	9.34515	10.4034	10.2518	10.7082	10.8485	10.4797	10.5809	10.5454	10.6412	10.7856	10.7556	10.2956	10.7195	10.1973	10.5845	9.60557	10.6016	9.89671	10.4625	9.18712	10.5921	9.53327	10.2339	9.32665	10.3464	9.59644	10.4532	9.60798	10.8711	9.96666	10.524	9.8588	10.2552	11.0432
ENSG00000005238	FAM214B	family with sequence similarity 214 member B	protein_coding	9	-1	35104112	35116341	80256	11.6632	12.194	12.4001	12.219	11.7576	12.8634	12.4218	12.8	12.3376	12.8864	12.0698	11.8086	11.8391	11.6116	11.8484	12.1787	12.1125	12.2415	12.686	11.9045	12.7217	11.8435	12.6779	11.9572	12.6831	12.1652	12.7674	11.9756	13.3836	12.602	12.9782	11.8163	12.6137	11.9966	12.7005	12.1376	12.0904	11.9876	12.3209	11.3401	11.3628
ENSG00000005243	COPZ2	COPI coat complex subunit zeta 2	protein_coding	17	-1	48026167	48038030	51226	5.64073	6.18725	6.6061	6.19253	6.39875	6.42745	6.45484	6.32548	5.96995	6.60795	6.3983	6.05242	6.31344	5.88299	6.14932	5.88413	6.29776	5.8091	5.87353	6.23553	5.59951	6.06996	5.82894	6.07057	6.5205	5.97895	6.26202	6.05581	5.87251	5.58818	6.32471	6.02357	6.44845	6.3164	6.62509	7.04488	6.28113	6.47199	6.61252	6.17798	6.22649
ENSG00000005249	PRKAR2B	protein kinase cAMP-dependent type II regulatory subunit beta	protein_coding	7	1	107044705	107161811	5577	9.59733	10.2842	10.1628	10.2972	9.60824	9.95236	9.7599	10.1273	10.4587	10.4672	9.61793	9.02461	9.72985	9.3121	9.76143	10.1903	10.2131	9.84855	9.5567	8.58348	9.03614	8.09126	9.39167	9.07773	9.12826	9.49161	9.93398	9.12	10.3404	9.66669	10.3889	9.87663	9.58325	9.08262	10.1486	9.69726	10.1887	10.2368	9.88621	8.91633	8.8932
ENSG00000005302	MSL3	MSL complex subunit 3	protein_coding	X	1	11758159	11775772	10943	11.5086	11.5262	11.2716	11.9152	11.2989	12.0178	11.6059	12.6573	11.2587	11.5251	11.422	11.5607	11.5447	11.4287	11.9486	11.3292	11.3525	11.2604	12.3123	11.4413	11.7735	11.4512	12.9465	11.3911	12.8381	11.4946	12.1319	11.5198	12.8888	11.6751	12.3613	11.4649	12.2957	11.5783	12.4213	11.2342	11.8985	11.5111	11.9035	11.7984	11.2928
ENSG00000005339	CREBBP	CREB binding protein	protein_coding	16	-1	3725054	3880713	1387	13.4612	13.0912	13.6959	13.5043	13.6353	13.8114	13.9454	14.3568	13.4795	13.0059	13.1755	13.1588	13.6098	13.5899	13.7037	13.8458	13.5354	13.9819	14.3816	13.3841	13.8977	13.6848	14.2912	13.5352	14.1813	13.5603	14.1886	13.4191	14.3362	13.9702	13.8637	13.5408	13.9246	13.7241	13.9862	13.465	13.2017	13.5404	13.4115	13.3327	12.8921
ENSG00000005379	TSPOAP1	TSPO associated protein 1	protein_coding	17	-1	58301228	58328795	9256	10.3977	10.6571	10.1642	9.6495	10.6431	9.97437	10.3855	8.89242	9.87382	9.40246	9.63979	10.5487	10.2343	10.1452	10.1761	11.268	11.1279	11.392	10.7147	10.5896	9.56352	10.6111	8.93382	10.1038	9.25361	9.90225	9.32191	10.6004	9.78045	10.1916	9.18048	10.3682	9.58514	10.5698	9.76199	11.671	10.119	10.7496	11.0301	10.3331	11.4186
ENSG00000005381	MPO	myeloperoxidase	protein_coding	17	-1	58269855	58280935	4353	6.96982	7.64767	7.9017	8.14125	7.56872	9.01824	8.24091	8.91967	6.6534	7.98076	7.02779	7.65566	7.95732	6.86972	8.04373	7.1705	7.61585	7.33347	7.97752	8.11765	9.15701	7.93663	9.10798	8.32417	9.14633	8.41428	8.71978	8.17091	9.08699	7.74298	8.88677	6.87351	8.27386	7.14584	8.59047	9.66274	9.16457	8.76987	9.25532	7.15759	6.40308
ENSG00000005436	GCFC2	GC-rich sequence DNA-binding factor 2	protein_coding	2	-1	75652000	75710985	6936	7.79313	7.29781	7.27105	7.28327	7.6267	6.39842	7.75526	6.97633	7.79198	7.40771	7.65812	7.8068	7.64488	7.77247	7.44461	7.58594	7.57978	7.36743	7.1702	7.80995	7.28982	7.80434	7.53019	7.52351	6.97661	7.6394	7.13015	7.78683	6.73545	7.37123	6.87133	7.8499	7.38677	7.7401	7.18266	7.45886	7.5151	7.50896	7.75875	8.08686	7.16665
ENSG00000005448	WDR54	WD repeat domain 54	protein_coding	2	1	74421678	74425755	84058	8.23785	7.72128	8.52433	7.43616	7.90952	6.66489	7.89473	6.70913	8.18071	6.9967	7.93554	8.16884	8.08671	8.15882	7.75727	8.58183	8.51684	8.7849	7.90915	8.1096	6.81594	8.1695	6.3655	8.23811	6.92698	7.74919	6.66251	8.45356	6.69026	8.19188	6.97232	8.51774	7.29697	8.39146	7.46765	8.1364	7.48474	8.08862	7.29005	7.83442	8.53422
ENSG00000005469	CROT	carnitine O-octanoyltransferase	protein_coding	7	1	87345664	87399794	54677	7.94771	7.54327	7.40051	7.65261	7.52668	7.22062	7.73063	7.34269	7.80383	7.43801	7.59781	7.71671	7.83163	7.76236	7.97109	8.08811	7.72445	7.70655	7.77149	7.78993	7.44077	7.82725	7.21412	7.47155	7.05566	7.32613	7.44676	7.58561	7.17246	7.56105	7.34242	7.8668	7.56268	7.81591	7.65084	7.27932	7.3896	7.42917	7.39824	7.88266	7.76718
ENSG00000005471	ABCB4	ATP binding cassette subfamily B member 4	protein_coding	7	-1	87401696	87480435	5244	6.33095	6.13953	5.6383	5.65471	6.18074	4.58429	5.76067	5.25287	6.9608	7.22274	7.02779	6.56712	6.26495	6.54108	5.90571	5.81929	5.70859	6.16488	5.09495	6.17407	5.66879	6.14618	5.1855	6.16866	5.25386	6.14106	5.07883	7.07153	6.46686	6.73008	5.41135	6.86226	5.99515	6.73957	5.93328	6.97459	7.10651	7.42917	6.94424	7.07669	6.68758
ENSG00000005483	KMT2E	lysine methyltransferase 2E (inactive)	protein_coding	7	1	104940943	105115019	55904	12.2917	11.3971	11.8698	12.0426	12.2274	11.7536	12.2893	12.7206	12.1117	11.7929	11.9343	11.8325	12.3718	12.3715	12.392	12.287	11.8653	12.4115	12.6993	12.0892	12.419	12.2546	12.47	12.2555	12.3793	12.2038	12.7553	11.9855	12.5669	12.3307	12.5841	12.1217	12.3508	12.2006	12.4019	12.1021	12.2357	12.1274	12.4163	12.2475	11.4028
ENSG00000005486	RHBDD2	rhomboid domain containing 2	protein_coding	7	1	75842602	75888926	57414	10.4775	11.0465	11.2986	10.6171	10.5683	11.0333	11.1426	10.7565	10.6412	10.739	10.605	10.6845	10.7905	10.6323	10.4113	11.0014	11.0418	10.8728	11.023	10.6615	11.0032	10.5979	10.7863	10.9427	11.0536	10.8281	10.6997	10.5949	10.6375	10.6139	10.6982	10.854	10.801	10.6827	10.7741	11.0541	10.7131	10.83	10.6044	10.3884	10.746
ENSG00000005513	SOX8	SRY-box transcription factor 8	protein_coding	16	1	981770	986979	30812	6.20819	7.35038	6.62262	6.39074	6.46448	6.03157	6.32776	5.75374	6.24253	6.39602	6.55789	6.8852	6.88106	6.75137	7.147	6.31556	7.04774	6.31349	6.36437	6.53243	6.55699	6.43034	6.34055	6.45841	6.68936	6.80697	6.51112	6.43693	5.37984	6.19075	5.30664	6.33471	6.27867	6.10759	5.95183	6.30259	6.26915	6.14795	6.19453	6.53963	6.92438
ENSG00000005700	IBTK	inhibitor of Bruton tyrosine kinase	protein_coding	6	-1	82169986	82247754	25998	9.23488	8.68025	8.56726	9.1785	9.12092	8.55572	8.8363	9.31126	8.93163	8.85652	9.08808	8.88409	9.07064	9.19318	8.92847	8.76031	8.75877	8.7313	8.81909	9.15022	8.9551	9.02048	9.11525	9.0299	8.9789	9.13581	9.09222	9.06243	8.60365	8.68185	9.0178	9.0183	8.99834	8.94612	9.05954	8.37236	9.12093	8.82999	9.23607	9.46737	8.86077
ENSG00000005801	ZNF195	zinc finger protein 195	protein_coding	11	-1	3339261	3379222	7748	8.84647	7.93565	8.14232	8.62652	8.63756	8.19625	8.39493	8.13869	8.2166	7.72672	7.9311	8.85125	8.60142	8.83708	8.6511	8.70614	8.47824	8.68373	8.18686	8.70328	8.36105	8.61973	8.59186	8.34078	8.26187	8.21974	8.24367	8.59691	8.317	8.46192	8.33467	8.92471	8.50541	8.76382	8.34213	8.28422	8.70105	8.57652	8.77684	8.72149	8.80917
ENSG00000005810	MYCBP2	MYC binding protein 2	protein_coding	13	-1	77042474	77327094	23077	12.1578	12.169	11.8139	12.6813	12.2348	12.5976	11.9034	13.2607	12.0738	12.4594	12.0411	11.967	12.184	12.0638	12.7123	12.1651	12.1983	12.1267	13.1059	11.8967	12.7159	12.1184	13.4888	12.1523	13.3557	12.0639	13.0472	12.0302	13.2985	12.0964	12.4379	12.1723	12.9673	12.2009	12.942	11.9879	12.5353	12.2578	12.6173	12.589	11.9841
ENSG00000005812	FBXL3	F-box and leucine rich repeat protein 3	protein_coding	13	-1	76992598	77027195	26224	10.6375	10.3692	10.4394	10.5721	10.6048	10.7916	10.9836	11.0183	10.6388	10.3556	10.3545	10.4395	10.5065	10.4424	10.4772	10.3696	10.0561	10.0516	10.3737	10.2778	9.99821	10.1332	10.4083	10.4425	10.9668	10.6024	10.8589	10.3783	10.8899	10.4924	10.7708	10.4794	10.6814	10.4522	10.5007	10.0874	10.5454	10.523	10.4969	10.5045	10.1068
ENSG00000005844	ITGAL	integrin subunit alpha L	protein_coding	16	1	30472658	30523567	3683	13.9502	14.272	14.4517	14.234	14.0719	14.9058	14.0366	14.4514	14.0117	14.3409	14.0882	13.9313	14.1699	14.072	14.2493	14.3955	14.3561	14.4728	14.5234	14.0573	15.0242	14.4333	14.5095	14.1262	14.4985	14.2012	14.6058	14.077	14.3248	14.1115	14.403	14.2335	14.7786	14.3077	14.7316	14.4907	14.3805	14.2495	14.57	14.0554	14.3263
ENSG00000005882	PDK2	pyruvate dehydrogenase kinase 2	protein_coding	17	1	50094737	50112152	5164	9.19367	9.468	9.60442	9.14694	9.26815	9.29197	9.25926	8.85526	9.885	10.1042	9.87229	9.62656	9.58828	9.49993	9.5285	9.48235	9.90919	9.6525	8.88279	9.66839	9.93201	9.49419	9.4359	9.41411	8.94625	9.55535	9.45401	9.75833	9.71484	9.78874	9.42436	9.50861	9.17204	9.48549	9.33233	9.78885	9.50726	9.69768	9.45328	9.29789	9.72987
ENSG00000005884	ITGA3	integrin subunit alpha 3	protein_coding	17	1	50055968	50090481	3675	7.81922	8.39101	7.99277	7.7722	7.77762	7.20409	7.08247	6.82984	7.28305	7.81392	7.13226	7.70336	7.71779	7.56124	7.82757	7.89756	7.99464	7.87628	7.59764	7.56672	7.38229	7.79274	7.00974	7.77068	6.97661	7.39088	7.06983	7.92852	7.65429	7.81924	7.25182	7.8499	7.50774	7.77217	7.56512	7.65726	7.32818	7.49335	7.58064	7.80968	7.94104
ENSG00000005889	ZFX	zinc finger protein X-linked	protein_coding	X	1	24149173	24216255	7543	10.5899	10.2153	10.1558	10.6538	10.5997	10.3221	10.642	10.7169	9.93697	9.57095	9.69436	10.1268	9.99792	9.93335	9.98973	9.90673	9.81301	9.87466	10.0283	9.90519	9.86971	9.96805	10.3245	9.84632	10.3001	10.0133	10.0894	9.87235	10.1174	9.98176	10.0456	10.0589	10.034	9.98897	10.0098	9.76391	9.95842	9.98464	10.016	10.7318	10.4752
ENSG00000005893	LAMP2	lysosomal associated membrane protein 2	protein_coding	X	-1	120426148	120469365	3920	12.5235	11.8789	12.555	12.519	12.4818	12.7626	13.4007	13.6923	12.7504	12.7327	12.1063	12.0987	12.5327	12.3373	12.6764	12.7521	12.3841	12.3582	13.3539	12.3364	13.0349	12.2549	13.578	12.409	13.7276	12.6972	13.6588	12.2925	13.5197	12.4735	13.4141	12.4576	13.4172	12.4775	13.3095	12.0442	12.7799	12.5104	12.9189	12.2406	11.1354
ENSG00000005961	ITGA2B	integrin subunit alpha 2b	protein_coding	17	-1	44372180	44389649	3674	10.8322	11.9258	12.4842	11.8226	11.2052	11.5619	11.4466	11.544	11.8225	12.4193	11.1063	10.4673	11.2576	10.8094	11.3584	11.9557	12.0044	11.5216	10.9516	9.46276	10.366	9.24308	10.1915	10.4055	10.279	10.56	10.9861	10.6142	11.393	11.1907	11.2327	11.1003	11.0383	10.4393	11.5284	12.0171	11.281	11.7844	11.2	9.90499	10.5667
ENSG00000006007	GDE1	glycerophosphodiester phosphodiesterase 1	protein_coding	16	-1	19501693	19522123	51573	10.9051	10.4978	11.5342	10.9181	10.6219	10.6874	11.3321	11.1118	11.2853	11.4054	11.1446	10.778	10.9897	10.8528	10.8785	10.806	10.6627	10.6721	10.854	10.8331	11.093	10.7236	11.0864	10.7402	10.9688	11.1072	11.1954	11.046	11.8769	11.498	11.8025	10.9987	11.0293	11.0091	11.0617	11.026	10.948	11.1246	10.9004	10.4234	10.0013
ENSG00000006015	REX1BD	required for excision 1-B domain containing	protein_coding	19	1	18588685	18592337	55049	10.2732	10.9334	10.6596	10.1905	10.2998	10.3819	10.027	9.48548	10.1303	10.6167	10.455	10.4545	10.1181	10.1778	10.0657	10.3456	10.4574	10.282	10.2394	10.2534	9.99497	9.91833	9.32424	10.2115	9.7555	10.1972	9.74778	10.3447	9.7751	10.1222	9.63035	10.0392	9.65795	10.2084	9.75299	10.3237	9.48449	10.1402	9.59294	9.77387	10.5694
ENSG00000006025	OSBPL7	oxysterol binding protein like 7	protein_coding	17	-1	47807372	47821834	114881	9.57306	9.71173	9.53478	9.42102	9.64929	8.96058	9.07954	8.66437	9.27976	9.04499	9.26911	9.58541	9.30318	9.46614	9.57615	10.1025	10.0107	10.2952	9.69997	9.73395	9.34686	9.73395	8.89208	9.45662	8.95038	9.27178	8.3921	9.76655	8.97932	9.54154	9.02949	9.70589	9.29041	9.66161	9.46103	9.92084	9.26004	9.41745	9.41785	9.46539	9.97812
ENSG00000006062	MAP3K14	mitogen-activated protein kinase kinase kinase 14	protein_coding	17	-1	45263119	45317029	9020	11.1964	11.5381	11.3633	11.4316	11.3768	11.2158	11.243	11.0308	11.1712	11.0554	11.2886	11.2658	11.2479	11.2026	11.2308	11.3553	11.442	11.5193	11.195	11.4552	11.3415	11.5537	10.9639	11.3034	11.0479	11.2569	10.98	11.3558	10.9846	11.4012	11.1378	11.4199	11.2382	11.3534	11.1943	11.562	11.2846	11.4312	11.2412	11.2952	11.6492
ENSG00000006125	AP2B1	adaptor related protein complex 2 subunit beta 1	protein_coding	17	1	35578046	35726413	163	12.2889	12.3532	12.4306	12.5154	12.3391	12.5069	12.6598	12.9139	12.595	12.9102	12.35	12.1961	12.5038	12.3516	12.5712	12.583	12.7077	12.5754	12.6777	12.1769	12.8485	12.2069	12.6898	12.3531	12.6938	12.3393	12.9279	12.413	13.0083	12.5953	13.0247	12.4357	12.7885	12.3347	12.742	12.4999	12.6979	12.5598	12.8202	12.3082	12.3456
ENSG00000006194	ZNF263	zinc finger protein 263	protein_coding	16	1	3263800	3301401	10127	9.98202	10.4482	9.9113	10.1135	10.0896	10.182	9.95637	9.94262	9.79894	10.0118	9.97261	10.1442	10.0173	9.89461	10.0438	9.96734	10.2641	9.99645	10.0283	10.1256	9.98194	9.96031	9.97882	9.90191	10.0466	9.93354	9.84947	10.0778	9.66938	9.77838	9.68559	10.0318	10.0498	10.1041	9.96707	10.0588	10.0535	9.95654	9.88003	9.98437	10.4615
ENSG00000006282	SPATA20	spermatogenesis associated 20	protein_coding	17	1	50543058	50555852	64847	9.17564	9.99281	9.84484	9.4826	8.46108	8.98488	8.54349	8.35389	9.41321	9.58452	9.78545	8.9277	8.67942	8.49088	8.77351	9.53234	9.82843	9.7936	9.49399	9.12649	9.28189	9.12803	8.65811	7.53078	6.60745	7.49551	6.66251	8.95722	8.59759	8.8264	8.90805	9.55792	9.5728	9.58977	9.69646	8.94261	8.51622	8.55792	8.48554	9.14584	9.9178
ENSG00000006327	TNFRSF12A	TNF receptor superfamily member 12A	protein_coding	16	1	3018445	3022383	51330	7.33869	7.68085	8.2674	6.73226	7.36563	8.2454	7.66284	7.57812	7.97607	8.0542	7.9222	7.24068	7.06059	7.14432	6.65081	7.41121	6.7869	7.7328	7.11036	7.52489	7.41183	7.08485	6.39002	7.53078	7.71061	7.97078	7.70593	7.45306	7.25203	7.82597	7.51919	7.17533	7.76355	7.58977	7.36307	7.97164	7.5201	7.6703	7.72042	6.49333	7.00256
ENSG00000006432	MAP3K9	mitogen-activated protein kinase kinase kinase 9	protein_coding	14	-1	70722526	70809534	4293	7.96649	7.8064	7.99906	7.60327	7.95093	6.86816	7.66284	6.92315	8.3955	7.44797	7.89058	8.2986	8.14069	8.27704	8.05548	8.08811	7.8857	8.29422	7.24163	7.70155	6.80107	7.90468	6.41412	8.18388	7.13056	7.85118	6.57799	8.49769	7.35648	8.43136	6.90579	8.23093	7.23057	8.31522	6.97615	8.37236	7.80024	8.04653	7.2674	8.49999	9.01072
ENSG00000006451	RALA	RAS like proto-oncogene A	protein_coding	7	1	39623565	39708120	5898	9.08196	8.89303	8.86089	9.12219	9.14092	8.67408	8.93284	9.20822	9.11855	8.89696	9.21551	9.08234	9.24488	9.33781	9.19323	8.76589	8.41151	8.51877	8.86488	9.01893	8.9417	8.87162	8.87504	9.10472	9.00687	9.14118	9.15136	9.12	9.01157	9.26049	9.36099	9.16421	9.00259	9.17893	9.04697	8.80834	9.11271	9.16085	9.27808	9.17272	8.83368
ENSG00000006453	BAIAP2L1	BAR/IMD domain containing adaptor protein 2 like 1	protein_coding	7	-1	98291650	98401090	55971	4.99329	4.85857	5.05765	4.94814	5.21414	3.28419	4.82223	4.3926	5.17033	3.28419	5.66116	5.21826	4.91337	5.45911	5.2701	4.58022	4.49288	5.13575	4.60382	5.38966	3.97749	5.07152	4.35116	5.26045	4.92962	4.84646	4.05578	5.55902	4.56123	5.37367	4.58237	5.41204	4.47677	4.72513	3.85446	5.39952	4.73821	5.51559	4.35948	4.95152	5.43356
ENSG00000006459	KDM7A	lysine demethylase 7A	protein_coding	7	-1	140084746	140176983	80853	11.2452	10.6695	11.0797	11.3234	11.4351	11.7062	11.7681	11.7446	11.3803	11.0513	11.0811	11.1704	11.2174	11.1829	11.3114	11.2362	11.0123	11.1235	11.5187	11.0958	11.2121	11.0962	11.805	11.202	11.6165	11.3953	11.7042	11.1325	11.8254	11.2711	11.7291	11.1056	11.3952	11.1853	11.3262	10.9362	11.4413	11.2658	11.3113	11.1601	10.774
ENSG00000006530	AGK	acylglycerol kinase	protein_coding	7	1	141551278	141655244	55750	8.87158	8.58723	8.41575	8.97236	9.0079	8.34646	8.68244	8.52933	8.82241	8.83397	8.68192	8.91042	9.06368	8.93917	8.9694	8.86288	9.11584	8.89808	8.82373	8.9212	8.56716	8.92827	8.6177	8.74498	8.61345	8.64358	8.4697	8.96295	8.61569	8.85299	8.57716	8.78373	8.69086	8.79221	8.61339	8.92683	8.97788	9.14848	9.40585	9.18478	8.98085
ENSG00000006534	ALDH3B1	aldehyde dehydrogenase 3 family member B1	protein_coding	11	1	68008578	68029282	221	10.9907	11.7883	11.8578	11.7494	11.1447	12.8015	11.5467	12.2546	11.5186	12.434	12.0292	11.2999	11.3845	11.2408	11.4574	11.1025	11.5778	11.2581	11.6381	11.6762	12.7	11.4717	12.2219	11.5238	12.1069	11.6056	12.2566	10.9287	11.7874	11.2766	12.1455	11	12.0399	11.0945	12.034	11.4815	11.8312	11.1607	11.6797	11.0662	11.2722
ENSG00000006555	TTC22	tetratricopeptide repeat domain 22	protein_coding	1	-1	54779712	54801323	55001	9.00916	9.50544	9.17577	8.81134	9.07802	8.4409	9.13678	7.70909	8.91262	8.84529	8.98078	9.48586	9.25713	9.40583	9.07704	9.85398	9.74287	9.86759	9.24671	9.25968	8.2728	9.17337	7.85143	8.98572	7.82294	9.00347	8.08575	9.13785	8.55446	9.21766	8.11061	9.2967	8.46281	9.22361	8.61055	9.61758	8.59397	9.21643	8.74451	9.04626	9.61263
ENSG00000006576	PHTF2	putative homeodomain transcription factor 2	protein_coding	7	1	77798792	77957503	57157	8.98866	8.57406	8.69275	9.10208	8.84438	8.64996	8.94713	9.0569	8.86822	8.84904	8.84851	8.93056	8.58854	8.66355	8.67795	8.3486	8.1378	8.36299	8.29122	8.83355	8.58881	8.769	8.88784	8.84731	8.71386	8.72096	9.09222	8.72053	8.52284	8.3636	8.966	8.74165	8.97832	8.77334	8.74891	8.36457	9.3937	8.79867	9.21853	9.50054	9.04261
ENSG00000006607	FARP2	FERM, ARH/RhoGEF and pleckstrin domain protein 2	protein_coding	2	1	241356285	241494841	9855	8.89135	8.83169	8.6693	9.43315	9.46336	10.0151	9.0334	10.0327	9.32152	9.78779	9.37883	9.02461	9.1969	9.05945	9.49007	9.15441	9.39491	9.31716	9.44057	9.10642	9.94213	9.17783	9.87769	9.36423	9.76956	9.18084	9.77624	8.87447	9.10844	8.73643	9.55685	9.28628	9.76946	9.13774	9.62358	8.74973	9.29681	9.01855	9.36745	9.84851	9.48113
ENSG00000006625	GGCT	gamma-glutamylcyclotransferase	protein_coding	7	-1	30496621	30504841	79017	6.4302	6.78854	6.22682	6.70563	6.6223	7.13597	6.00491	6.29764	6.40901	6.72794	6.66944	6.73505	6.49218	6.44223	6.71198	6.39078	6.59411	6.14911	6.82369	6.30874	6.40723	6.28711	6.39002	6.42727	6.30269	6.47047	6.4647	6.56443	6.29546	6.31256	6.64488	6.31821	6.37945	6.9683	6.43016	5.85762	6.38459	6.08579	6.60041	6.34451	7.04538
ENSG00000006634	DBF4	DBF4 zinc finger	protein_coding	7	1	87876216	87909553	10926	7.56544	6.50109	6.94465	7.43616	7.65484	6.64039	7.02945	7.09322	7.49558	6.31029	7.31394	7.33037	7.44457	7.51981	7.48	7.51459	7.07399	7.2558	6.64475	7.43737	7.06005	7.30538	6.80773	7.53078	6.99277	7.39088	6.924	7.33387	7.05304	7.27586	6.88867	7.5761	7.11958	7.56067	7.0285	7.10249	7.14593	7.2641	7.39824	7.61631	6.95841
ENSG00000006638	TBXA2R	thromboxane A2 receptor	protein_coding	19	-1	3594507	3606875	6915	6.6804	7.38102	7.39096	7.14207	7.71487	7.50316	7.52639	7.55508	8.22543	8.16079	8.0256	7.89158	7.47996	7.87453	7.72079	7.63569	7.7463	7.57919	7.07948	7.29519	6.98323	6.95513	6.84346	7.50147	6.4979	6.99781	7.05434	7.79972	7.7116	7.70693	7.50806	7.85556	7.29697	7.26812	7.72649	7.92467	7.43795	7.78363	7.18112	7.20592	8.11126
ENSG00000006652	IFRD1	interferon related developmental regulator 1	protein_coding	7	1	112422887	112481017	3475	9.18769	8.18126	8.96085	8.00152	9.2332	8.82713	9.96518	8.72228	8.70423	7.37676	8.41641	9.07977	8.83473	9.15512	8.77706	9.14158	8.44526	8.88645	8.78615	8.66535	8.17877	9.09071	8.44368	9.1144	9.10256	9.17561	9.11096	8.94569	8.60968	9.10051	8.91647	8.91662	8.64804	8.96841	8.35579	8.61173	8.5916	9.18528	8.31617	8.70148	8.55649
ENSG00000006695	COX10	cytochrome c oxidase assembly factor heme A:farnesyltransferase COX10	protein_coding	17	1	14069490	14231736	1352	8.56485	8.43051	8.16487	8.66817	8.31732	8.64386	8.32546	8.72228	8.27307	8.41497	8.52914	8.59767	8.45297	8.49088	8.47419	8.28387	8.15831	8.64284	8.33093	8.38106	9.14829	8.28975	8.73568	8.452	8.48861	8.54974	8.57607	8.55196	8.54819	8.4136	8.69446	8.46329	8.46075	8.52531	8.7872	8.527	8.6151	8.56539	8.73357	8.69137	8.29029
ENSG00000006704	GTF2IRD1	GTF2I repeat domain containing 1	protein_coding	7	1	74453790	74602605	9569	5.21416	5.42186	5.38043	4.72836	4.69592	4.80383	3.28419	3.84852	3.90384	4.66187	4.2467	5.1774	5.16226	5.06189	4.3341	4.69522	5.06896	4.63525	3.28419	4.33528	4.4635	5.15243	4.04705	4.96734	4.35727	4.90438	3.28419	4.91589	4.10728	5.01695	3.82899	4.56086	4.6606	4.36755	4.40385	5.07069	4.36223	5.05486	4.19876	4.9003	4.59733
ENSG00000006712	PAF1	PAF1 homolog, Paf1/RNA polymerase II complex component	protein_coding	19	-1	39385629	39391154	54623	10.7344	10.8987	11.1611	11.04	10.8732	11.4667	11.0513	11.3656	10.9308	11.2012	10.8579	10.5252	10.9189	10.5952	10.8501	11.0185	10.9426	11.0352	11.4883	10.9604	11.3472	10.8719	11.3663	10.9145	11.1818	10.8884	11.293	10.6844	11.2146	11.0245	11.2344	10.9375	11.2507	10.9648	11.2415	11.0864	10.8225	10.8697	10.9508	10.5045	10.4664
ENSG00000006715	VPS41	VPS41 subunit of HOPS complex	protein_coding	7	-1	38722974	38932394	27072	10.7527	10.7805	10.602	10.7754	10.5557	10.9555	10.9913	11.1772	10.6037	10.8071	10.4998	10.4213	10.5511	10.4837	10.6795	10.5996	10.6462	10.4697	11.0852	10.5456	11.0128	10.5463	11.2897	10.5543	11.1766	10.6005	11.3134	10.1449	10.7939	10.3126	10.93	10.5446	11.0541	10.5188	10.9542	10.5187	10.8653	10.6679	10.9714	10.6825	10.5464
ENSG00000006744	ELAC2	elaC ribonuclease Z 2	protein_coding	17	-1	12991612	13018065	60528	10.2947	10.7594	10.6092	10.8269	10.4523	10.8484	10.3617	10.6987	10.5493	11.044	10.7496	10.5449	10.5968	10.4408	10.688	10.4129	10.8259	10.5646	10.5168	10.6154	11.1436	10.5711	10.9416	10.5755	10.6241	10.5838	10.7021	10.4667	10.6434	10.4019	10.8454	10.4857	10.6994	10.4815	10.7151	10.6686	10.6851	10.5288	10.6796	10.5876	10.6466
ENSG00000006747	SCIN	scinderin	protein_coding	7	1	12570577	12660182	85477	4.10397	5.19681	4.53398	4.52889	4.40775	5.47324	4.49677	5.19023	4.15403	5.26969	4.16546	5.13515	5.23515	5.22974	5.2701	4.45073	4.49288	4.46429	4.37356	4.78807	5.02806	4.8417	6.09328	3.72751	4.35727	3.94774	4.48391	3.74198	5.03945	3.75685	5.25089	4.49193	4.39255	4.45006	3.9804	3.28419	4.30308	4.06599	4.35948	5.2981	5.70711
ENSG00000006756	ARSD	arylsulfatase D	protein_coding	X	-1	2903972	2929349	414	9.79789	10.8854	10.3877	10.7352	10.1342	11.5811	10.505	11.4135	9.65122	10.489	9.91774	9.6371	9.93701	9.63878	10.008	9.51089	10.0208	9.38647	9.86223	9.78913	10.5261	9.49776	10.4931	9.78699	10.4618	9.76117	10.6403	9.31637	10.3938	9.4639	10.4841	9.45011	10.3229	9.42434	10.1777	9.54017	10.1777	9.24692	9.92398	9.90499	9.93489
ENSG00000006757	PNPLA4	patatin like phospholipase domain containing 4	protein_coding	X	-1	7898247	7927739	8228	6.75846	6.57417	7.04576	6.98537	6.75383	5.91202	6.77911	6.79074	6.75526	6.437	6.59229	6.66748	6.58684	6.65564	6.50267	6.13428	6.45373	6.43496	6.17057	6.72546	6.87392	6.48959	6.57216	6.98044	6.30269	6.69364	6.90684	6.7894	6.43971	6.2118	6.16144	6.39884	6.21053	6.43469	6.72398	6.79955	6.69201	6.62422	6.48651	7.03446	6.51467
ENSG00000006831	ADIPOR2	adiponectin receptor 2	protein_coding	12	1	1688574	1788674	79602	10.6331	10.4092	10.7064	10.8609	10.7704	10.7269	10.8127	11.086	10.866	10.808	10.7739	10.4604	10.7856	10.694	10.7615	10.7711	10.6308	10.7922	10.9569	10.7201	11.0678	10.7044	11.0957	10.853	11.0689	10.9378	11.1188	10.5651	11.0415	10.7624	11.214	10.8147	10.9995	10.7906	11.0601	10.9402	10.96	11.0144	11.0719	10.7103	10.4003
ENSG00000006837	CDKL3	cyclin dependent kinase like 3	protein_coding	5	-1	134286350	134371047	51265	4.99329	5.78117	4.53398	4.78742	4.74514	4.89924	4.955	4.9019	4.8048	4.38808	4.62229	4.78902	4.86632	4.73219	4.80469	4.58022	4.86331	4.87055	4.23299	4.91843	4.36548	4.8417	4.84424	4.81592	3.82993	4.50023	4.59143	4.9675	4.77746	4.58278	4.21709	5.12303	4.39255	4.99343	4.08559	4.78902	4.73821	4.60801	4.7233	4.9003	5.67934
ENSG00000007038	PRSS21	serine protease 21	protein_coding	16	1	2817180	2826304	10942	5.96322	6.16359	6.82159	6.4881	7.22985	6.61547	6.58991	6.11783	5.13025	5.84158	6.11067	7.03175	7.22004	7.12863	7.2011	5.62951	5.24478	5.23386	4.49539	7.47554	6.85964	7.20376	6.09328	5.85062	5.19547	5.54906	4.86091	6.59459	5.59918	6.71554	5.80057	5.27574	5.07821	5.36327	4.78721	7.13045	6.59041	6.80041	6.56346	6.47755	7.04538
ENSG00000007047	MARK4	microtubule affinity regulating kinase 4	protein_coding	19	1	45079288	45305284	57787	10.3395	10.6715	10.7443	10.5629	10.9708	11.1203	11.2851	11.0193	10.7415	10.971	10.7813	10.5487	10.6302	10.5852	10.5297	10.7917	10.7231	10.9794	10.8743	10.8531	11.0484	10.7552	10.9095	10.8558	10.8382	10.8956	10.8001	10.8271	11.1164	11.1913	11.1654	10.7204	10.637	10.7094	10.639	10.9184	10.4533	10.7947	10.5501	10.7819	11.2295
ENSG00000007080	CCDC124	coiled-coil domain containing 124	protein_coding	19	1	17933015	17943991	115098	9.95878	10.5944	10.7903	10.3715	10.0276	10.4619	10.2041	10.5713	11.126	12.2091	11.1673	9.78982	10.0853	9.93784	10.0349	10.3932	10.6541	10.3428	10.4805	10.0759	10.7871	9.75049	10.4986	10.0793	9.79269	10.3843	10.465	10.3589	11.0381	10.3102	10.6345	9.68067	9.88223	10.071	10.2661	10.5037	9.62531	9.76079	9.95137	9.68669	10.1767
ENSG00000007129	CEACAM21	CEA cell adhesion molecule 21	protein_coding	19	1	41549518	41586844	90273	9.59281	9.80101	10.0188	9.45511	9.23133	8.99449	9.17068	8.71192	9.48846	9.39221	9.24256	9.83631	9.47042	9.36307	9.27337	9.17344	9.33139	9.41911	9.17219	9.26873	9.08875	9.51899	9.05601	9.38239	9.06124	9.26195	9.43033	9.21913	8.92715	9.22277	8.77542	9.4668	9.54391	9.62702	9.49072	9.53844	9.27928	9.5847	9.47478	9.53108	10.0686
ENSG00000007168	PAFAH1B1	platelet activating factor acetylhydrolase 1b regulatory subunit 1	protein_coding	17	1	2593210	2685615	5048	12.2234	12.8856	12.452	12.3761	12.4135	12.7784	12.7443	12.7704	12.3693	12.4536	12.2227	12.4026	12.2744	12.2522	12.3378	12.4071	12.4282	12.2619	12.5993	12.2017	12.4281	12.1833	12.755	12.2514	12.7386	12.2198	12.554	12.0815	12.5221	12.248	12.5092	12.2725	12.5603	12.1929	12.4393	12.023	12.1848	12.2237	12.2963	12.15	12.6669
ENSG00000007202	KIAA0100	KIAA0100	protein_coding	17	-1	28614446	28645454	9703	12.3516	12.4437	12.2763	12.6662	12.3875	12.8249	12.2872	12.8215	12.378	12.6283	12.4645	12.2412	12.3067	12.2359	12.4499	12.4632	12.561	12.6489	12.6341	12.5377	13.101	12.5598	12.9506	12.5014	12.784	12.5212	12.76	12.3716	12.6063	12.4676	12.8879	12.453	12.838	12.4048	12.7265	12.3445	12.5952	12.3384	12.6458	12.4493	12.3402
ENSG00000007237	GAS7	growth arrest specific 7	protein_coding	17	-1	9910606	10198606	8522	12.4221	12.2663	12.5627	12.5485	12.5254	13.0259	13.0271	12.9679	12.0335	12.1985	12.5273	12.1573	12.386	12.4366	12.2976	12.2439	12.2433	12.3	12.3542	12.6528	13.1892	12.5413	13.1058	12.3002	12.6114	12.5696	12.7789	12.1969	12.619	12.348	13.0043	12.3332	12.4986	12.263	12.425	11.8811	12.2468	11.788	12.0536	12.0933	11.7723
ENSG00000007255	TRAPPC6A	trafficking protein particle complex subunit 6A	protein_coding	19	-1	45162928	45178237	79090	9.49444	9.98123	9.88779	9.44716	9.28262	9.40795	9.30714	8.86464	9.32973	9.68028	9.66133	9.87097	9.36866	9.086	9.29086	9.50923	9.8297	9.4714	9.2363	9.60544	9.04556	9.18891	8.61257	9.49235	9.04206	9.46188	8.7866	9.48917	8.88302	9.2074	8.46676	9.47416	9.09712	9.44832	9.01507	9.68948	9.12585	9.60838	8.8521	9.05417	9.78431
ENSG00000007264	MATK	megakaryocyte-associated tyrosine kinase	protein_coding	19	-1	3777970	3802129	4145	10.9964	11.8847	11.7636	10.5482	10.8702	9.67316	11.0529	9.06506	10.454	9.58676	10.2258	10.9443	10.9681	10.7601	10.4673	11.8097	11.9281	11.7727	11.0823	10.8035	9.28454	10.5583	8.44368	10.0644	8.83919	9.90383	8.57067	10.8643	9.82777	10.5686	8.78004	10.9859	9.92169	11.0038	10.1583	11.5267	9.31844	10.6328	9.97941	10.3998	11.6151
ENSG00000007312	CD79B	CD79b molecule	protein_coding	17	-1	63928740	63932336	974	8.89135	9.99775	9.76231	9.45709	9.46018	9.09617	8.9648	8.44428	10.0813	10.2757	10.2393	9.82867	9.08904	9.331	8.86313	8.7547	9.15306	8.93014	8.17235	9.60972	9.49867	9.79613	8.98633	9.4661	8.5605	9.15186	8.37359	10.5337	9.53009	10.1209	9.05641	9.96153	9.14792	10.0966	9.05118	10.5931	10.0239	10.4513	9.86131	10.057	10.6783
ENSG00000007314	SCN4A	sodium voltage-gated channel alpha subunit 4	protein_coding	17	-1	63938554	63972918	6329	4.90969	4.56126	4.75994	4.84352	5.11288	3.28419	4.28356	3.84852	4.95533	3.78744	5.47051	4.94989	4.53271	5.02539	5.03386	4.98232	4.76967	4.63525	4.06341	4.69196	3.77676	4.98486	4.04705	4.57581	4.35727	4.78545	4.36312	5.59026	4.8715	5.16291	3.82899	5.08173	4.34743	4.45006	4.08559	5.33346	4.92011	5.37966	5.31342	5.17921	5.25258
ENSG00000007341	ST7L	suppression of tumorigenicity 7 like	protein_coding	1	-1	112523514	112620825	54879	7.98504	7.90089	7.79726	7.89436	8.00435	7.58194	7.80327	7.88555	7.58767	7.83681	7.91772	7.76246	8.00175	7.94324	7.72816	8.01489	8.07449	7.84775	7.44886	7.99624	7.82409	7.99342	7.86877	8.07884	7.58874	7.8772	7.80148	7.98038	7.64255	7.73584	7.93916	7.7623	7.7331	7.63933	7.862	7.79718	7.85264	7.87671	7.70368	8.11236	7.74793
ENSG00000007350	TKTL1	transketolase like 1	protein_coding	X	1	154295795	154330350	8277	7.60798	7.72923	7.54529	6.71901	7.53276	6.24351	8.02187	6.18038	7.8953	7.46769	8.1025	7.03175	7.58117	7.21291	6.9712	7.46727	7.5048	7.05349	6.72708	6.74653	5.88654	7.28064	5.82894	7.08321	5.68641	6.91192	6.08802	6.98355	6.57053	6.67102	5.64142	6.38308	6.20052	6.3164	6.15692	8.29656	7.08639	8.1194	7.68104	7.79715	8.15572
ENSG00000007376	RPUSD1	RNA pseudouridine synthase domain containing 1	protein_coding	16	-1	784974	788397	113000	9.32123	10.6591	10.3781	10.0427	9.81645	10.7764	9.8444	9.94262	9.99488	10.541	10.0379	9.91496	9.71512	9.69424	9.6689	9.88124	10.1795	10.0443	9.97714	10.0841	10.408	9.76537	10.2188	9.66541	9.9817	9.68784	9.92342	9.79414	9.88854	9.75037	10.0047	9.74139	10.0166	9.712	9.91732	10.0945	9.77564	9.6806	9.80888	9.69177	10.3006
ENSG00000007392	LUC7L	LUC7 like	protein_coding	16	-1	188969	229463	55692	10.6743	10.3781	10.295	10.2927	10.5233	10.1544	10.1324	10.0431	10.5729	10.2504	10.465	10.6168	10.471	10.6044	10.6699	10.7711	10.4714	10.8454	10.5367	10.8252	10.3983	10.9011	10.1881	10.5596	10.2823	10.3592	10.0038	10.7824	10.1996	10.5186	10.0185	10.6764	10.1154	10.6031	10.0011	10.6088	10.1801	10.5683	10.3136	10.5985	10.8245
ENSG00000007402	CACNA2D2	calcium voltage-gated channel auxiliary subunit alpha2delta 2	protein_coding	3	-1	50362613	50504244	9254	8.60434	8.57847	8.89499	8.11135	8.74598	6.96968	8.52931	6.64469	8.41879	7.0889	8.14522	8.65069	8.965	8.66896	8.40698	10.2729	10.2141	10.3929	9.47345	8.86973	7.75671	9.26418	6.94554	8.17	6.66932	7.72072	7.18802	8.95146	7.8507	8.49185	6.58213	9.46311	8.50541	9.546	8.66366	9.5794	7.84868	8.87274	8.75537	8.48446	9.3556
ENSG00000007516	BAIAP3	BAI1 associated protein 3	protein_coding	16	1	1333638	1349441	8938	10.0485	9.43199	10.3817	9.0347	8.76929	7.43404	8.92202	7.15595	9.90848	8.42003	9.47927	9.44443	9.06135	9.32587	8.62374	10.5878	10.5006	10.7872	9.88462	10.1326	8.24577	10.0794	8.13547	9.41018	8.19392	9.32702	7.36142	9.18275	7.88098	8.93617	7.19735	9.45755	7.84805	9.51795	8.12399	9.77423	7.70258	9.37985	7.10645	9.05679	10.2075
ENSG00000007520	TSR3	TSR3 ribosome maturation factor	protein_coding	16	-1	1349240	1351878	115939	9.60334	10.5703	10.4452	9.78654	9.6479	10.1757	9.8444	9.51852	9.81072	10.6309	10.0634	9.82406	9.70621	9.50297	9.63799	9.87221	9.96023	9.73259	9.76418	9.80166	10.0428	9.56223	9.75271	9.5771	9.56442	9.67864	9.55051	9.71144	9.82518	9.7486	9.69296	9.61894	9.67759	9.71694	9.52736	9.98955	9.5699	9.73621	9.51844	9.24129	9.99993
ENSG00000007541	PIGQ	phosphatidylinositol glycan anchor biosynthesis class Q	protein_coding	16	1	566995	584109	9091	9.48146	10.0853	10.0734	9.53229	9.72936	9.82624	9.86336	9.35516	9.90162	10.3371	9.91214	9.90917	9.7166	9.6291	9.64772	9.99137	10.3342	10.0115	9.57609	9.88295	9.7841	9.78303	9.50674	9.65051	9.3994	9.68233	9.23232	9.79895	9.72043	9.67788	9.31396	9.5104	9.22518	9.52924	9.41451	9.91018	9.1804	9.49571	9.06776	9.45547	10.294
ENSG00000007545	CRAMP1	cramped chromatin regulator homolog 1	protein_coding	16	1	1612337	1677908	57585	8.95851	9.29704	9.00834	8.97236	9.0508	9.08272	8.76949	8.5928	8.95038	9.07734	8.9083	9.22199	8.98233	8.90976	9.09707	9.24714	9.26872	9.20745	9.05858	9.43084	9.16856	9.3217	8.89631	9.04518	8.69924	9.18344	8.80973	9.02181	8.62762	9.064	8.80294	9.06047	8.91203	9.0012	8.91949	9.31822	8.76335	9.21168	9.08292	8.81446	9.56036
ENSG00000007866	TEAD3	TEA domain transcription factor 3	protein_coding	6	-1	35473597	35497079	7005	5.14485	4.26254	4.75994	4.06086	4.64437	5.52975	5.07436	4.72604	4.63101	3.99238	4.62229	4.53025	4.31373	4.82385	4.51627	5.14097	4.81745	4.63525	5.09495	4.99787	3.77676	5.02897	3.82672	4.26064	4.92962	4.50023	4.05578	5.06448	5.3187	4.65623	5.41135	4.85083	4.39255	4.45006	4.08559	4.14448	4.171	4.1834	4.61578	4.53153	4.52665
ENSG00000007923	DNAJC11	DnaJ heat shock protein family (Hsp40) member C11	protein_coding	1	-1	6634168	6701924	55735	10.5899	11.0465	10.5398	10.7113	10.4483	10.7065	10.0879	10.3655	10.4208	10.645	10.6755	10.6929	10.5328	10.5708	10.6709	10.6143	10.8793	10.7575	10.6403	10.7307	10.9236	10.7649	10.6677	10.617	10.4819	10.4828	10.4429	10.6178	10.3673	10.5196	10.4055	10.6732	10.5148	10.6137	10.6877	10.735	10.4342	10.3394	10.4757	10.6654	11.1061
ENSG00000007944	MYLIP	myosin regulatory light chain interacting protein	protein_coding	6	1	16129086	16148248	29116	11.2355	11.4119	11.765	11.2573	11.1152	12.1505	11.8009	12.1069	11.3448	11.654	11.0544	10.9977	11.2459	10.802	11.2386	11.5142	11.2833	11.3961	11.9536	10.9202	11.2961	10.9586	11.7259	11.0039	12.541	11.5411	12.5399	11.1318	12.4173	11.6316	12.1896	11.1591	11.9567	11.1474	11.5288	10.6382	11.0947	10.9208	11.3373	10.9452	11.018
ENSG00000007968	E2F2	E2F transcription factor 2	protein_coding	1	-1	23506438	23531233	1870	9.38189	10.5824	10.2654	10.3471	9.39176	11.4194	10.3776	11.2524	10.6112	11.6732	10.2868	9.76279	9.77031	9.47079	10.1828	10.2582	10.8873	10.1723	10.068	9.78913	11.6863	9.23882	11.38	9.8273	10.3695	10.1313	11.0123	10.3599	11.6257	10.6399	11.231	10.0916	10.6836	10.1241	11.0818	10.3942	10.6661	10.2817	10.8309	9.05942	9.46749
ENSG00000008018	PSMB1	proteasome 20S subunit beta 1	protein_coding	6	-1	170535120	170553307	5689	10.0789	9.55762	9.82022	9.88985	10.0309	9.95973	10.2864	10.5009	10.1547	10.5282	10.1072	9.80549	10.2061	10.1384	10.1128	9.69627	9.41206	9.47451	10.1349	10.0029	10.1959	10.0518	10.3979	9.93645	10.4546	10.1407	10.3195	10.0074	10.3111	9.92651	10.2625	10.0368	10.4508	10.3636	10.3246	9.81338	10.3708	10.0499	10.3136	9.94381	9.31918
ENSG00000008083	JARID2	jumonji and AT-rich interaction domain containing 2	protein_coding	6	1	15246069	15522042	3720	12.208	12.5197	12.3568	12.5315	12.3326	13.1144	12.628	13.326	12.1539	11.9321	11.7841	11.9279	12.2681	12.1393	12.4159	12.5399	12.5097	12.5808	13.3349	12.1205	12.9452	12.2307	13.8073	12.3477	13.6627	12.3463	12.9647	12.0669	13.3961	12.4103	12.2133	12.0996	12.952	12.1497	13.1135	12.1282	11.976	12.2658	12.0194	11.7136	11.568
ENSG00000008086	CDKL5	cyclin dependent kinase like 5	protein_coding	X	1	18425583	18653629	6792	8.71669	8.88949	8.9283	8.96124	8.96368	9.65813	9.49152	9.96677	8.79005	8.93277	8.58095	8.65416	8.75917	8.76561	9.0092	9.13943	8.71518	8.8462	9.72501	8.74802	8.9417	8.77784	10.0239	8.83857	10.3066	9.03843	9.86059	8.5134	10.0591	9.04106	9.51864	8.7447	9.67404	8.87417	9.58064	8.65069	9.01013	8.9084	9.14821	8.87822	8.26346
ENSG00000008128	CDK11A	cyclin dependent kinase 11A	protein_coding	1	-1	1702379	1724357	728642	6.57325	6.59186	7.05791	6.69212	6.8933	6.75884	6.55262	6.53031	6.88436	6.62573	6.62587	7.04243	6.75904	6.9254	7.00814	7.14491	7.14994	7.27741	7.38726	7.06391	7.3922	7.02644	7.00974	6.74959	7.17369	6.70831	6.72274	7.1443	6.82174	7.19472	6.74366	5.91696	5.99515	6.14796	6.32154	7.32837	6.47056	6.88693	6.83518	6.71102	6.70107
ENSG00000008130	NADK	NAD kinase	protein_coding	1	-1	1751232	1780457	65220	14.011	15.6344	14.7116	15.3638	14.2721	16.5678	14.8117	16.3385	14.2254	15.5628	13.922	14.0023	14.5147	13.9356	15.1784	14.3107	15.0975	14.1346	16.1801	13.9928	15.5739	14.1009	16.3398	14.1808	16.4943	14.181	16.0387	13.8742	16.4393	14.3544	15.6335	14.0296	15.9482	14.1439	16.0699	14.0546	14.7928	14.0108	15.0676	14.3763	13.9154
ENSG00000008226	DLEC1	DLEC1 cilia and flagella associated protein	protein_coding	3	1	38039205	38124025	9940	8.3168	7.71328	8.08435	7.49147	7.87647	5.58393	7.66284	5.75374	7.27454	5.26969	7.79133	8.52379	7.8641	8.21914	7.05594	8.72347	8.40123	8.76217	7.48459	8.16503	6.30482	8.02843	5.89995	8.00777	6.4979	7.98879	6.3155	7.76727	5.99099	7.82597	5.94299	8.01561	6.53021	8.12484	6.60215	7.98187	6.88347	7.80273	6.41901	7.98563	8.66293
ENSG00000008256	CYTH3	cytohesin 3	protein_coding	7	-1	6161776	6272644	9265	9.4401	9.03745	9.53694	8.95284	8.97709	8.53611	9.04008	8.36054	8.9044	8.47451	8.7564	9.01386	8.97245	9.14739	8.66266	9.5854	9.2032	9.90609	8.88279	9.20975	8.70046	9.1867	8.09922	8.78497	8.02427	8.80119	8.2572	8.74735	8.13649	8.96692	8.46101	9.52995	8.54095	9.44236	8.59336	9.09162	8.3747	9.06668	8.31617	8.95627	9.17558
ENSG00000008277	ADAM22	ADAM metallopeptidase domain 22	protein_coding	7	1	87934143	88202889	53616	6.89296	5.95823	6.20487	5.71088	6.73274	3.88122	6.08635	4.9807	6.51481	4.57857	5.56926	6.53708	6.53352	6.78189	5.85134	6.58223	6.41288	6.67238	5.75826	6.54454	4.71031	6.21842	4.04705	6.22435	5.36315	5.95415	5.01052	6.51796	5.03945	6.27313	5.06704	6.36715	5.29289	6.67272	5.66585	5.78732	5.21681	6.30129	5.40391	6.17798	6.46792
ENSG00000008282	SYPL1	synaptophysin like 1	protein_coding	7	-1	106090505	106112576	6856	9.41983	9.15993	9.19778	9.27821	9.22947	9.1701	9.54653	9.54209	9.67235	9.35575	9.54448	9.28817	9.52381	9.47543	9.40082	8.95131	8.90414	8.85339	8.93524	9.23401	9.30562	9.26209	9.36751	9.36626	9.58841	9.45758	9.47151	9.37343	9.32915	9.34017	9.51864	9.62722	9.34948	9.32639	9.16021	9.16297	9.64598	9.50931	9.42126	9.56653	9.2639
ENSG00000008283	CYB561	cytochrome b561	protein_coding	17	-1	63432304	63446354	1534	10.1235	10.9326	10.2069	10.7072	10.0405	10.5411	9.70419	10.5144	9.7751	10.6089	9.6425	9.7188	10.0692	9.83448	10.4067	10.645	11.0799	10.7978	11.2365	9.99525	10.6341	10.0223	10.5275	9.07277	10.4488	9.07257	10.1119	9.34299	10.2175	9.35652	10.1635	10.1684	10.6858	10.0438	10.721	9.5794	10.1386	9.45611	10.1433	9.86359	9.92352
ENSG00000008294	SPAG9	sperm associated antigen 9	protein_coding	17	-1	50962174	51120868	9043	12.0865	11.6426	11.846	11.738	11.9736	12.0295	12.4767	12.352	11.8225	11.2984	11.4662	11.8601	11.8509	11.7767	11.793	12.1206	11.8185	11.9728	12.3693	11.7758	11.6908	11.8354	12.0697	11.7814	12.3558	11.9461	12.235	11.6858	12.0664	11.9651	11.868	11.8364	12.1387	11.8607	12.0485	11.5773	11.6364	12.0045	11.6998	11.6084	11.6013
ENSG00000008300	CELSR3	cadherin EGF LAG seven-pass G-type receptor 3	protein_coding	3	-1	48636463	48662886	1951	7.60798	7.88675	7.36191	7.33607	7.6267	7.26911	7.01588	6.95883	6.98191	6.64328	6.88774	7.66257	7.4659	7.45217	7.45354	8.52037	8.63266	8.6971	8.25726	7.83948	7.62012	8.02348	7.10094	7.70153	7.08609	7.43541	6.81776	7.60779	6.99864	7.50333	7.2384	7.71951	7.33808	7.80974	7.1036	8.05153	7.42202	7.73141	7.61091	7.7459	8.3637
ENSG00000008311	AASS	aminoadipate-semialdehyde synthase	protein_coding	7	-1	122064583	122144308	10157	6.56083	5.50193	6.29067	6.09219	6.68959	5.52975	6.60819	5.94783	6.36111	5.87225	6.09461	7.25907	6.68779	7.19041	6.75619	7.54095	7.82541	7.43302	7.76182	7.01279	5.97017	7.03634	6.20862	6.71148	6.27626	6.63339	5.92421	6.81516	6.02831	6.46007	6.27238	7.06214	6.09624	6.99037	6.15692	6.59989	6.41745	6.6808	6.33349	6.9574	7.04538
ENSG00000008324	SS18L2	SS18 like 2	protein_coding	3	1	42581840	42596934	51188	7.80884	7.35038	8.16487	7.72687	8.14178	7.64443	8.08145	8.15408	8.25593	8.47936	8.07866	7.80055	8.01145	8.06742	7.75727	7.78641	7.3491	7.56171	8.01052	7.69617	7.7413	7.86649	7.95247	7.74592	7.84084	8.02995	8.0158	8.18079	7.88098	8.03803	8.0352	7.7133	8.2358	8.28889	7.81329	7.89249	8.22387	8.2032	8.29771	7.73936	7.31382
ENSG00000008382	MPND	MPN domain containing	protein_coding	19	1	4343527	4360086	84954	9.04932	9.60366	9.50198	9.5491	9.2276	9.76582	9.07954	9.64906	9.09225	10.0498	9.30548	9.10784	9.36111	9.32244	9.40312	9.04614	9.32778	9.25162	9.15387	9.41787	10.1573	9.35553	9.89258	9.09741	9.18532	9.18084	9.27947	9.37988	9.52691	9.15495	9.88539	8.96183	9.28227	9.17174	9.34093	9.58443	9.21617	9.13349	9.54995	9.0006	9.13918
ENSG00000008394	MGST1	microsomal glutathione S-transferase 1	protein_coding	12	1	16347142	16609259	4257	8.12537	7.51594	8.05447	7.81615	7.83774	7.5691	7.9597	8.26456	7.97607	7.96007	8.38437	7.89158	7.77014	8.28058	7.848	7.7698	7.37039	7.59073	8.07433	8.45915	9.21385	8.11006	9.04082	7.94935	8.21464	8.42754	7.99171	8.0788	8.72531	8.11151	9.2752	7.73801	8.08068	7.75943	8.16725	7.78554	8.59633	7.47757	8.14913	7.3844	6.36949
ENSG00000008405	CRY1	cryptochrome circadian regulator 1	protein_coding	12	-1	106991364	107093549	1407	8.35648	8.18126	7.9084	8.13136	8.10151	7.7505	8.24091	7.85761	8.18977	7.63388	8.31466	8.61911	8.28745	8.20802	7.82757	8.54332	8.42511	8.56035	8.16505	8.40428	8.01554	8.12861	7.75213	8.03355	7.24279	8.11437	7.94227	8.34794	7.86087	8.43136	7.77262	8.57706	7.76355	8.26657	7.57685	8.08987	7.80843	8.25954	7.86296	8.33225	8.68331
ENSG00000008438	PGLYRP1	peptidoglycan recognition protein 1	protein_coding	19	-1	46019153	46023053	8993	9.36077	8.4831	10.7885	8.12139	8.67095	9.00404	10.2379	9.1326	9.63641	8.80335	9.62342	9.0977	9.25713	9.11007	8.27247	10.1309	9.09686	9.93797	9.47935	9.33578	8.96175	9.29937	8.77755	9.46232	9.47285	9.44026	9.06941	9.53607	10.0809	10.5504	9.46224	9.37151	9.30541	10.1645	9.43716	10.7767	9.39642	10.605	9.82055	7.96337	8.38044
ENSG00000008441	NFIX	nuclear factor I X	protein_coding	19	1	12995475	13098796	4784	10.2466	10.8729	11.13	10.978	10.2756	11.1159	11.017	11.4875	12.0316	13.035	11.7316	10.5672	10.8239	10.3628	10.9813	10.7814	11.4475	10.8526	11.0628	10.3724	11.7102	9.87782	11.3845	10.8978	11.1391	11.466	12.0009	11.0608	12.4812	11.3618	11.8384	10.493	10.9256	10.6675	11.5045	11.6131	11.1014	11.0117	11.1567	9.86958	9.70019
ENSG00000008513	ST3GAL1	ST3 beta-galactoside alpha-2,3-sialyltransferase 1	protein_coding	8	-1	133454848	133571940	6482	12.5997	12.635	12.847	12.6188	12.4807	12.8525	12.6188	12.707	12.4849	12.5692	12.3043	12.5703	12.6562	12.6009	12.8041	12.8211	12.9658	12.8997	12.9364	12.5053	12.9917	12.4574	13.0414	12.713	13.012	12.667	13.0358	12.7476	13.2047	12.8803	12.8434	12.787	12.8318	12.6547	12.8934	12.9592	12.6512	12.9049	12.5863	12.4936	12.7311
ENSG00000008516	MMP25	matrix metallopeptidase 25	protein_coding	16	1	3046062	3060726	64386	14.7005	14.3589	15.6618	13.9907	15.0711	14.7287	15.8172	14.5618	15.032	14.1132	14.9707	15.3178	15.2348	15.0222	14.9231	15.5124	15.3064	15.5229	15.5157	14.8966	14.2063	14.8633	14.0294	14.9365	14.9012	15.116	14.6633	14.9859	14.9391	15.4113	15.0374	14.8039	14.4055	15.0479	14.4523	15.2233	14.171	15.0015	13.9846	14.0678	14.6968
ENSG00000008517	IL32	interleukin 32	protein_coding	16	1	3065297	3082192	9235	12.6858	13.0664	13.011	12.3873	12.431	11.8487	12.1729	11.247	12.2145	12.3116	12.1709	12.8355	12.8676	12.8257	12.7432	12.9745	13.1823	13.1017	12.8349	12.4993	12.0934	12.5151	11.3853	12.292	11.3362	12.0407	11.2963	12.5167	11.6544	12.27	11.5102	12.6293	12.2711	12.7196	12.45	12.0062	11.5249	11.8023	11.6051	12.7775	13.4376
ENSG00000008710	PKD1	polycystin 1, transient receptor potential channel interacting	protein_coding	16	-1	2088708	2135898	5310	11.2077	11.7484	11.5631	11.1934	11.5011	11.0553	10.9696	10.3372	11.0939	10.8205	11.2227	11.7755	11.2952	11.3858	11.3819	11.6007	11.7425	11.8876	11.1734	11.5838	11.1661	11.4125	10.4847	11.2922	10.6822	11.101	10.3872	11.4769	10.4819	11.3887	10.2543	11.2774	10.5963	11.247	10.7164	11.6797	10.9044	11.2818	10.8538	11.1759	12.0437
ENSG00000008735	MAPK8IP2	mitogen-activated protein kinase 8 interacting protein 2	protein_coding	22	1	50600793	50613981	23542	4.99329	6.46309	5.73514	6.35672	5.11288	7.13597	5.1299	7.27372	4.90729	7.34512	4.76814	5.62796	5.49104	5.09734	6.3371	5.34641	6.17232	5.23386	7.29632	5.41745	7.30039	5.46334	7.29349	5.22259	6.74783	5.64671	6.4881	4.80523	7.77748	5.41196	7.08176	5.44399	6.66639	5.04044	6.82632	5.55136	5.85103	5.10039	6.30378	5.98878	5.53116
ENSG00000008838	MED24	mediator complex subunit 24	protein_coding	17	-1	40019097	40061215	9862	10.3636	10.6382	10.4032	10.5379	10.3547	10.8013	10.2892	10.538	10.3976	10.81	10.4388	10.4101	10.497	10.4376	10.518	10.6236	10.8239	10.7187	10.6071	10.4341	11.0716	10.5532	10.784	10.5623	10.6046	10.3661	10.6897	10.6014	10.5618	10.4882	10.7708	10.6425	10.8188	10.5625	10.897	10.689	10.7581	10.4644	10.778	10.5976	10.7897
ENSG00000008853	RHOBTB2	Rho related BTB domain containing 2	protein_coding	8	1	22987417	23020509	23221	8.98175	9.76673	9.47969	9.6443	9.04019	9.77421	8.92924	9.1442	9.20364	9.77798	9.50631	8.98662	9.13405	9.15512	9.19323	8.62242	9.01612	8.77988	8.7573	9.45167	9.44508	9.68627	9.35528	9.08021	8.8213	9.09488	9.23232	9.64881	9.69796	9.57186	9.5324	9.58366	9.36828	9.42233	9.36644	9.33027	9.19917	9.47604	9.37451	9.46934	9.96154
ENSG00000008869	HEATR5B	HEAT repeat containing 5B	protein_coding	2	-1	36968383	37084372	54497	10.5492	10.4092	10.174	10.8169	10.6508	10.908	10.5218	11.1828	10.6171	10.0135	10.4489	10.8939	10.8457	10.8799	11.1476	10.5454	10.6235	10.5646	10.9184	10.5831	10.6507	10.6645	11.0027	10.5895	10.99	10.6044	10.8732	10.6687	11.0448	10.5196	10.8738	10.8412	10.9057	10.7622	10.8435	10.4066	10.7427	10.5895	10.7913	11.1626	10.6362
ENSG00000008952	SEC62	SEC62 homolog, preprotein translocation factor	protein_coding	3	1	169966635	169998373	7095	11.1642	10.2308	11.1134	10.8138	11.2109	10.6874	11.326	11.3322	11.6337	11.6138	11.3152	10.7961	11.2642	11.4159	10.9951	11.0497	10.672	10.8346	10.7321	10.9362	11.1516	10.9651	11.3207	11.2116	10.8124	11.4043	11.3556	11.2735	11.7228	11.4585	11.5946	10.9975	10.9042	11.1516	10.8562	11.1776	11.1512	11.3357	11.1439	10.9445	10.1043
ENSG00000008988	RPS20	ribosomal protein S20	protein_coding	8	-1	56067254	56074510	6224	12.7039	12.5525	13.3827	12.6028	12.965	12.4518	12.8854	12.2399	13.3016	13.2674	13.3864	13.4489	13.2902	13.4298	12.7986	12.4211	12.3659	12.2553	11.9963	12.5271	12.1118	12.7689	11.8317	13.0902	12.4857	13.2688	12.5533	13.4411	12.5553	12.841	12.1297	12.7553	12.2684	13.3506	12.3273	13.1981	12.6659	13.3114	12.5505	12.4755	12.6361
ENSG00000009307	CSDE1	cold shock domain containing E1	protein_coding	1	-1	114716913	114758676	7812	13.4915	12.9379	13.2749	13.3961	13.4456	12.9418	13.6602	13.6774	13.6228	13.4988	13.4736	13.2352	13.517	13.372	13.3725	13.4071	13.1686	13.2079	13.4473	13.3497	13.4509	13.2675	13.6956	13.4719	13.6871	13.6739	13.646	13.3242	13.8008	13.5188	13.6118	13.2852	13.4471	13.3239	13.3942	13.2343	13.4092	13.514	13.4436	13.1875	12.7243
ENSG00000009335	UBE3C	ubiquitin protein ligase E3C	protein_coding	7	1	157138916	157269370	9690	10.7728	10.6777	10.5192	10.9109	10.7614	10.8108	10.5974	10.9295	10.5994	10.5956	10.7017	10.6997	10.7456	10.583	10.5915	10.6442	10.5284	10.6565	10.6403	10.8343	10.978	10.7552	11.0085	10.8659	10.8482	10.791	10.9749	10.6625	10.7276	10.83	10.8255	10.8589	10.9464	10.8997	10.9005	10.5161	10.7016	10.7206	10.7653	10.897	10.6723
ENSG00000009413	REV3L	REV3 like, DNA directed polymerase zeta catalytic subunit	protein_coding	6	-1	111299028	111483715	5980	9.86816	8.81687	9.37006	9.30045	9.72142	8.61923	9.89319	9.37826	9.56694	8.88239	9.31909	9.50709	9.5255	9.63049	9.45281	9.74231	9.29486	9.71166	9.24671	9.62954	9.1218	9.57918	9.22353	9.66046	9.17126	9.75768	9.24934	9.59999	9.09561	9.51889	9.27847	9.70432	9.1908	9.6786	9.072	9.20501	9.46781	9.54373	9.25723	9.6833	9.21343
ENSG00000009694	TENM1	teneurin transmembrane protein 1	protein_coding	X	-1	124375903	124963817	10178	7.45654	6.0125	6.29067	5.71088	6.8933	5.47324	7.59168	6.64469	6.09339	4.38808	5.97659	7.96606	7.53482	7.34772	7.13593	7.85097	7.40519	7.88098	7.68207	7.08055	6.0743	7.09435	7.22766	6.29531	5.41449	6.53791	5.14352	6.4699	6.32552	6.16937	5.64142	6.4751	5.78119	6.3164	5.6884	7.68885	7.19058	7.70457	6.97259	7.55059	6.96958
ENSG00000009780	FAM76A	family with sequence similarity 76 member A	protein_coding	1	1	27725961	27763116	199870	8.56177	8.63449	8.28294	8.8897	8.64598	8.48248	8.6124	8.77794	8.50472	8.80721	8.53207	8.59045	8.67333	8.62507	8.78414	8.54332	8.77743	8.55448	8.77659	8.63484	8.68445	8.61316	9.00602	8.51921	9.21302	8.67725	8.6081	8.54815	8.74188	8.268	8.51194	8.72632	8.72043	8.24846	8.62753	8.36066	8.73361	8.36174	8.6104	9.01418	8.62129
ENSG00000009790	TRAF3IP3	TRAF3 interacting protein 3	protein_coding	1	1	209756032	209782320	80342	12.9145	12.5042	12.634	12.6649	13.0188	13.1597	12.8533	12.7322	13.0287	12.9939	13.0067	13.069	13.0344	13.0806	13.063	12.9723	12.7887	12.9896	12.6667	12.7934	12.5351	12.8634	12.3667	13.127	12.7052	13.0253	13.034	13.1104	12.6508	12.961	12.7189	12.9697	12.897	13.104	12.8242	13.0519	13.1436	13.0102	13.2286	12.9216	12.953
ENSG00000009830	POMT2	protein O-mannosyltransferase 2	protein_coding	14	-1	77274956	77320883	29954	7.97115	8.12217	7.62074	7.82846	7.7725	7.44813	7.43782	7.56664	7.47346	7.05012	7.58092	7.56999	7.6511	7.54363	7.55657	7.84041	7.53023	7.85254	7.46087	7.80497	7.55986	7.80434	7.11558	7.69508	7.32154	7.52052	7.56048	7.68627	7.32741	7.72146	7.31712	7.68815	7.22571	7.7785	7.51721	7.82587	7.25204	7.39596	7.32703	7.60196	7.75437
ENSG00000009844	VTA1	vesicle trafficking 1	protein_coding	6	1	142147162	142224685	51534	9.21344	8.79056	8.89835	9.28269	9.08009	9.37523	9.16763	10.0838	9.26913	9.47223	9.15794	8.80523	9.15821	9.10409	9.01523	8.90651	8.68161	8.59791	9.06644	9.02963	9.56571	8.90695	9.78271	8.9292	9.64034	9.19897	9.77389	8.92234	9.86857	9.00001	10.1167	8.93807	9.92019	9.21199	9.849	8.8424	9.85472	9.07455	9.80366	9.27777	8.018
ENSG00000009954	BAZ1B	bromodomain adjacent to zinc finger domain 1B	protein_coding	7	-1	73440406	73522293	9031	11.6646	11.4352	11.4357	11.427	11.5528	11.6878	11.3274	11.4676	11.5912	11.5524	11.5861	11.5299	11.6896	11.8404	11.716	11.6328	11.5264	11.8026	11.4729	11.5622	11.752	11.6313	11.6516	11.6933	11.2544	11.5657	11.5167	11.4522	11.3877	11.5533	11.4585	11.6333	11.4466	11.5642	11.3981	11.5815	11.5233	11.5767	11.6186	11.5867	11.6164
ENSG00000010017	RANBP9	RAN binding protein 9	protein_coding	6	-1	13621498	13711835	10048	10.0319	8.96537	9.46615	9.61267	9.76071	9.18695	9.84821	9.98837	9.85119	9.56868	9.72537	9.48001	9.72397	9.78799	9.75604	9.72522	9.37579	9.76849	9.63011	9.77775	9.79532	9.84318	9.98081	9.77635	9.38729	9.84746	9.74539	9.55327	9.62245	9.75918	10.1295	9.60728	9.55264	9.81241	9.55277	9.45104	9.83585	9.77856	9.92518	9.7481	9.03734
ENSG00000010030	ETV7	ETS variant transcription factor 7	protein_coding	6	-1	36354091	36387800	51513	7.75039	12.5711	8.19257	12.3951	7.99118	13.3043	8.64784	13.5767	7.77401	12.5763	6.933	6.61101	9.40399	6.90708	11.8941	6.98088	10.5687	6.65036	13.1592	7.43091	12.651	7.75739	13.8508	7.38589	13.737	7.21805	13.1561	6.43693	13.4941	7.39864	12.5185	7.95371	13.0818	8.53654	13.2265	6.31905	10.549	6.50378	11.3291	9.81323	6.57469
ENSG00000010072	SPRTN	SprT-like N-terminal domain	protein_coding	1	1	231337104	231355023	83932	7.87498	7.92185	8.14232	8.10631	7.86207	8.1879	8.55754	8.1993	8.14856	7.87418	8.02144	8.18332	8.12292	7.71072	8.17347	7.98165	8.09591	7.94073	7.93517	8.01792	7.90237	7.93135	8.27199	7.72706	8.21464	8.05295	8.22312	7.93438	7.97753	7.68486	8.13248	8.07496	8.34709	7.97315	8.23904	7.75602	8.1027	8.12447	8.22534	8.06091	7.77353
ENSG00000010165	METTL13	methyltransferase 13, eEF1A lysine and N-terminal methyltransferase	protein_coding	1	1	171781660	171814023	51603	9.94229	10.3956	10.2324	10.2082	9.77357	10.3541	9.69152	9.95584	9.90711	10.5479	9.93774	9.86501	9.94082	9.62771	9.94624	9.77174	10.1501	9.75193	10.0483	9.93962	10.3509	9.82483	10.1408	9.94326	10.0995	9.84417	10.1212	9.86012	9.74254	9.81602	9.96669	9.90956	10.2449	9.89178	10.1651	9.93669	9.91367	9.75101	9.91432	10.0292	10.4146
ENSG00000010219	DYRK4	dual specificity tyrosine phosphorylation regulated kinase 4	protein_coding	12	1	4562208	4615302	8798	7.10364	6.36331	6.20487	6.67849	7.18415	5.99286	6.60819	6.849	7.39717	6.83857	7.06076	7.15485	7.25319	7.35448	7.09077	6.84946	6.54466	6.70479	6.86057	7.19952	6.80107	7.20376	6.34055	7.06324	7.13056	7.30707	6.53376	7.06082	6.98003	7.33384	6.78132	7.13858	6.94099	7.41372	7.05398	7.1669	7.18428	7.2641	7.39128	7.54309	6.81711
ENSG00000010244	ZNF207	zinc finger protein 207	protein_coding	17	1	32350132	32381885	7756	12.2432	12.4794	12.0906	12.4622	12.3273	12.6869	12.4516	12.936	12.1977	12.4499	12.0513	12.4133	12.2784	12.3315	12.5451	12.3383	12.3808	12.2303	12.6924	12.2989	12.5064	12.3662	12.971	12.2645	13.0299	12.2102	12.7203	12.2374	12.8232	12.1184	12.6941	12.3637	12.8824	12.2129	12.791	12.0803	12.3827	12.0418	12.57	12.5564	12.5528
ENSG00000010256	UQCRC1	ubiquinol-cytochrome c reductase core protein 1	protein_coding	3	-1	48599002	48610976	7384	11.3377	12.3529	12.3013	11.9574	11.4314	12.5576	11.7776	12.077	11.6587	12.6255	11.8021	11.5071	11.4721	11.3327	11.5609	11.5038	12.0734	11.4653	12.0086	11.745	12.6195	11.4731	12.1904	11.5508	12.362	11.6032	12.1125	11.5425	12.074	11.5603	12.2214	11.7074	12.3607	11.4629	12.1883	11.6714	11.8877	11.5744	11.8789	11.4456	11.7017
ENSG00000010270	STARD3NL	STARD3 N-terminal like	protein_coding	7	1	38178245	38230670	83930	8.56485	8.58285	8.74229	9.08681	8.9704	9.31516	9.33186	9.80573	8.73547	8.96771	8.72093	8.82381	8.89088	8.81039	8.89617	8.66489	8.30525	8.64007	9.28088	8.83111	9.14829	8.73613	9.42131	8.74498	9.72215	9.16774	10.0038	8.67235	9.1127	8.72568	9.4794	8.58048	9.57089	8.96841	9.4689	8.7764	9.47039	8.91718	9.53586	8.63271	8.40928
ENSG00000010278	CD9	CD9 molecule	protein_coding	12	1	6199715	6238271	928	8.27222	8.27647	8.44367	8.53569	8.05164	7.96144	7.8724	7.81948	10.1844	9.8072	10.2446	9.11792	9.09133	8.87739	9.27337	8.30321	8.12952	8.16537	7.60847	8.39106	7.55986	7.76334	7.35643	8.82977	8.02427	9.00347	8.05508	8.04132	8.60365	8.50029	8.3472	8.60751	8.17171	8.21154	8.59336	9.04851	8.72931	9.33252	8.29026	8.6675	8.5154
ENSG00000010292	NCAPD2	non-SMC condensin I complex subunit D2	protein_coding	12	1	6493356	6531955	9918	11.028	11.0071	11.2474	10.9606	11.1842	11.1082	11.3102	10.9886	11.1418	10.8032	11.1379	11.0374	11.0385	10.915	10.9063	11.2372	11.2536	11.4168	11.0139	11.0943	11.0358	11.1707	10.6639	11.1716	10.999	11.1498	10.9871	11.0208	10.8305	11.1356	10.7296	11.3949	11.0538	11.3926	11.1401	11.2638	10.8068	11.1533	10.8564	11.0345	11.4805
ENSG00000010295	IFFO1	intermediate filament family orphan 1	protein_coding	12	-1	6538961	6556073	25900	11.2643	11.8896	11.5304	11.4664	11.3118	12.2176	11.216	11.3665	11.256	11.5507	11.4712	11.5085	11.2022	11.0606	11.3459	11.5134	11.7127	11.6252	11.6428	11.6659	11.8172	11.5225	11.7743	11.2306	11.8395	11.3738	11.1822	11.2952	11.4754	11.3344	11.4764	11.371	11.6601	11.456	11.626	11.1456	10.98	10.9047	11.0401	11.1286	11.5239
ENSG00000010310	GIPR	gastric inhibitory polypeptide receptor	protein_coding	19	1	45668221	45683722	2696	7.61396	7.23206	7.12871	6.71901	7.52668	5.78102	6.85741	5.25287	8.18071	7.24579	7.97052	8.13449	7.40091	7.56706	7.42658	7.80825	7.76247	8.25133	7.2555	7.84919	6.55699	7.60657	5.67468	7.66237	6.5205	7.66951	5.65586	7.75409	6.23332	7.36197	6.27238	7.49138	6.48173	7.68724	6.59053	8.10398	6.79511	7.58455	6.90554	7.48171	8.69674
ENSG00000010318	PHF7	PHD finger protein 7	protein_coding	3	1	52410660	52423641	51533	7.46318	7.32958	7.29175	7.13214	7.25953	6.61547	7.09543	6.79074	7.42818	7.64258	7.34098	7.87977	7.4659	7.25687	7.41748	7.34539	7.49191	7.45844	7.095	7.40478	7.08476	7.38488	6.978	7.28621	6.87556	7.62411	6.53376	7.49333	6.98003	7.15235	6.78132	7.31352	6.82329	7.50062	7.07071	7.29585	7.25804	7.63519	7.18919	7.30683	7.41505
ENSG00000010319	SEMA3G	semaphorin 3G	protein_coding	3	-1	52433035	52445103	56920	5.24744	6.0125	6.53798	6.19253	5.84402	5.8261	5.46223	6.11783	5.35357	5.71145	5.01313	5.40488	5.68009	5.76298	5.76549	5.28157	4.71975	5.46358	5.54109	5.36127	5.56348	5.43228	5.45291	5.10159	5.84114	5.15793	6.23448	5.84286	5.95262	5.55477	6.10246	5.41204	6.12835	5.56117	6.15692	5.9882	6.26915	5.54748	6.30378	5.44115	5.56215
ENSG00000010322	NISCH	nischarin	protein_coding	3	1	52455118	52493068	11188	12.2114	12.475	12.3019	12.1536	12.2327	12.5364	11.9779	12.0004	12.0983	12.1856	12.1166	12.5468	12.2057	12.215	12.282	12.3878	12.4842	12.5268	12.1415	12.4418	12.484	12.4165	12.2298	12.3155	12.2067	12.2994	11.9441	12.248	11.9249	12.1886	12.0791	12.301	12.1435	12.2106	12.1477	12.4444	12.1637	12.2006	12.0426	12.0616	12.7699
ENSG00000010327	STAB1	stabilin 1	protein_coding	3	1	52495338	52524495	23166	11.5363	13.2604	11.9392	13.0155	11.3236	13.7765	10.8474	13.1731	11.3285	13.3205	12.2047	11.9837	12.0371	11.8636	12.9025	11.8012	12.4334	11.9239	13.1051	12.4131	14.6348	12.221	14.0745	12.0723	13.3995	12.3003	13.1847	11.3399	13.3954	11.6526	13.8003	11.547	13.4468	11.6818	13.4943	11.4034	12.9735	10.9047	13.0845	11.6101	11.2473
ENSG00000010361	FUZ	fuzzy planar cell polarity protein	protein_coding	19	-1	49806866	49817376	80199	9.35545	9.26191	10.0999	8.97789	9.63808	8.66809	9.9188	8.57004	9.33381	9.22902	9.16173	9.38936	9.36677	9.40907	9.11682	9.80058	9.89705	9.88638	9.65898	9.62249	8.80407	9.32772	8.59186	9.32305	8.73791	9.38701	8.34852	9.4221	8.89788	9.18926	8.41418	9.3774	8.67139	9.40609	8.80473	9.19187	7.94834	9.14599	8.02442	8.86629	9.36193
ENSG00000010379	SLC6A13	solute carrier family 6 member 13	protein_coding	12	-1	220621	262873	6540	4.35833	5.57741	4.68979	4.94814	5.00254	6.51112	5.07436	6.08546	4.5662	5.17021	4.16546	4.72991	4.86632	4.57843	5.08486	4.3789	4.61246	4.68651	5.49305	4.58647	5.66879	4.61743	6.20862	4.64104	6.22186	4.32022	6.26202	4.46705	6.32552	4.41777	5.25089	4.68628	6.14936	4.89347	6.36326	5.15157	5.5412	4.06599	4.95391	4.53153	4.72582
ENSG00000010404	IDS	iduronate 2-sulfatase	protein_coding	X	-1	149476988	149521096	3423	10.0572	10.1868	10.2082	9.72377	10.4363	10.1945	10.792	9.89766	9.86679	9.28826	9.69174	10.5616	10.1677	9.95011	9.7668	10.5316	10.4492	10.5864	10.2652	10.1956	9.4569	9.98086	9.41543	9.94462	10.0884	9.98521	9.62541	9.97518	10.1384	10.2263	9.54332	10.1797	9.92915	10.3068	9.85381	9.99208	9.61486	10.0684	9.28371	9.6833	10.2917
ENSG00000010539	ZNF200	zinc finger protein 200	protein_coding	16	-1	3222325	3236221	7752	9.97277	11.2345	9.95072	10.9138	10.2473	12.0715	10.594	12.1015	9.7262	10.9991	9.66534	9.89899	9.74153	9.63187	10.4452	9.983	10.435	9.80352	11.6861	9.88295	10.8822	9.78303	11.6238	9.82878	11.7966	9.87351	11.4689	9.45907	11.3585	9.59566	10.8266	9.88493	11.4224	9.9149	11.4578	9.86535	10.7185	10.1111	10.8545	10.2205	10.225
ENSG00000010610	CD4	CD4 molecule	protein_coding	12	1	6786858	6820799	920	13.0224	13.0247	13.1084	13.2553	13.2341	13.3282	13.0538	13.3512	12.7525	12.7426	13.1649	12.6652	13.022	12.8518	12.9804	12.5057	12.8696	12.7633	12.7881	13.2463	13.8968	13.2146	13.0301	13.523	13.2344	13.3817	13.4207	12.9034	12.7924	12.9453	13.2573	13.0459	13.381	13.0689	13.2586	12.9574	12.9469	12.8422	12.8731	13.0218	12.8817
ENSG00000010626	LRRC23	leucine rich repeat containing 23	protein_coding	12	1	6873569	6914241	10233	7.02487	7.05312	7.27105	6.88235	7.00285	6.64039	6.85741	6.53031	6.36111	7.27967	7.10092	7.25907	7.22004	7.32038	7.15799	7.29203	7.37039	7.3127	6.86057	7.54297	7.44077	7.59325	6.89541	7.33692	6.62837	7.46148	6.3415	7.24222	6.84252	7.11973	6.98848	7.16623	7.01626	7.30374	7.04554	7.5512	6.90665	7.09831	6.9632	6.55473	7.28735
ENSG00000010671	BTK	Bruton tyrosine kinase	protein_coding	X	-1	101349447	101390796	695	10.997	11.0599	10.9919	11.6967	10.994	11.8612	11.0832	12.1089	11.4293	11.9075	11.4924	10.9506	11.089	10.8967	11.2817	10.6742	10.6498	10.6822	11.307	11.2391	11.9735	11.1131	12.1035	11.0929	11.7978	11.1703	11.9969	10.8991	11.8568	11.1511	12.1347	10.9181	11.7633	10.904	11.6655	10.9441	11.7637	11.0117	11.7393	11.3583	10.7556
ENSG00000010704	HFE	homeostatic iron regulator	protein_coding	6	1	26087281	26098343	3077	8.20265	8.53384	8.48456	8.36043	8.0174	8.23733	8.25822	8.59843	7.96555	8.22578	8.36479	8.02621	8.13626	8.05506	8.11849	7.27641	7.86088	7.27741	7.82814	8.03503	8.00268	7.88298	8.19164	7.69508	8.03985	7.70628	7.76402	7.67232	8.15312	7.79197	8.09584	7.70078	7.82578	7.96762	7.77309	7.10249	7.95941	7.22679	7.86296	7.77814	8.33821
ENSG00000010803	SCMH1	Scm polycomb group protein homolog 1	protein_coding	1	-1	41027200	41242154	22955	8.82092	8.07931	8.24641	8.52817	8.50187	7.716	8.05527	7.64509	8.35985	8.26566	8.7564	8.67137	8.62053	8.68775	8.54674	8.4212	8.60008	8.88645	8.42568	8.67629	8.29932	8.51086	7.91958	8.66152	7.82294	8.76337	8.03164	8.78991	8.20188	8.79589	8.0734	8.81305	8.13857	8.88885	8.15948	8.83678	8.58448	8.7405	8.47572	8.71485	8.5528
ENSG00000010810	FYN	FYN proto-oncogene, Src family tyrosine kinase	protein_coding	6	-1	111660332	111873452	2534	12.7244	12.6774	12.8472	12.7278	12.7208	12.5629	12.6031	12.5524	12.4991	12.4505	12.5993	12.6802	12.7547	12.673	12.5719	12.9422	13.0415	13.0148	12.6118	12.6217	12.7015	12.5627	12.4191	12.5593	12.3636	12.6331	12.4052	12.5813	12.4824	12.4711	12.4934	12.8716	12.4998	12.762	12.5144	12.8787	12.3806	12.6738	12.4491	12.6735	12.9379
ENSG00000010818	HIVEP2	HIVEP zinc finger 2	protein_coding	6	-1	142751469	142956698	3097	11.2457	11.3308	11.0169	12.0456	11.376	11.7409	11.3829	12.6413	11.0554	11.0242	10.8684	11.1004	11.342	11.353	11.548	11.2241	11.0954	11.4055	11.986	11.026	11.8227	11.2363	12.61	11.3461	12.5468	11.195	12.5361	11.1732	12.3701	11.2235	11.7498	11.2476	12.3177	11.3843	12.4461	10.696	11.5616	11.0881	11.7086	11.5583	10.7604
ENSG00000011007	ELOA	elongin A	protein_coding	1	1	23743448	23762059	6924	10.1183	10.0043	9.9588	10.2454	9.92418	10.2756	9.97043	10.5307	10.2334	10.3959	10.304	9.95765	10.204	9.95455	10.2405	10.0486	10.0506	10.1511	10.3449	10.3	10.6992	10.1772	10.6751	10.0251	10.2724	10.2392	10.4981	10.0831	10.467	10.0933	10.7591	10.2054	10.3549	10.1104	10.3639	10.2505	10.4296	10.1073	10.6245	10.2711	9.94757
ENSG00000011009	LYPLA2	lysophospholipase 2	protein_coding	1	1	23791145	23795539	11313	10.9878	11.6134	11.5309	11.1134	10.891	11.7823	11.2773	11.476	11.0267	11.8441	11.1171	10.9764	11.0007	10.8228	11.1199	11.1277	11.3018	11.2128	11.6506	11.1181	11.9502	10.9862	11.7529	11.122	11.6236	11.1976	11.7244	11.0195	11.639	11.2531	11.7657	11.0636	11.5858	11.1265	11.659	11.3663	11.384	11.2572	11.5671	10.8295	11.0922
ENSG00000011021	CLCN6	chloride voltage-gated channel 6	protein_coding	1	1	11806096	11848079	1185	9.77811	9.92362	9.53478	10.1198	10.1332	10.518	9.93681	10.3372	9.72775	10.0135	9.91438	9.91785	9.77884	9.7438	9.99279	9.96734	9.99024	10.3222	10.1917	10.0393	10.6078	10.1343	10.2239	9.87367	10.0865	9.84582	10.1231	10.0511	10.1855	10.013	10.3645	10.0577	10.3172	10.1054	10.2868	9.88045	10.2266	9.86577	10.1597	10.074	9.97261
ENSG00000011028	MRC2	mannose receptor C type 2	protein_coding	17	1	62627670	62693597	9902	9.48146	10.6138	10.8128	10.1798	9.05502	9.7375	10.123	9.75117	10.9883	12.1114	10.8213	9.88284	9.64223	9.23392	9.70663	10.0302	10.5118	9.93006	9.56227	9.03389	9.82845	8.36207	9.4417	9.66871	9.72215	10.0875	10.508	10.2364	11.7807	10.6795	10.8165	9.51754	9.56131	9.56805	10.3176	10.5448	9.93901	10.0054	9.8398	7.88266	8.70672
ENSG00000011105	TSPAN9	tetraspanin 9	protein_coding	12	1	3077355	3286564	10867	7.72853	8.06055	8.48904	8.12638	7.46442	7.79523	7.89473	7.99221	8.63303	8.44505	7.81077	7.05302	8.20542	7.72641	8.40698	8.45963	8.31988	8.1064	7.53088	6.2944	6.88805	6.18277	7.26752	7.80104	7.60978	7.74213	8.03164	7.29791	8.00527	7.89165	7.89717	8.15047	7.96616	7.54589	8.36595	8.3088	7.88783	8.42057	7.71486	7.14773	7.01339
ENSG00000011114	BTBD7	BTB domain containing 7	protein_coding	14	-1	93237550	93333092	55727	9.96463	9.31032	9.79156	9.62857	9.96288	9.46434	10.0685	9.56815	9.99101	9.4101	9.72409	9.98954	9.93701	10.0364	9.75424	9.9806	9.59597	9.88638	9.68473	9.95878	9.70305	10.071	9.72684	9.99399	9.71248	10.006	9.67158	9.8875	9.42801	9.79046	9.38546	10.0343	9.73239	9.83683	9.56015	9.67539	9.65393	9.95085	9.58231	9.98299	9.50231
ENSG00000011132	APBA3	amyloid beta precursor protein binding family A member 3	protein_coding	19	-1	3750772	3761692	9546	9.93873	11.052	10.6326	10.4078	10.353	10.8203	10.1417	10.2682	10.189	10.8061	10.1993	10.616	10.3273	10.0787	10.1934	10.5414	10.6389	10.5595	10.4281	10.3674	10.4286	10.1905	10.2239	10.2873	10.4208	10.1487	10.1286	10.4027	10.1446	10.4165	9.9788	10.3272	10.5033	10.3823	10.516	10.5301	10.0457	10.1844	10.0971	10.0557	10.978
ENSG00000011143	MKS1	MKS transition zone complex subunit 1	protein_coding	17	-1	58205441	58219605	54903	8.06565	7.49743	7.74579	7.67325	7.86207	7.08267	7.57333	7.21605	7.88418	7.37676	7.77657	8.16398	7.84796	8.22651	7.99571	7.93774	8.39779	8.25857	7.46087	8.38106	7.83864	8.31831	7.55185	7.93847	7.49003	7.95254	7.43487	8.0788	7.29773	7.78507	7.48554	8.19572	7.37365	7.97315	7.64528	8.18147	7.8723	7.97539	7.46608	7.77175	7.98552
ENSG00000011198	ABHD5	abhydrolase domain containing 5, lysophosphatidic acid acyltransferase	protein_coding	3	1	43690108	43734371	51099	11.4816	10.2433	11.4762	10.7723	11.3861	11.1625	12.4125	11.7033	11.5963	10.0596	10.6715	11.2826	11.3924	11.4735	11.1754	11.8702	11.1839	11.5186	11.8059	11.4373	10.7739	11.4608	11.2456	11.1929	11.4606	11.5667	11.4314	11.1088	11.3167	11.4672	10.8995	11.3381	11.0223	11.3418	10.8711	10.7985	10.2296	11.1663	10.191	10.5045	10.1851
ENSG00000011243	AKAP8L	A-kinase anchoring protein 8 like	protein_coding	19	-1	15380050	15419141	26993	11.5094	12.0096	12.0557	11.6722	11.7637	11.9026	11.6132	11.6068	11.7842	12.0838	11.7705	11.7847	11.6265	11.6119	11.7385	11.98	12.0544	12.0715	11.9886	11.919	11.9718	11.9073	11.8553	11.845	11.9162	11.8027	11.7752	11.8929	12.086	11.902	11.634	11.6694	11.7115	11.7716	11.7705	12.1422	11.5856	11.7804	11.6775	11.467	11.8592
ENSG00000011258	MBTD1	mbt domain containing 1	protein_coding	17	-1	51177425	51260163	54799	9.59733	8.86449	9.20051	9.28715	9.68104	9.0416	9.79192	9.17468	9.59955	8.88604	9.57317	9.70048	9.55061	9.59112	9.44614	9.62126	9.42057	9.62758	9.10128	9.65878	9.04243	9.56053	8.90052	9.71082	9.37508	9.67124	9.24934	9.3948	8.97932	9.43119	9.14866	9.76707	9.33269	9.56805	9.22672	9.27732	9.44047	9.69257	9.25723	9.7334	9.59481
ENSG00000011260	UTP18	UTP18 small subunit processome component	protein_coding	17	1	51260546	51297936	51096	9.10542	8.89303	8.43906	9.02939	8.96593	8.9897	8.88537	8.9942	9.09707	9.35311	9.14844	9.10024	8.95249	9.11801	9.22218	8.7292	8.7668	8.64007	8.71292	8.97754	9.10687	8.92297	9.34604	8.68772	8.83474	9.00052	8.94541	8.87751	8.69726	8.80613	8.94967	8.95921	9.05405	8.82921	8.72281	8.70415	9.15819	8.85458	9.16458	9.02227	8.96707
ENSG00000011275	RNF216	ring finger protein 216	protein_coding	7	-1	5620047	5781696	54476	11.6924	11.6363	11.9949	11.384	11.7813	11.4702	11.7731	11.1611	11.7939	11.5122	11.9829	11.92	11.6851	11.7396	11.616	11.7245	11.6548	11.815	11.2243	11.9344	11.5495	11.8606	11.3017	11.8763	11.4778	11.8555	11.3944	11.8448	11.1867	11.9742	11.3375	11.8517	11.5253	11.929	11.4383	12.0761	11.6639	12.0561	11.5485	11.6546	12.1564
ENSG00000011295	TTC19	tetratricopeptide repeat domain 19	protein_coding	17	1	15999784	16045015	54902	9.40271	9.37497	9.26189	9.35882	9.22386	9.12707	9.13366	8.6857	9.27976	8.93982	9.28481	9.32777	9.30908	9.22843	9.16098	9.31726	9.22473	9.27142	8.82373	9.17741	8.97167	9.33572	8.9461	8.98835	8.73313	9.08933	8.56524	9.22391	8.75826	9.07815	8.80294	9.51754	8.91504	9.24887	8.93549	8.98133	8.9016	9.13098	8.94748	9.34807	9.44778
ENSG00000011304	PTBP1	polypyrimidine tract binding protein 1	protein_coding	19	1	797075	812327	5725	12.4797	12.6552	12.7066	12.7951	12.5986	12.8852	12.5604	12.9529	12.5686	12.8555	12.6893	12.5028	12.665	12.5472	12.7577	12.7516	12.7149	12.9272	12.9033	12.7811	13.32	12.7285	13.0641	12.6519	12.7978	12.7583	12.9221	12.6855	12.8435	12.7258	13.0115	12.6675	12.856	12.7051	12.9332	12.8492	12.6975	12.6658	12.9312	12.6502	12.4894
ENSG00000011376	LARS2	leucyl-tRNA synthetase 2, mitochondrial	protein_coding	3	1	45388561	45554726	23395	8.95616	9.047	8.82597	9.05577	9.02521	8.96547	8.81307	9.06912	8.66583	9.29653	8.93287	9.01116	9.12516	8.79314	9.06837	8.79349	9.0406	9.04336	9.03474	8.9372	9.3494	9.14407	9.10067	9.07277	9.00291	9.02688	9.19065	8.80275	8.65705	8.91108	8.88677	9.23089	9.24446	9.05426	9.1929	8.90551	9.11271	8.92591	9.18881	9.41306	9.27736
ENSG00000011405	PIK3C2A	phosphatidylinositol-4-phosphate 3-kinase catalytic subunit type 2 alpha	protein_coding	11	-1	17077730	17207986	5286	9.71849	8.83904	8.6614	9.57304	9.54364	8.85904	9.62418	9.6706	9.52287	9.16424	9.23539	9.59084	9.46338	9.54772	9.64384	9.30197	8.97514	9.28565	9.27411	9.37321	9.32122	9.55026	9.49005	9.47365	9.48426	9.42713	9.76918	9.36263	9.3759	9.22532	9.57823	9.55098	9.71694	9.51227	9.58644	9.01407	9.72041	9.41332	9.86507	9.93384	9.05047
ENSG00000011422	PLAUR	plasminogen activator, urokinase receptor	protein_coding	19	-1	43646095	43670547	5329	11.6513	13.4073	12.5824	13.1606	11.9369	14.3402	12.7764	14.2047	11.9434	13.1721	11.833	11.4404	11.7425	11.4327	12.405	11.686	12.4208	11.6186	13.8285	11.4714	13.3298	11.6297	14.2375	11.7335	14.1995	11.7279	13.6221	11.3328	13.9083	11.9036	13.1728	11.4865	13.5929	11.6704	13.6663	11.7546	12.5448	11.9047	12.6825	11.9188	11.5445
ENSG00000011426	ANLN	anillin actin binding protein	protein_coding	7	1	36389821	36453791	54443	4.90969	4.6436	4.82592	4.99715	5.0772	4.1227	5.01616	5.52699	5.38726	3.28419	4.89708	4.53025	4.01974	4.46158	4.42954	4.58022	4.42724	4.87055	4.9532	4.64053	4.71031	4.73527	4.76224	4.26064	4.68144	4.95956	4.68883	5.19687	4.95845	5.06757	5.4607	4.49193	4.72598	5.04044	4.8757	5.19011	5.41198	5.22771	5.18185	4.66884	4.36809
ENSG00000011451	WIZ	WIZ zinc finger	protein_coding	19	-1	15419978	15449956	58525	10.4734	10.7853	10.7179	10.5867	10.5705	10.7806	10.4192	10.4505	10.602	10.763	10.5198	10.5845	10.5896	10.4487	10.5095	10.7508	10.6848	10.986	10.6933	10.7215	11.0056	10.5736	10.5343	10.5552	10.1648	10.4034	10.4766	10.6791	10.6478	10.7677	10.5464	10.3956	10.4963	10.5551	10.4483	10.6913	10.3059	10.2356	10.5633	10.3779	10.7208
ENSG00000011454	RABGAP1	RAB GTPase activating protein 1	protein_coding	9	1	122940833	123104866	23637	10.1504	9.72964	9.69039	10.2771	10.0223	10.3373	10.1966	10.3868	10.0293	9.70534	9.91662	9.8424	10.1731	10.0416	10.2172	10.0383	9.97762	10.1335	10.159	9.97547	10.397	10.196	10.4606	10.0879	10.2953	10.1633	10.4415	10.0484	10.2155	9.96358	10.3522	10.1106	10.2716	10.0928	10.1612	9.87909	10.2657	10.0763	10.34	10.1349	9.6868
ENSG00000011478	QPCTL	glutaminyl-peptide cyclotransferase like	protein_coding	19	1	45692403	45703989	54814	7.54055	8.13418	7.92831	7.53724	7.5805	7.00835	7.25394	7.01072	7.48825	7.53463	7.67943	8.10437	7.42291	7.43316	7.40833	7.76422	8.06148	7.98069	7.04791	7.9246	7.51522	7.78691	7.14444	7.73338	7.15946	7.74919	7.10031	7.9518	7.45384	7.6009	7.2384	7.89453	7.38241	7.82816	7.62848	8.1226	7.23995	7.50118	7.02765	7.40936	8.25894
ENSG00000011485	PPP5C	protein phosphatase 5 catalytic subunit	protein_coding	19	1	46347087	46392981	5536	10.3268	10.655	10.2549	10.2816	9.92187	9.7602	9.89504	9.8885	9.87242	9.82826	9.94653	10.4445	10.3721	10.3545	10.3836	9.96734	9.9579	9.99103	9.6354	10.5419	10.6599	10.426	10.139	10.3337	10.0921	10.2379	10.2212	10.1599	9.76162	10.1085	9.82405	10.3879	10.1554	10.407	10.2742	10.6414	10.3009	10.3064	10.4593	10.4832	10.7597
ENSG00000011523	CEP68	centrosomal protein 68	protein_coding	2	1	65056366	65087004	23177	9.99464	9.17453	9.39885	9.36516	9.47758	8.39808	9.39317	8.13869	9.228	8.22578	9.59432	9.95765	9.73862	9.80529	9.73246	9.40217	9.41206	9.58219	8.74755	9.53661	8.53181	9.37506	8.17781	9.74396	8.84363	9.68601	8.85935	9.79414	8.39593	9.42235	8.40822	9.75957	8.55647	9.54415	8.52852	9.48556	9.14695	9.59385	8.892	9.65758	10.1815
ENSG00000011566	MAP4K3	mitogen-activated protein kinase kinase kinase kinase 3	protein_coding	2	-1	39249266	39437301	8491	7.25692	7.76833	6.77809	7.61043	7.5805	7.30054	7.10826	7.62311	7.50288	7.11419	7.11668	7.33037	7.16884	7.28544	7.34253	7.04693	7.21422	7.18134	7.03186	7.41136	6.92962	7.46752	7.62516	7.30332	7.26953	7.22822	6.97428	7.02821	6.82174	6.70086	7.4038	7.39358	7.3245	7.07539	7.03704	6.92216	7.29937	7.03488	7.0544	7.7262	7.20488
ENSG00000011590	ZBTB32	zinc finger and BTB domain containing 32	protein_coding	19	1	35704558	35717038	27033	5.82218	6.27805	6.3715	6.17303	6.18074	6.82544	6.34976	5.71136	5.90382	6.60795	5.84749	6.1558	5.77722	5.82431	5.8788	5.40815	5.94069	5.35384	4.79207	6.17407	6.17113	6.65374	6.31514	5.55881	5.00175	5.3289	4.93809	6.65303	6.64358	6.38825	6.32471	6.38308	5.98345	6.35123	5.8954	5.73835	5.88322	5.75159	5.84554	6.05476	6.3524
ENSG00000011600	TYROBP	transmembrane immune signaling adaptor TYROBP	protein_coding	19	-1	35904401	35908295	7305	13.6319	13.4642	13.7524	13.9588	13.3117	14.5335	13.9208	15.0955	13.5448	14.6059	13.6868	12.9336	13.4604	13.2189	13.7259	13.4786	13.5606	13.4853	14.9314	13.5391	14.7072	13.3026	14.8324	13.1542	14.4635	13.3762	14.7003	13.3845	15.2718	13.552	14.9287	13.1588	14.6838	13.7217	14.823	13.5775	14.0021	13.5235	14.2369	13.2352	11.7552
ENSG00000011638	LDAF1	lipid droplet assembly factor 1	protein_coding	16	1	21158377	21180616	57146	8.23785	8.45943	8.39683	8.50153	8.20397	9.00404	8.44617	8.85526	8.3955	8.56402	8.64184	8.23054	8.35748	8.4252	8.46541	8.06109	8.12536	8.14598	8.36958	8.20714	8.58019	8.34235	8.57613	8.26447	8.6494	8.27457	8.65484	8.09978	8.73085	8.42251	9.03337	8.62745	8.93595	8.31522	8.5042	8.07561	8.55805	8.37455	8.60141	8.3834	8.67993
ENSG00000012048	BRCA1	BRCA1 DNA repair associated	protein_coding	17	-1	43044295	43170245	672	8.45615	8.24358	8.60895	8.34339	8.53851	8.8109	9.2186	8.94641	8.46799	8.23154	7.87681	8.15911	8.45652	8.48782	8.67033	8.70032	8.64723	8.51273	9.11271	8.36425	8.28346	8.29387	8.86645	8.28178	8.86562	8.3874	9.18712	8.36537	8.59759	8.47054	8.60869	8.22221	8.69787	8.39969	8.8097	8.15911	8.58448	8.31377	8.61935	8.15715	7.79869
ENSG00000012061	ERCC1	ERCC excision repair 1, endonuclease non-catalytic subunit	protein_coding	19	-1	45407334	45478828	2067	10.5485	11.1245	11.0834	10.9015	10.7543	10.9518	10.7448	10.5248	10.5711	10.8886	10.9021	10.7442	10.6247	10.6142	10.4945	10.7571	11.0005	10.8046	10.6324	10.8567	10.9639	10.7964	10.6639	10.6917	10.5581	10.7093	10.4533	10.8113	10.5303	10.7359	10.4204	10.7457	10.7378	10.6919	10.6748	10.9024	10.6319	10.4763	10.465	10.5283	11.0743
ENSG00000012124	CD22	CD22 molecule	protein_coding	19	1	35319261	35347361	933	10.5815	10.9964	10.5027	10.8751	10.8939	9.92248	10.2174	9.2119	11.5571	11.1474	11.7105	11.3977	10.808	11.1235	10.688	10.6608	10.781	10.7607	9.80702	11.0912	10.1221	11.2077	9.85616	11.1039	10.0524	10.7773	9.55325	12.132	11.1643	11.7631	10.1915	11.4608	10.5845	11.2841	10.389	11.5928	11.3064	11.7106	11.0637	11.9757	12.2009
ENSG00000012171	SEMA3B	semaphorin 3B	protein_coding	3	1	50267558	50277546	7869	6.09112	7.36067	6.52042	7.02886	6.18074	7.73909	6.25962	7.51981	5.90382	7.05012	6.12655	6.13574	5.97327	6.02819	6.35649	7.33035	7.63941	7.47099	8.40722	6.30874	7.70203	6.48959	7.54106	6.18747	7.28271	5.90318	7.50475	6.05581	6.90309	6.46007	6.93945	6.39884	7.5433	6.60255	7.41632	6.31905	7.0313	5.9049	7.29752	6.05476	6.20754
ENSG00000012174	MBTPS2	membrane bound transcription factor peptidase, site 2	protein_coding	X	1	21839617	21885423	51360	7.18636	7.20946	6.79274	7.2191	7.32413	6.82544	6.94603	7.28778	7.34937	7.44797	6.99405	7.03175	7.40828	6.99641	7.25323	6.81733	7.05655	7.01106	6.87866	7.38486	7.07246	7.20376	7.319	7.04299	7.39619	7.1871	7.44676	7.20385	6.75752	6.71554	7.30429	7.30527	7.28767	7.19412	7.35628	7.10249	7.53992	7.05634	7.36308	7.66542	7.1763
ENSG00000012211	PRICKLE3	prickle planar cell polarity protein 3	protein_coding	X	-1	49174802	49186528	4007	8.49869	8.98869	8.98953	9.00251	8.76672	9.38986	8.95068	9.30783	8.78408	9.23477	9.12343	8.70518	8.90394	8.70366	9.00618	8.6619	8.55752	8.87708	8.68255	8.97533	9.62138	9.11415	9.24689	8.93467	9.03431	8.78755	9.38178	8.62612	9.15042	9.06115	9.32665	8.99802	9.33044	8.92063	9.31496	8.86466	8.92622	8.68332	9.23413	8.69137	8.63531
ENSG00000012223	LTF	lactotransferrin	protein_coding	3	-1	46435645	46485234	4057	8.54314	9.85639	10.4793	10.8368	9.93338	10.9395	10.7033	10.6548	9.16517	10.4364	9.01256	9.64757	9.11845	8.06331	8.93802	10.0634	10.3269	10.4982	10.4878	9.01893	9.96383	8.8354	10.5572	10.7924	11.1686	10.0206	10.2951	9.58148	11.78	9.89008	10.53	9.52818	10.7429	10.8054	11.6093	12.0484	11.6318	11.1936	11.6632	7.07669	7.29623
ENSG00000012232	EXTL3	exostosin like glycosyltransferase 3	protein_coding	8	1	28600469	28755599	2137	11.7388	12.3587	12.5262	12.0486	11.787	12.6608	12.4693	12.7763	12.1554	12.2334	11.7291	11.7	11.813	11.6768	11.8522	12.2332	12.1141	12.1372	12.8835	11.8007	12.4657	11.8897	13.2071	11.6264	13.3013	11.7886	12.6706	11.8007	13.0648	12.2682	12.2566	11.9146	12.7367	11.8461	12.6963	11.9158	11.4961	12.0062	11.7051	11.3615	11.4221
ENSG00000012660	ELOVL5	ELOVL fatty acid elongase 5	protein_coding	6	-1	53267398	53349179	60481	12.221	11.5245	11.9583	12.4156	12.2323	12.2969	12.8163	13.2131	12.2918	11.9944	12.0622	11.7925	12.2347	12.0242	12.359	12.2083	12.0382	12.2115	13.327	12.0074	12.2432	11.914	13.15	12.0896	13.0557	12.2428	12.9486	12.0573	13.3906	12.3504	12.8481	12.1672	12.7168	12.3374	12.8756	11.8916	12.324	12.1779	12.4378	12.2046	10.9312
ENSG00000012779	ALOX5	arachidonate 5-lipoxygenase	protein_coding	10	1	45374176	45446119	240	13.3624	13.5051	13.8959	13.5749	13.5349	13.9374	14.2953	14.2705	13.7235	14.0437	13.674	13.3912	13.5221	13.2634	13.7791	13.7023	13.6404	13.7202	14.314	13.5563	14.1532	13.6238	14.3177	13.4663	14.372	13.6342	14.1777	13.6383	14.8706	14.0561	14.8433	13.3274	14.1347	13.5989	14.0644	13.6622	13.6772	13.6171	13.7771	13.0596	12.983
ENSG00000012817	KDM5D	lysine demethylase 5D	protein_coding	Y	-1	19703865	19744939	8284	3.28419	3.28419	3.28419	3.28419	3.28419	3.28419	3.28419	3.28419	11.0411	10.8061	11.0975	11.5033	11.1787	11.1304	11.2823	11.1882	11.2894	11.2809	11.0179	11.2697	10.9005	11.2778	10.776	11.1488	10.8426	11.1451	10.7034	11.3971	10.9823	11.1557	10.8803	11.1818	10.8713	11.1425	10.8646	11.1192	11.1408	11.1359	11.0194	3.28419	3.28419
ENSG00000012822	CALCOCO1	calcium binding and coiled-coil domain 1	protein_coding	12	-1	53708517	53727745	57658	12.1771	11.8015	12.2054	11.9047	12.3637	12.3157	12.6244	12.0845	12.391	11.9605	12.2245	12.2212	12.1572	12.0933	12.1136	12.4195	12.0916	12.5571	12.3832	12.3876	12.1374	12.4452	12.2605	12.5078	12.4219	12.6151	12.3304	12.3097	12.1385	12.4473	12.0411	12.2138	12.1593	12.42	12.2768	12.5342	12.0048	12.536	12.0281	11.9466	12.224
ENSG00000012963	UBR7	ubiquitin protein ligase E3 component n-recognin 7	protein_coding	14	1	93207241	93229215	55148	8.87158	9.00186	9.17021	9.097	8.95919	8.82174	9.36417	9.15188	9.02306	9.09641	8.96354	9.13786	9.03549	8.88671	8.91241	8.90904	8.79062	8.71825	8.71292	8.944	9.10687	8.93091	8.89631	8.96712	9.08767	9.09765	9.23574	8.86837	8.91259	8.86284	9.0256	9.18229	9.17204	9.13034	9.1641	8.93737	9.07255	9.07977	9.18881	8.9869	8.90192
ENSG00000012983	MAP4K5	mitogen-activated protein kinase kinase kinase kinase 5	protein_coding	14	-1	50418501	50561126	11183	8.77907	8.37085	8.51996	8.72847	8.73813	8.41249	9.03674	8.70671	9.58419	9.35047	9.14271	8.88114	8.98479	9.09004	8.90917	8.9464	8.71795	8.8462	8.54303	8.98855	8.6228	8.73915	8.71668	8.82977	8.26187	8.9309	8.97844	9.13277	9.52372	9.23293	9.18048	9.05557	8.57183	8.92063	8.72281	8.69486	8.73146	8.90546	8.85966	9.00877	8.72322
ENSG00000013016	EHD3	EH domain containing 3	protein_coding	2	1	31234152	31269451	30845	8.75768	9.2231	9.34808	9.23961	9.56451	9.13143	9.34271	9.31469	9.88361	9.94153	9.40938	9.00845	9.37054	9.30516	9.49223	9.51918	9.45905	9.3682	8.88279	8.83599	8.90764	8.77196	8.79124	9.05778	8.75686	9.09211	9.11468	9.24289	9.60142	9.47035	9.37939	9.76407	9.37486	9.43037	9.72828	9.63225	9.0382	9.52662	8.98255	9.15812	9.32783
ENSG00000013275	PSMC4	proteasome 26S subunit, ATPase 4	protein_coding	19	1	39971165	39981764	5704	10.5146	10.953	10.8976	10.7667	10.6048	11.0134	10.6343	11.0235	10.6883	11.093	10.7357	10.3685	10.497	10.4096	10.6174	10.6343	10.8059	10.791	10.9313	10.6359	11.3427	10.719	10.9569	10.6598	10.9087	10.6948	10.946	10.605	11.0348	10.6198	11.0715	10.7502	11.068	10.8069	11.1342	10.7898	10.7748	10.7397	10.9614	10.5293	10.6187
ENSG00000013288	MAN2B2	mannosidase alpha class 2B member 2	protein_coding	4	1	6575189	6623362	23324	11.7992	11.9904	12.0844	11.8993	11.9638	12.3376	12.1706	12.1792	11.9901	12.0282	11.8727	11.8363	11.9987	11.855	11.8822	12.2118	12.1953	12.3394	12.2416	11.9161	12.2669	11.9512	12.0404	11.9083	12.1055	11.9583	12.1204	11.6758	11.6718	11.7831	11.8911	12.0957	12.298	12.1485	12.2978	12.0174	11.9685	11.9357	12.0013	11.7659	11.9379
ENSG00000013306	SLC25A39	solute carrier family 25 member 39	protein_coding	17	-1	44319625	44324870	51629	14.9577	16.1946	16.6758	15.8164	14.9494	15.6787	16.0728	15.9121	17.3267	18.3069	17.0115	15.824	15.7737	15.2105	15.6075	16.3429	16.8651	16.0895	15.828	15.2796	16.0881	14.3443	15.9054	15.5676	15.7812	16.286	16.4292	16.1201	17.3272	16.4476	16.5862	15.3068	15.4418	15.4643	16.2183	16.7193	15.9788	16.1559	15.9226	13.947	14.9881
ENSG00000013364	MVP	major vault protein	protein_coding	16	1	29820394	29848039	9961	13.2889	14.4693	13.9214	14.2605	13.459	14.9479	13.9858	14.9378	13.3003	14.7255	13.3881	13.2096	13.5958	13.2262	14.1508	13.5583	14.1085	13.4947	15.0683	13.352	14.8075	13.4373	15.2746	13.3546	14.9352	13.392	14.6707	13.4135	15.2289	13.76	14.8139	13.3432	14.6233	13.544	14.6551	13.5553	13.8068	13.3629	14.231	13.5238	13.461
ENSG00000013374	NUB1	negative regulator of ubiquitin like proteins 1	protein_coding	7	1	151341772	151378449	51667	11.7564	14.4702	12.2196	14.3765	11.9434	14.9203	12.2045	15.2791	11.9171	14.4341	11.7493	11.8152	12.6285	11.7492	14.0594	11.8553	13.5161	11.6945	15.0235	11.7257	14.3146	11.8227	15.6952	11.7894	15.4973	11.9037	14.7821	11.7129	15.4917	11.8269	14.3776	11.9819	14.921	12.0261	15.0545	12.003	13.5492	12.0849	13.9972	13.2552	12.1328
ENSG00000013375	PGM3	phosphoglucomutase 3	protein_coding	6	-1	83161150	83193936	5238	7.88983	7.29781	7.20711	7.75295	7.87169	7.04599	7.60077	6.97633	7.96555	7.31277	7.67943	7.98272	7.75867	8.0258	7.87481	7.7188	7.5614	7.56171	7.50792	7.9246	7.53325	7.64578	7.46319	7.85413	7.49003	7.43541	7.47024	7.67232	7.545	7.41663	7.29135	7.97983	7.55496	7.72706	7.01991	7.68259	7.61657	7.60647	7.62876	8.22884	8.08084
ENSG00000013392	RWDD2A	RWD domain containing 2A	protein_coding	6	1	83193357	83198935	112611	6.44382	5.57741	5.29631	6.37383	5.94092	5.63598	6.0326	5.31255	6.09339	5.74517	6.15778	6.63953	6.37558	6.42937	6.27727	6.00524	5.99769	6.29932	5.90988	6.39181	5.66879	6.14618	5.54612	6.39542	5.60182	6.0739	5.65586	6.24027	5.59918	6.23255	5.87364	6.16021	6.00676	6.14796	5.91447	6.04912	6.26915	6.06444	5.86629	6.65616	6.48368
ENSG00000013441	CLK1	CDC like kinase 1	protein_coding	2	-1	200853009	200864691	1195	11.4041	11.016	10.9234	11.1291	11.4611	11.2633	11.8873	11.5599	11.3011	10.7062	10.877	11.6199	11.2922	11.2731	11.3678	11.4709	10.9937	11.1141	11.5449	11.2299	10.7889	11.403	11.3541	11.1727	11.6643	11.3976	11.4506	11.4051	11.5501	11.1591	11.1716	11.3842	11.439	11.4555	11.2197	10.9037	11.1359	11.1626	11.3481	11.435	11.2632
ENSG00000013503	POLR3B	RNA polymerase III subunit B	protein_coding	12	1	106357748	106510198	55703	7.87995	7.63926	7.74579	7.74647	7.99118	7.31601	8.2175	7.78031	7.94964	7.32364	8.01727	8.15422	7.97228	7.88388	7.70594	8.00074	7.83053	8.01531	7.77149	7.96533	7.78705	7.92074	7.60459	8.16067	7.56738	7.97078	7.72556	8.03588	7.67749	8.0893	7.62599	8.00039	7.64498	7.96207	7.52934	7.7013	8.04501	8.03581	7.8118	8.19105	8.18937
ENSG00000013523	ANGEL1	angel homolog 1	protein_coding	14	-1	76786009	76826246	23357	9.38538	9.29704	9.42007	9.4748	9.55411	9.31899	9.33458	8.82675	9.17203	9.03514	9.3106	9.67512	9.56053	9.68759	9.46607	9.20049	9.42565	9.52486	9.1051	9.52608	9.27923	9.56394	8.78669	9.65051	8.85246	9.33172	9.09222	9.58706	9.02967	9.52717	8.72835	9.64851	9.27408	9.53111	9.46733	9.29587	9.26153	9.42977	9.05023	9.63139	9.93063
ENSG00000013561	RNF14	ring finger protein 14	protein_coding	5	1	141958328	141990292	9604	9.37313	9.27552	9.10472	9.44915	9.44096	9.76302	9.59498	9.57388	9.62311	9.75016	9.3837	9.32342	9.39108	9.13961	9.17988	9.2904	9.5157	9.12081	9.09361	9.44209	9.35446	9.10949	9.2535	9.15487	9.32517	9.34574	9.25945	9.37128	9.93009	9.48954	9.51587	9.26735	9.32818	9.12291	9.29562	9.20283	9.45095	9.32154	9.38678	9.08538	9.41568
ENSG00000013563	DNASE1L1	deoxyribonuclease 1 like 1	protein_coding	X	-1	154401236	154412112	1774	10.1988	10.2335	10.4871	10.6321	10.1687	10.9811	10.3074	11.0749	10.2881	10.7857	10.6243	10.2291	10.374	10.4023	10.5474	10.0232	10.1734	10.2415	10.4447	10.4405	11.3866	10.3579	10.9001	10.4962	10.9381	10.6484	11.4689	10.3414	10.8459	10.5786	11.3951	10.0976	10.8063	9.97528	10.808	10.6983	11.0847	10.5402	11.0773	10.2414	9.89615
ENSG00000013573	DDX11	DEAD/H-box helicase 11	protein_coding	12	1	31073860	31104799	1663	10.0822	10.2167	9.92785	9.85423	9.14884	9.19531	8.72455	8.62075	7.35745	6.95529	7.26535	7.95485	7.67571	7.66803	7.52304	9.39858	9.42902	9.45103	9.07035	7.61308	6.84523	7.50357	6.59336	7.40185	6.62837	7.23832	6.76151	9.56084	8.75282	9.34252	8.89105	9.4668	9.1908	9.46995	9.13668	9.62412	9.4352	9.48197	9.39721	9.34593	9.89469
ENSG00000013583	HEBP1	heme binding protein 1	protein_coding	12	-1	12974870	13000265	50865	9.2992	10.3956	10.0852	10.2269	8.98375	10.2834	9.58359	10.7438	9.74012	10.8932	9.66534	9.56714	9.58017	9.18942	9.87844	8.86027	9.38451	8.63452	10.0855	9.15022	10.2621	8.86611	10.6199	9.28066	10.8158	9.55535	10.277	9.5089	11.0581	9.78357	10.8553	9.22217	10.378	9.35204	10.3503	9.29177	9.78912	9.16085	9.71332	9.30232	9.11938
ENSG00000013619	MAMLD1	mastermind like domain containing 1	protein_coding	X	1	150361422	150514178	10046	5.84325	5.19681	6.20487	5.68309	5.62661	5.8261	5.7268	5.57553	6.20672	6.74429	6.33175	6.19509	6.43509	6.32203	6.51992	6.53013	6.26744	6.27054	6.31169	5.89668	5.59951	5.68856	6.09328	5.75166	5.13423	6.02724	6.14847	5.79067	6.10007	6.00972	6.16144	6.02357	6.18028	5.95622	6.40378	6.28594	6.47056	5.9524	6.14495	5.7426	5.81277
ENSG00000013725	CD6	CD6 molecule	protein_coding	11	1	60971680	61020377	923	12.3822	12.359	12.3873	11.9423	12.4174	11.4194	11.864	10.9864	12.2672	11.9466	12.2552	12.4919	12.4239	12.5345	12.2789	12.6281	12.6343	12.8871	12.1438	12.5137	11.8944	12.5001	11.2539	12.7383	11.561	12.437	11.53	12.518	11.1826	12.4203	10.8931	12.6289	11.9335	12.5755	12.0621	12.5714	11.9772	12.3921	11.9757	12.3412	12.9097
ENSG00000013810	TACC3	transforming acidic coiled-coil containing protein 3	protein_coding	4	1	1712858	1745171	10460	12.6266	12.4203	13.0412	12.1539	12.9061	12.5685	13.1319	12.0283	12.7206	12.1552	12.6959	13.015	12.8572	12.8162	12.4665	13.0825	12.9194	13.0658	12.5898	12.9361	12.4915	12.8326	12.0823	13.2859	12.8365	13.3763	12.7862	13.0994	12.3172	13.3051	12.759	12.8412	12.369	12.8968	12.3844	12.8849	12.2446	12.7136	12.1428	11.9184	12.775
ENSG00000014123	UFL1	UFM1 specific ligase 1	protein_coding	6	1	96521595	96555276	23376	9.12852	8.44985	8.32859	8.81443	9.00135	8.42677	8.92924	8.89242	8.97676	8.76811	8.94609	9.01386	8.8456	8.9166	8.87644	8.61934	8.60307	8.60928	8.50303	8.83843	8.54959	8.88803	8.86213	8.86177	8.43076	8.94018	8.61337	8.8375	8.86296	8.40464	8.53947	8.89759	8.66604	8.84436	8.80721	8.50943	9.07424	8.9084	8.93799	9.21331	8.38459
ENSG00000014138	POLA2	DNA polymerase alpha 2, accessory subunit	protein_coding	11	1	65261920	65305589	23649	7.70073	8.43051	7.5624	7.87074	7.77762	8.41249	7.4877	7.96628	7.64153	7.85188	7.58092	7.95485	7.78152	7.7316	8.07294	7.70722	8.17047	8.09432	8.34393	7.95188	8.07817	7.83857	8.07702	7.8828	8.46575	7.90908	7.90835	7.67232	8.03249	7.70693	7.69628	7.92711	7.96033	7.84032	8.03337	7.8816	7.75436	7.75122	7.85287	7.83442	8.477
ENSG00000014164	ZC3H3	zinc finger CCCH-type containing 3	protein_coding	8	-1	143437659	143541447	23144	10.6772	11.1063	10.9068	11.0649	10.7102	11.5922	10.8868	11.8574	10.88	11.3958	10.8839	10.5071	10.9169	10.7772	11.1868	10.8368	10.9851	11.0178	11.7594	10.9515	11.7458	10.9212	12.073	10.9235	11.6737	10.8214	11.6341	10.6687	11.7827	10.9965	11.5432	10.7157	11.4863	10.8177	11.5604	11.1052	11.0202	10.7955	11.2222	10.7285	10.4457
ENSG00000014216	CAPN1	calpain 1	protein_coding	11	1	65180566	65212006	823	12.3616	12.8918	13.0016	12.8141	12.6447	13.5412	13.0027	13.369	12.8702	13.5619	12.8272	12.6027	12.7903	12.6641	12.9875	12.9511	13.0988	13.0181	13.1651	12.6417	13.6266	12.5826	13.3723	12.7048	13.211	12.7774	13.3061	12.7596	13.4814	13.112	13.6519	12.9087	13.4292	12.8081	13.4154	12.9775	12.9839	12.8021	13.0902	12.5205	12.8136
ENSG00000014257	ACP3	acid phosphatase 3	protein_coding	3	1	132317369	132368298	55	9.11807	9.03104	9.22484	9.52852	9.75423	10.0221	10.1479	10.2032	9.46256	9.63319	9.76942	9.41818	9.39293	9.21924	9.09707	8.78252	8.69289	8.66207	9.26048	9.99852	10.1803	9.94471	10.354	9.90888	10.3524	10.093	9.97342	9.65944	10.0547	9.90286	10.467	9.37937	9.63622	9.57714	9.56604	10.1363	9.86259	10.238	9.97361	9.10073	8.99993
ENSG00000014641	MDH1	malate dehydrogenase 1	protein_coding	2	1	63588609	63607197	4190	9.41983	9.39256	9.48641	9.52097	9.40008	9.40795	9.63526	9.68391	9.55998	9.96765	9.71896	9.50901	9.34588	9.35638	9.37528	9.1308	9.0625	8.95707	9.16489	9.32713	9.68909	9.32371	9.3305	9.26117	9.51241	9.53917	9.5059	9.38842	9.1912	9.22022	9.55685	9.34365	9.74175	9.50848	9.54236	9.15621	9.71607	9.36709	9.66089	9.21096	9.19463
ENSG00000014824	SLC30A9	solute carrier family 30 member 9	protein_coding	4	1	41990502	42090461	10463	8.86909	8.23803	8.17045	8.72847	8.67095	8.45489	8.9648	8.70671	9.17203	8.39457	9.13887	9.01924	9.14947	9.20441	9.04499	8.88101	8.83201	8.65111	8.71292	9.04658	8.72022	9.10949	9.04463	9.03501	8.91707	9.02397	9.05012	8.98566	8.79048	8.91739	8.94967	9.10381	8.97544	9.11044	8.84884	8.6761	9.15338	8.96594	8.98255	9.19674	8.9077
ENSG00000014914	MTMR11	myotubularin related protein 11	protein_coding	1	-1	149928651	149936879	10903	8.43945	9.42956	8.81533	9.73524	8.79223	10.6036	9.00293	10.3884	8.74164	9.75617	9.22819	8.25359	8.658	8.28764	9.09137	8.71483	8.96121	8.75452	9.66934	9.37321	10.7748	9.2324	10.3874	8.99885	10.1235	9.00052	10.4664	8.45763	9.83551	8.55801	9.99876	8.9085	9.94323	8.79221	10.0141	8.53743	10.1643	8.33577	10.0306	9.0489	8.48476
ENSG00000014919	COX15	cytochrome c oxidase assembly homolog COX15	protein_coding	10	-1	99710868	99732127	1355	8.95616	8.89656	9.13641	9.08681	9.06133	9.50188	9.46197	9.54501	9.26913	9.38706	9.01256	9.02461	9.1969	9.26642	9.35879	9.03924	8.95888	8.85339	9.21524	9.07785	9.41631	9.13493	9.60557	9.28495	9.4114	9.25206	9.38793	8.98847	9.17909	8.973	9.42141	8.96705	9.34279	9.0066	8.98903	8.89473	9.05032	8.97718	9.16662	9.05679	8.8756
ENSG00000015133	CCDC88C	coiled-coil domain containing 88C	protein_coding	14	-1	91271323	91417844	440193	12.7801	12.9475	12.599	12.7831	12.7444	13.0135	12.3277	12.5928	12.5109	12.6121	12.6421	12.9378	12.8879	12.8691	12.9425	12.97	13.0183	13.227	12.7988	12.8359	12.9213	12.9711	12.7125	12.7078	12.2719	12.5923	12.5088	12.7802	12.4663	12.7314	12.492	12.8824	12.7439	12.8984	12.8218	13.0625	12.76	12.8328	12.9354	13.025	13.3701
ENSG00000015153	YAF2	YY1 associated factor 2	protein_coding	12	-1	42157104	42238349	10138	8.56485	8.74822	8.80819	8.20398	8.5947	8.67408	8.80131	8.58146	8.9208	9.14605	8.60894	8.65762	8.62684	8.90288	8.59585	8.75189	8.35582	8.37968	8.54303	8.51506	8.50472	8.72704	8.68769	8.50822	8.69924	8.67355	8.72466	8.4818	8.63356	8.57807	8.75678	8.83894	8.87538	8.75102	8.65816	8.46275	8.7098	8.83618	8.66036	8.60784	8.9077
ENSG00000015171	ZMYND11	zinc finger MYND-type containing 11	protein_coding	10	1	134465	254637	10771	9.71987	8.8243	9.2645	9.47675	9.49321	8.46875	9.41647	8.84582	9.67074	8.82638	9.43775	9.55607	9.68671	9.7591	9.46827	9.61199	9.40008	9.58363	9.07425	9.58237	8.74743	9.56734	8.73095	9.5771	8.85686	9.34342	8.94123	9.64525	9.03416	9.45958	8.92484	9.83008	9.1733	9.84739	9.22858	9.43067	9.28661	9.49766	9.19081	9.88296	9.47725
ENSG00000015285	WAS	WASP actin nucleation promoting factor	protein_coding	X	1	48676596	48691427	7454	13.5537	14.096	14.3299	14.2091	13.9382	14.8587	14.4957	15.0599	13.8799	14.4233	13.8779	13.4935	13.9341	13.6359	14.0013	14.1084	14.2339	14.1849	15.1264	13.9065	14.8575	13.9918	15.1002	13.9759	15.0702	14.0236	14.9123	13.8208	15.1307	14.2399	14.8736	13.9076	14.7878	14.0828	14.8427	14.1398	13.9771	13.9508	14.2918	13.596	13.462
ENSG00000015475	BID	BH3 interacting domain death agonist	protein_coding	22	-1	17734138	17774770	637	11.6535	12.291	12.0244	12.3564	11.7459	13.0816	12.2219	12.9943	11.6834	12.6475	11.7954	11.5542	11.7206	11.4591	11.8302	11.5225	11.6161	11.5678	12.5949	11.7865	12.5434	11.6567	12.8808	11.7114	12.8365	11.8575	12.7376	11.3283	12.5092	11.7406	12.2768	11.6766	12.7535	11.8967	12.8811	11.6168	12.2216	11.7422	12.3909	11.4034	11.1011
ENSG00000015479	MATR3	matrin 3	protein_coding	5	1	139293674	139331677	9782	8.71114	8.34008	8.2674	8.30429	8.9319	7.91154	8.28099	7.95753	8.70423	8.0542	8.31466	8.62266	8.82378	9.0261	8.95693	8.74059	8.70964	8.851	8.43785	8.79142	8.29405	8.99546	8.34809	8.74186	8.46575	8.42313	8.09332	8.66533	7.77748	8.49608	7.95562	8.68251	8.40611	8.66493	8.20548	8.5235	8.41275	8.60578	8.43239	9.11088	9.0815
ENSG00000015532	XYLT2	xylosyltransferase 2	protein_coding	17	1	50346126	50363138	64132	9.84427	10.035	10.0509	9.79596	9.89741	9.98163	9.89688	9.50059	9.8224	9.86763	10.0704	10.1698	10.0899	10.0437	9.95096	10.2088	10.2968	10.363	9.7666	10.052	9.96549	9.99608	9.45895	9.95813	9.25694	9.80242	9.32833	9.98226	9.51089	10.016	9.79923	10.0405	9.55167	10.024	9.61793	10.3446	9.75147	10.019	9.68238	9.95793	10.3028
ENSG00000015676	NUDCD3	NudC domain containing 3	protein_coding	7	-1	44379119	44490658	23386	11.0083	11.347	11.2839	11.1749	11.1121	11.3942	10.918	10.907	11.0304	11.2158	11.0771	11.2343	11.1401	10.9758	11.1058	10.9704	11.273	11.0273	10.902	11.1394	11.2315	11.007	11.0134	11.1405	11.0168	11.052	10.8787	11.0153	10.7317	10.9618	10.8377	11.171	11.1299	11.1134	11.0854	11.2073	11.0558	11.162	11.0143	11.0914	11.4732
ENSG00000016391	CHDH	choline dehydrogenase	protein_coding	3	-1	53812335	53846419	55349	5.64073	5.37989	5.9373	5.40278	4.59018	3.88122	4.58799	3.84852	5.65683	5.60488	5.39124	5.50515	5.19924	5.37781	5.13382	4.74842	4.35673	4.7823	4.9532	5.27213	4.8481	4.78974	4.92076	5.40158	5.30967	5.15793	5.01052	5.62079	5.49408	5.44915	5.55414	4.79862	4.51629	4.99343	4.58572	5.26381	5.16294	5.30594	5.28179	4.9003	4.72582
ENSG00000016864	GLT8D1	glycosyltransferase 8 domain containing 1	protein_coding	3	-1	52694486	52706032	55830	9.04049	8.72856	9.10763	8.83591	9.24248	8.37619	9.29322	8.85526	9.16287	8.74008	9.20454	9.47806	9.24488	9.29994	8.99707	9.24714	9.00937	9.22602	8.89608	9.27594	8.88681	9.19772	8.84473	9.39833	8.87432	9.30565	8.82797	9.06776	8.8579	9.02361	9.12706	9.21999	9.00259	9.30685	8.89398	9.19626	9.1094	9.20452	8.96396	9.00333	9.21343
ENSG00000017260	ATP2C1	ATPase secretory pathway Ca2+ transporting 1	protein_coding	3	1	130850595	131016712	27032	10.0274	9.37244	9.46388	9.82692	9.89741	9.59322	9.98262	9.98837	10.0703	9.52008	9.78054	9.7105	9.776	9.7591	9.87678	9.74937	9.55794	9.6401	9.75934	9.74956	9.72863	9.75199	9.92398	9.77177	9.72215	9.56936	9.845	9.57401	9.64904	9.54765	9.72687	9.82721	9.82094	9.67522	9.6037	9.57434	9.81064	9.89715	9.81018	9.97191	9.55852
ENSG00000017483	SLC38A5	solute carrier family 38 member 5	protein_coding	X	-1	48458537	48470260	92745	10.3067	10.9274	11.5298	10.9515	10.5749	11.5731	11.1641	11.735	12.5217	13.4554	12.4192	10.2748	10.7743	10.317	10.8186	11.8953	11.8863	11.6642	11.5505	9.86036	10.9481	9.29323	11.3199	10.3347	10.9045	10.8496	11.2598	10.7792	12.2323	11.1417	11.6724	10.4948	11.2412	10.9439	11.7848	12.1746	11.598	11.6005	11.6223	10.0843	10.1946
ENSG00000017797	RALBP1	ralA binding protein 1	protein_coding	18	1	9475009	9538114	10928	12.3631	11.9023	13.0253	11.9213	12.7112	12.7626	13.2345	12.4358	12.9786	12.8962	12.5988	12.0463	12.3526	12.2497	12.073	12.7451	12.3611	12.5393	12.462	12.1485	12.0663	12.1797	11.9914	12.3892	12.0747	12.6754	12.4665	12.295	12.5862	12.8172	12.4117	12.5439	12.312	12.5913	12.3316	12.4513	11.9057	12.5476	11.9286	11.4431	11.8106
ENSG00000018189	RUFY3	RUN and FYVE domain containing 3	protein_coding	4	1	70704204	70808619	22902	9.83664	9.85458	9.37006	10.1592	9.49166	10.4393	9.23325	10.4706	9.38985	9.89511	9.50333	9.45042	9.49477	9.55065	9.71405	9.109	9.22473	9.19431	9.77381	9.76757	10.1413	9.71414	10.5193	9.41018	9.87303	9.31043	10.0336	9.43865	9.95872	9.25552	10.324	9.63216	10.1128	9.47191	10.1108	9.06302	9.95106	9.08498	10.0035	10.0305	9.37243
ENSG00000018280	SLC11A1	solute carrier family 11 member 1	protein_coding	2	1	218382029	218396894	6556	13.5155	13.1718	14.1915	13.1246	14.2676	14.6426	14.9386	14.3579	13.9794	13.3485	14.1975	13.6273	13.5916	13.5048	13.1993	14.2343	13.7826	14.2863	14.1976	14.2202	14.4833	14.4302	14.146	13.7834	13.9685	13.8934	13.9714	13.374	13.5257	13.8382	13.9853	13.7928	13.663	14.127	13.8305	14.386	13.6641	14.1665	13.5894	13.152	13.7754
ENSG00000018510	AGPS	alkylglycerone phosphate synthase	protein_coding	2	1	177392746	177567024	8540	9.45679	9.33912	8.9544	9.75469	9.34255	9.44696	9.47435	10.016	9.40352	9.53414	9.47776	9.11037	9.30908	9.37139	9.42592	9.09797	9.00258	8.95484	9.2223	9.51394	9.92352	9.13263	10.0469	9.31887	9.64289	9.44461	9.96108	9.13531	9.73429	9.18141	10.0379	9.16875	9.62706	9.13034	9.49226	8.848	9.66635	9.09533	9.82571	9.56837	9.02143
ENSG00000018610	STEEP1	STING1 ER exit protein 1	protein_coding	X	-1	119538149	119565409	63932	8.68588	9.87796	9.27748	9.16402	8.82967	9.3789	8.86293	8.65899	9.04317	9.39734	9.15035	9.13786	9.13405	8.80794	8.6511	8.4665	8.79062	8.36299	8.48555	8.76092	9.1218	8.88258	8.82268	8.89025	9.06504	8.85775	8.7866	8.71374	8.62167	8.45326	8.812	8.97226	9.14408	8.81391	8.91719	8.97111	8.99946	9.02398	9.03695	8.893	9.70684
ENSG00000018699	TTC27	tetratricopeptide repeat domain 27	protein_coding	2	1	32628032	32821051	55622	8.43609	8.16964	8.55451	8.4226	8.54753	7.8279	7.91672	7.8291	8.33966	8.3634	8.41641	8.66794	8.59821	8.36975	8.34609	8.02425	8.38741	7.88567	7.92655	8.31959	8.315	8.12861	8.02385	8.26882	8.13715	8.20955	8.20229	8.41224	7.89093	8.16558	7.88862	8.45587	8.37362	8.33681	8.13592	8.27177	8.40468	8.25493	8.31983	8.44488	8.7265
ENSG00000018869	ZNF582	zinc finger protein 582	protein_coding	19	-1	56375846	56393538	147948	6.2555	6.06472	6.33167	6.39074	6.03142	5.52975	6.21228	5.91116	6.54364	5.74517	6.37205	6.09471	6.2813	6.34964	6.2975	5.72774	6.17232	5.88802	5.97982	6.40519	5.70213	6.64077	6.12303	6.5187	5.94663	5.64671	5.88897	6.57959	5.99099	6.29298	5.87364	5.80134	6.08536	6.48248	5.97013	6.12638	6.14331	6.1879	6.31871	6.65616	6.74082
ENSG00000019144	PHLDB1	pleckstrin homology like domain family B member 1	protein_coding	11	1	118606440	118658031	23187	6.05577	5.95823	4.75994	5.47042	5.42295	4.80383	5.37574	4.51634	5.35357	5.0042	5.01313	6.4908	5.62876	5.51063	5.82332	6.1861	5.77593	6.58214	5.39135	6.27991	5.08248	5.71421	4.84424	5.85062	5.06979	5.54906	4.86091	5.70841	5.2545	5.71403	4.58237	5.67495	4.81731	5.81172	4.74023	5.60751	5.31812	5.77838	5.11049	5.33538	6.55992
ENSG00000019169	MARCO	macrophage receptor with collagenous structure	protein_coding	2	1	118942194	118994660	8685	8.52108	10.4031	8.64145	10.2293	8.21911	11.0461	8.34719	10.7715	8.30258	11.2672	9.47624	7.76246	7.97724	7.48946	8.70803	8.19554	9.27436	8.12633	10.3205	8.19197	10.8422	7.46752	10.4448	8.26011	10.118	8.45369	10.5864	7.94602	10.2214	8.26304	10.9424	7.8835	10.2461	8.10485	10.3392	7.03505	8.97788	7.02403	9.08292	9.57204	8.83064
ENSG00000019485	PRDM11	PR/SET domain 11	protein_coding	11	1	45095806	45235110	56981	8.47921	8.68433	8.23581	8.2821	8.14971	7.92166	8.04865	7.70909	8.24294	7.65122	8.21977	8.78007	8.2012	8.30861	8.19488	8.41054	8.2259	8.70242	8.12794	8.40757	7.90237	8.37766	8.08446	8.22921	8.0006	8.18893	7.65566	8.63333	8.068	8.37282	7.7633	8.56332	8.24541	8.71192	8.0917	8.63459	8.22387	8.54287	8.35953	8.46084	8.83368
ENSG00000019582	CD74	CD74 molecule	protein_coding	5	-1	150401637	150412969	972	16.0381	16.3623	16.2201	16.9742	16.0606	17.0527	16.0333	17.6583	16.3217	17.0729	16.5443	15.5809	16.2386	16.0089	16.5202	15.6809	16.3522	15.9995	16.9702	16.2727	17.6195	16.257	17.2985	16.2436	16.8488	16.1155	17.3223	16.4708	17.1764	16.2574	17.3586	16.2252	17.1276	16.3363	17.1186	16.3359	16.6559	16.1579	16.87	16.5974	15.6488
ENSG00000019991	HGF	hepatocyte growth factor	protein_coding	7	-1	81699010	81770438	3082	7.08651	6.78854	6.9961	7.53724	6.86454	7.13597	7.26543	7.50786	7.29151	7.07609	7.12449	6.8852	6.63821	7.08047	6.92041	6.65694	6.6301	6.7978	6.6234	7.08879	7.53325	6.99631	7.21412	6.69855	6.94372	7.17663	7.53845	6.90184	7.49362	6.7587	7.90567	6.97094	7.60815	6.71321	7.32877	6.44419	7.3896	6.56529	7.39128	7.23415	6.52992
ENSG00000019995	ZRANB1	zinc finger RANBP2-type containing 1	protein_coding	10	1	124942123	124988189	54764	10.1235	9.59066	10.2575	9.86321	9.99508	9.73464	10.6573	10.0389	10.3028	10.1337	9.92666	9.93076	10.0387	10.0068	10.0715	10.2542	9.95907	10.0702	9.91758	10.0233	9.73058	9.83474	9.93429	9.99661	10.0752	10.275	10.2519	10.0857	10.6137	10.3895	10.2592	10.0243	9.92094	9.95729	9.87411	10.0356	9.80453	10.2013	9.96779	9.67306	9.74609
ENSG00000020129	NCDN	neurochondrin	protein_coding	1	1	35557473	35567274	23154	9.31576	10.4482	9.83785	10.0401	9.48542	10.653	9.15537	10.4206	9.26699	10.3223	9.64791	9.65969	9.59795	9.53444	9.9541	9.73094	10.0352	9.86048	10.3384	9.70622	10.4989	9.63209	10.2587	9.61	10.4633	9.44678	10.1933	9.6399	10.3404	9.72721	10.0047	9.45941	10.2932	9.50658	10.3824	9.63872	9.59374	9.41745	9.79053	9.68669	9.83374
ENSG00000020181	ADGRA2	adhesion G protein-coupled receptor A2	protein_coding	8	1	37784191	37844896	25960	8.38118	8.90709	8.55877	9.07395	7.86689	8.30843	7.56406	7.96628	7.51014	8.1966	8.68719	7.92644	7.88006	8.09586	8.06715	7.87704	7.93408	8.33588	8.09755	9.06126	10.08	8.61644	8.76835	8.37344	8.45997	8.69197	7.99171	8.46573	8.00527	8.34498	9.10143	8.10848	8.43159	8.04313	8.31092	7.87062	7.62587	7.36197	7.78021	8.25654	8.34249
ENSG00000020256	ZFP64	ZFP64 zinc finger protein	protein_coding	20	-1	52051663	52204308	55734	8.42595	8.4831	8.46653	8.53193	8.48319	8.128	8.37919	8.56429	8.57894	8.27685	8.47844	8.64373	8.39865	8.45998	8.51305	8.17469	8.54823	8.59791	8.40722	8.43036	8.76656	8.41591	8.2457	8.34078	8.22148	8.47512	8.54332	8.5671	8.65121	8.78557	8.67474	8.73554	8.56417	8.41194	8.60769	8.56829	8.39657	8.58021	8.46584	8.41652	8.43755
ENSG00000020426	MNAT1	MNAT1 component of CDK activating kinase	protein_coding	14	1	60734742	60969965	4331	6.28617	6.40408	6.31132	6.37383	6.68959	6.17639	5.97666	6.48183	6.59958	7.02366	6.55789	6.2705	6.68779	6.70962	6.58688	6.48975	6.17232	6.16488	6.04637	6.47025	6.12356	6.39975	5.96746	6.2779	5.94663	6.39964	6.11858	6.53362	6.43971	6.23255	6.56057	6.50448	6.08536	6.35123	6.10842	6.70323	6.4601	6.58025	6.75026	6.34451	6.74082
ENSG00000020577	SAMD4A	sterile alpha motif domain containing 4A	protein_coding	14	1	54566117	54793315	23034	7.33869	9.39256	6.68687	9.81152	7.04613	11.3444	7.02945	11.7578	7.37347	11.1111	7.4318	6.70841	8.17988	6.76162	9.38462	6.37606	8.69289	6.84696	10.7926	7.30229	11.1995	7.42304	11.7812	6.95897	10.8214	6.58646	11.3311	6.81516	11.2926	6.80059	11.3554	7.29696	11.0178	7.28604	11.0684	6.57283	10.5714	7.11885	11.0064	9.74159	7.04538
ENSG00000020633	RUNX3	RUNX family transcription factor 3	protein_coding	1	-1	24899511	24965121	864	12.8742	13.1689	13.2463	12.8434	12.8304	13.0531	12.6171	12.8272	12.5612	12.9937	12.5099	12.6325	13.0762	12.9952	13.0612	13.1701	13.2266	13.4158	13.197	12.763	13.0851	12.7894	12.7401	12.6598	12.7678	12.3217	12.6716	12.8344	12.9115	12.8239	12.5151	13.1628	13.0307	13.0249	13.205	13.7371	12.719	13.1181	13.2883	12.9511	13.1055
ENSG00000020922	MRE11	MRE11 homolog, double strand break repair nuclease	protein_coding	11	-1	94415570	94493885	4361	9.72677	9.49385	9.15341	9.44317	9.69056	9.24445	9.60177	9.15952	9.47926	8.68235	9.42992	9.93931	9.67457	9.75783	9.61833	9.67418	9.4574	9.59081	9.22931	9.66015	9.19421	9.65465	9.14042	9.63377	9.34409	9.69516	9.26616	9.57962	8.92715	9.3472	8.99809	9.67429	9.31684	9.55523	9.32019	9.47113	9.35934	9.50155	9.45161	9.65758	9.78745
ENSG00000021300	PLEKHB1	pleckstrin homology domain containing B1	protein_coding	11	1	73646178	73662819	58473	9.28245	8.55633	9.39171	8.32614	9.37498	7.51659	8.81697	7.4714	9.04067	8.20834	9.02715	9.62126	9.56382	9.61935	9.09991	9.11557	9.3511	9.52935	8.49723	9.25421	8.44422	9.36337	7.72381	9.64885	7.88463	9.43808	7.73527	9.31188	7.34202	9.2405	7.29135	9.14819	7.95448	8.97942	8.14775	9.67539	8.89777	9.77374	8.62824	9.47524	9.76692
ENSG00000021355	SERPINB1	serpin family B member 1	protein_coding	6	-1	2832332	2841959	1992	11.9382	12.3724	12.0508	12.9651	12.0169	13.1322	12.8922	14.0832	12.2718	13.0812	12.1352	11.5602	12.1297	11.7536	12.5609	11.918	12.2488	11.5616	13.308	11.9834	13.0058	11.8778	13.9957	12.0165	13.6561	12.0396	13.2359	11.6949	13.9208	11.9288	13.5539	11.927	13.4113	12.0605	13.5296	11.4972	12.6633	11.6275	12.9019	12.2351	10.9649
ENSG00000021488	SLC7A9	solute carrier family 7 member 9	protein_coding	19	-1	32830509	32869767	11136	4.61439	4.6436	4.34943	4.78742	4.59018	4.1227	3.79131	3.84852	5.00149	5.31665	4.2467	4.6011	4.46514	4.32865	4.10442	4.58022	4.71975	5.13575	5.16009	4.52944	4.12936	5.02897	4.35116	4.76065	4.35727	4.65238	4.48391	4.91589	4.10728	5.06757	4.47552	4.49193	4.72598	4.78408	4.46828	5.1118	4.47025	5.00755	4.95391	4.45524	4.84081
ENSG00000021574	SPAST	spastin	protein_coding	2	1	32063556	32157637	6683	9.5913	9.34688	9.47519	9.63558	9.73332	9.75456	10.1526	10.3082	9.61474	9.42274	9.36741	9.43238	9.45276	9.58827	9.47703	9.46186	9.28185	9.348	9.68473	9.50016	9.61718	9.48703	10.0937	9.54164	10.3336	9.65631	10.2349	9.32084	9.75075	9.52923	9.77396	9.655	10.1265	9.50277	9.93447	9.19407	9.75465	9.52088	9.82185	9.67135	9.36404
ENSG00000021762	OSBPL5	oxysterol binding protein like 5	protein_coding	11	-1	3087107	3166739	114879	10.8006	12.019	11.0315	11.7171	10.738	13.1479	10.7169	12.8931	10.4521	12.14	10.4434	11.4309	11.5918	11.2275	12.1027	11.2611	11.7941	11.4341	12.8497	11.331	12.9598	11.1978	12.9146	10.3378	12.4782	10.2799	12.4128	10.8969	12.6298	10.6101	12.2197	10.5766	12.2918	10.6225	12.5306	11.8763	11.6112	11.1948	12.2402	11.5657	11.6322
ENSG00000021776	AQR	aquarius intron-binding spliceosomal factor	protein_coding	15	-1	34851782	34969742	9716	10.3671	9.73359	9.8361	10.2339	10.429	9.89965	10.4383	10.5099	10.3398	9.97968	10.0654	10.0889	10.3417	10.3778	10.4067	10.2641	10.0799	10.1904	10.2839	10.3124	10.4816	10.4137	10.6032	10.2841	10.3082	10.2677	10.577	10.2423	10.2175	10.2174	10.4453	10.3504	10.4146	10.3285	10.2894	9.88182	10.3968	10.1162	10.5226	10.5684	9.77801
ENSG00000022267	FHL1	four and a half LIM domains 1	protein_coding	X	1	136146702	136211359	2273	8.05691	8.39101	8.82244	8.26409	8.6982	8.04713	8.96831	8.6152	8.53345	8.3634	7.7466	8.54635	8.59177	8.74526	8.69682	9.12429	8.72895	8.7287	7.98584	8.25172	7.90237	8.07222	7.71424	8.75741	7.80482	8.3084	7.94227	8.68628	8.75826	8.76121	8.70909	8.81014	8.45662	8.58423	8.67732	8.77346	8.44195	8.85153	8.43239	7.90034	8.32962
ENSG00000022277	RTF2	replication termination factor 2	protein_coding	20	1	56468585	56519449	51507	11.4828	11.1283	11.4969	11.4016	11.368	12.0744	11.8445	12.1387	11.4274	11.884	11.3945	10.9407	11.3695	11.2525	11.4238	11.4098	11.0577	11.3414	12.218	11.4264	11.8708	11.3393	11.9978	11.4411	11.9521	11.6831	12.3316	11.2578	12.2397	11.5446	12.3103	11.162	11.8904	11.4496	11.9383	11.462	11.5864	11.5384	11.8881	11.007	10.4217
ENSG00000022556	NLRP2	NLR family pyrin domain containing 2	protein_coding	19	1	54953130	55001142	55655	8.1337	8.28727	8.31353	7.98512	8.77186	8.23733	8.50535	7.85761	6.03305	5.90225	5.04943	8.26271	8.28346	8.05919	8.03781	8.49369	8.60904	8.65111	8.21543	7.30935	6.50267	7.48205	6.69484	8.41326	7.87598	8.18373	7.94227	7.316	6.64358	6.65587	6.29879	8.13661	7.56268	8.13966	7.75772	7.52342	6.49126	7.27328	7.11494	8.53433	9.14897
ENSG00000022567	SLC45A4	solute carrier family 45 member 4	protein_coding	8	-1	141207166	141308305	57210	12.6083	12.9371	13.3312	12.7181	12.8547	13.4153	13.1989	12.9556	12.7584	12.3382	12.0806	13.0362	12.9348	12.927	12.7923	13.2679	13.1268	13.1848	13.4328	12.634	12.4849	12.7794	12.9536	12.9159	13.5482	12.9705	13.2763	12.5924	12.7784	12.8115	11.9128	12.6627	12.7168	12.6517	12.829	12.8414	12.0442	12.8592	12.1943	12.0478	12.5002
ENSG00000022840	RNF10	ring finger protein 10	protein_coding	12	1	120533480	120577588	9921	13.4035	13.6322	14.4404	13.8744	13.2243	13.964	14.3806	14.2985	14.9325	15.4643	14.5978	13.6878	13.9834	13.5702	14.0478	14.6168	14.7954	14.3793	14.3832	13.5395	14.2896	13.1559	14.5133	13.6728	14.0493	14.1688	14.415	14.5054	15.8298	14.8949	15.2301	13.7239	14.0836	13.8331	14.6104	14.4394	14.0013	14.1442	13.9592	12.8938	13.0222
ENSG00000022976	ZNF839	zinc finger protein 839	protein_coding	14	1	102317377	102342702	55778	9.32487	9.39755	9.42007	9.02672	9.46495	9.09617	9.72715	8.52933	9.32358	8.77206	9.41732	9.65104	9.45808	9.37305	9.08279	9.48743	9.68052	9.51885	9.25705	9.57655	8.86213	9.46532	8.73095	9.57008	9.23007	9.48951	8.77724	9.32974	8.92232	9.50848	8.89532	9.4668	9.09712	9.468	9.08025	9.3521	8.96696	9.42568	8.76614	8.94781	9.81078
ENSG00000023041	ZDHHC6	zinc finger DHHC-type palmitoyltransferase 6	protein_coding	10	-1	112424428	112447572	64429	9.80311	9.54868	9.58367	9.86769	9.79895	9.75456	9.81937	10.2752	9.67879	9.40755	9.71253	9.7676	9.74443	9.72184	9.86682	9.72091	9.57936	9.59938	9.89569	9.78535	9.77658	9.81628	10.0045	9.733	10.1326	9.84253	10.1323	9.74343	10.0524	9.69818	9.97074	9.62722	9.93436	9.82772	9.90461	9.47475	9.80861	9.55689	9.8487	9.98988	9.57315
ENSG00000023171	GRAMD1B	GRAM domain containing 1B	protein_coding	11	1	123358428	123627774	57476	9.29735	12.2377	9.29545	12.1364	9.27902	12.8296	9.24776	13.3497	9.43048	11.9735	9.4823	9.23825	9.8221	9.17237	11.2842	9.28652	10.5417	9.57061	12.9088	9.5185	12.6295	9.55369	14.0492	9.63545	14.1761	9.60671	13.3668	9.37558	13.8602	9.6554	12.5828	9.12734	12.5749	9.40609	12.8116	9.31822	11.1983	9.23058	11.837	10.8078	9.43383
ENSG00000023191	RNH1	ribonuclease/angiogenin inhibitor 1	protein_coding	11	-1	494512	507300	6050	11.9958	13.5795	12.8381	13.1159	11.9708	13.9156	12.0714	13.229	12.0056	13.492	12.3903	12.1054	12.143	11.8774	12.5077	11.9048	12.683	11.9813	12.6885	12.4209	13.6654	12.1548	13.3239	12.0351	12.9944	12.0646	12.9747	11.9528	12.7445	11.9616	13.088	11.9618	13.0034	11.861	12.8612	12.0989	12.4627	11.7127	12.5446	12.1196	12.5542
ENSG00000023228	NDUFS1	NADH:ubiquinone oxidoreductase core subunit S1	protein_coding	2	-1	206114817	206159509	4719	10.7137	10.8531	10.6346	10.6434	10.6798	10.831	10.9288	10.7052	10.7515	10.7886	10.7401	10.708	10.7564	10.6434	10.6468	10.7487	10.8137	10.664	10.6844	10.7261	10.9313	10.7183	10.9001	10.7511	10.7641	10.6121	10.7896	10.6323	10.5509	10.4053	10.7521	10.662	10.7433	10.5588	10.6816	10.6113	10.7712	10.614	10.7252	10.5904	11.0705
ENSG00000023287	RB1CC1	RB1 inducible coiled-coil 1	protein_coding	8	-1	52622458	52745843	9821	10.8271	9.23986	10.1933	10.1988	10.675	10.1629	11.1072	10.7974	10.6649	9.84339	10.2894	10.3289	10.592	10.7468	10.6468	10.5479	10.0039	10.2837	10.5577	10.48	9.98358	10.4811	10.881	10.3976	10.642	10.6792	10.8252	10.1474	10.5461	10.4733	10.5666	10.4729	10.5389	10.5197	10.3673	9.87361	10.3479	10.5562	10.3605	10.4049	9.66307
ENSG00000023318	ERP44	endoplasmic reticulum protein 44	protein_coding	9	-1	99979185	100099052	23071	10.5178	10.5857	10.3733	11.3412	10.5241	11.3942	10.9731	12.3179	10.7128	11.5333	10.505	10.118	10.7325	10.573	11.0973	10.455	10.6742	10.3722	11.7691	10.4284	11.661	10.351	12.3081	10.454	12.1383	10.6948	12.1004	10.3545	12.1746	10.4998	12.0593	10.5489	12.0444	10.5254	11.967	10.4104	11.281	10.3854	11.5847	10.9137	9.65105
ENSG00000023330	ALAS1	5'-aminolevulinate synthase 1	protein_coding	3	1	52198086	52214327	211	10.4791	10.2815	10.9496	10.5748	10.3513	11.2473	10.5734	10.855	10.998	10.9847	10.7049	10.2703	10.4823	10.4353	10.5701	10.5886	10.2479	10.5849	10.7135	10.5932	10.9185	10.6332	10.7529	10.6356	10.8548	10.9355	11.1336	10.525	11.0929	11.0216	11.5274	10.6203	11.1927	10.7914	11.0097	10.4922	10.6434	10.5316	10.89	10.488	10.1635
ENSG00000023445	BIRC3	baculoviral IAP repeat containing 3	protein_coding	11	1	102317450	102339403	330	11.3881	10.9428	11.0269	11.312	11.5968	11.078	11.0538	11.238	11.2528	11.0867	11.1156	11.0493	11.2987	11.3788	11.2321	10.5704	10.6323	10.4406	10.3106	10.7727	10.6142	10.865	10.7282	11.128	10.6279	10.7459	10.9615	11.2729	10.4901	11.0895	10.5639	11.3158	11.1877	11.1246	11.1337	11.1006	11.6062	11.4291	11.4526	11.7424	11.2051
ENSG00000023516	AKAP11	A-kinase anchoring protein 11	protein_coding	13	1	42272152	42323261	11215	9.98317	9.2033	9.0422	9.87955	9.85448	9.29197	9.81353	9.8033	9.7945	9.2855	9.56033	9.92073	9.7646	9.68091	9.68222	9.46701	9.33679	9.56479	9.30101	9.82764	9.32381	9.65465	9.50397	9.77024	9.64034	9.66193	9.79025	9.81963	9.52372	9.50638	9.31714	9.92172	9.75861	9.77023	9.63342	9.19626	10.0116	9.64053	9.66378	10.381	9.99722
ENSG00000023572	GLRX2	glutaredoxin 2	protein_coding	1	-1	193090866	193106114	51022	7.85495	6.94764	7.53666	7.73343	7.61529	7.72759	7.58253	7.63414	7.84456	7.69365	7.2724	7.66945	7.80957	7.907	7.63712	7.56041	7.22206	7.47722	7.69229	7.71223	7.70203	7.48926	7.87737	7.6886	7.4321	7.50389	7.59292	7.48537	7.545	7.77118	7.85392	7.6818	7.56653	7.60411	7.72649	7.53738	7.86839	7.2641	7.65223	7.78451	6.91285
ENSG00000023608	SNAPC1	small nuclear RNA activating complex polypeptide 1	protein_coding	14	1	61762420	61796428	6617	5.73451	5.84278	5.56962	5.76479	5.78239	5.73439	5.82595	5.91116	5.88105	6.21896	6.12655	6.1558	5.75358	6.04531	5.9321	5.52347	5.81902	5.98065	5.9453	5.71181	5.40858	5.7641	6.09328	6.42727	5.64479	6.20512	5.47438	5.70841	5.7874	5.37367	5.19257	5.82526	5.66751	5.97889	5.85645	5.2275	5.67753	5.6679	5.75921	6.1975	5.97998
ENSG00000023697	DERA	deoxyribose-phosphate aldolase	protein_coding	12	1	15911302	16037381	51071	7.93345	8.05424	8.12517	8.38145	8.03034	8.50954	8.40013	8.96397	8.26023	8.62659	8.23063	7.86786	8.10493	7.99593	8.09019	7.87187	7.87086	7.56171	8.33093	8.07693	8.68042	8.05777	8.63805	7.76453	8.32039	8.13607	8.80973	7.97471	8.66286	7.89165	9.03723	7.96944	8.54873	8.13966	8.64432	7.93524	8.66773	8.15944	8.60141	7.98563	7.50196
ENSG00000023734	STRAP	serine/threonine kinase receptor associated protein	protein_coding	12	1	15882387	15903478	11171	10.1879	9.49385	9.97323	10.1072	9.95838	9.66717	10.2552	10.2142	10.308	10.0916	10.2807	9.75958	10.1046	9.97763	10.124	9.98659	9.89461	9.84495	10.1028	10.2313	10.3189	9.97191	10.3008	10.0083	10.0175	10.0777	10.2263	10.0322	10.5144	10.0408	10.4189	9.9576	10.0443	9.99983	10.0162	9.99081	10.0654	10.1857	10.1412	10.0117	9.45373
ENSG00000023839	ABCC2	ATP binding cassette subfamily C member 2	protein_coding	10	1	99782640	99852594	1244	7.10364	6.6605	7.0819	7.1811	7.16075	7.08267	7.26543	6.9411	6.92854	6.62573	6.81218	7.35622	7.15136	7.34094	7.23261	7.36028	7.15813	7.07835	6.99921	7.32338	6.36716	7.11318	6.55064	7.45635	7.25622	7.16609	7.10031	7.01718	6.73545	7.21544	6.53869	7.2802	7.01061	7.29491	6.97615	7.21988	7.19684	7.23621	6.88579	7.34182	7.26039
ENSG00000023892	DEF6	DEF6 guanine nucleotide exchange factor	protein_coding	6	1	35297818	35321771	50619	12.9053	13.4498	13.4568	12.7501	12.8985	13.4731	13.1426	12.6647	12.7433	13.2559	12.8606	13.0527	12.7885	12.6879	12.7218	13.1176	13.1773	13.1548	13.1044	12.7886	12.7812	12.6447	12.2961	12.9027	13.0731	12.9408	13.0103	12.8884	13.0117	13.0907	13.135	12.8349	13.1314	12.9075	12.941	13.0213	12.6682	12.783	12.7695	12.419	13.2738
ENSG00000023902	PLEKHO1	pleckstrin homology domain containing O1	protein_coding	1	1	150149183	150164720	51177	12.9702	14.301	13.4127	14.2071	12.9667	15.0893	13.0739	14.9255	13.1172	14.6629	13.1056	12.5804	13.0703	12.728	13.5053	12.6885	13.2298	12.7064	14.3951	13.0095	14.4949	12.8808	15.0832	12.8562	14.7337	12.8394	14.428	12.9545	14.883	13.3371	14.6223	12.8747	14.5185	13.0412	14.5472	13.1365	13.7755	13.0446	14.1703	13.4653	12.713
ENSG00000023909	GCLM	glutamate-cysteine ligase modifier subunit	protein_coding	1	-1	93885199	93909456	2730	8.2494	7.98293	8.47558	7.91182	8.12982	7.61976	8.66525	7.74004	8.3955	8.14865	7.91772	8.37624	8.23467	8.36975	8.23678	8.48016	8.38741	8.3863	8.08212	7.99624	7.50612	7.92606	7.78904	7.93847	7.89323	8.11437	7.80148	8.0788	8.11119	8.16558	8.16822	8.60416	8.0063	8.20686	8.02056	8.29246	8.13234	8.2032	7.87297	8.13244	8.26346
ENSG00000024048	UBR2	ubiquitin protein ligase E3 component n-recognin 2	protein_coding	6	1	42564029	42693505	23304	12.7938	12.6432	12.5706	12.9119	12.9601	13.0821	13.512	13.7153	12.8404	12.4514	12.4243	12.613	12.8402	12.6653	13.0273	13.0468	12.9082	12.8958	13.672	12.7053	12.8302	12.7667	13.8007	12.6567	13.7783	12.8486	13.3418	12.5359	13.1855	12.7815	12.7672	12.8062	13.3633	12.8406	13.3139	12.4421	12.688	12.7924	12.7891	12.7422	12.357
ENSG00000024422	EHD2	EH domain containing 2	protein_coding	19	1	47713422	47743134	30846	5.03299	5.64883	5.56962	5.29419	4.83749	5.14645	5.18306	5.75374	5.90382	5.9885	5.21638	4.78902	4.9586	4.57843	5.18091	4.89435	5.48353	4.91225	5.16009	4.74106	4.63435	4.41093	4.84424	4.57581	4.47747	4.57911	4.77818	5.01697	5.87251	5.11616	5.50825	5.62086	5.14658	5.08568	5.5958	5.55136	5.41198	5.37966	5.18185	4.28133	5.17231
ENSG00000024862	CCDC28A	coiled-coil domain containing 28A	protein_coding	6	1	138773769	138793319	25901	9.35722	8.8243	9.5064	9.50766	9.3076	9.80729	9.92061	10.0139	9.50667	9.35575	9.42364	9.3852	9.59312	9.37802	9.5158	9.38232	9.28744	9.22786	9.77381	9.20598	9.49179	9.24308	9.66872	9.39635	9.88168	9.8075	9.89775	9.2801	9.92285	9.20224	9.68805	9.41613	9.80155	9.58977	9.67212	9.23309	9.45616	9.52853	9.58839	9.03831	8.63531
ENSG00000025039	RRAGD	Ras related GTP binding D	protein_coding	6	-1	89364616	89412273	58528	9.55612	8.54737	9.93933	9.20231	9.31817	9.5086	9.96342	9.42971	9.51749	9.42274	9.28827	9.08234	9.41497	9.56814	9.07127	9.40754	8.61498	9.18105	8.92231	8.98195	9.1218	9.11415	8.73568	9.27419	8.99495	9.68784	10.1082	9.10712	9.05199	9.59959	9.62265	9.24816	9.3998	9.34354	9.1967	8.93999	9.43784	9.33906	9.15846	8.18144	8.14105
ENSG00000025156	HSF2	heat shock transcription factor 2	protein_coding	6	1	122399551	122433119	3298	7.50239	6.51972	7.22875	7.02886	7.43873	6.98914	7.55473	6.6665	7.85029	6.98303	7.58657	8.10437	7.82065	7.8171	7.32316	7.53441	7.09976	7.41366	6.36437	7.75419	6.85964	7.57982	6.80773	7.64907	6.72861	7.92163	6.70294	7.73408	7.18873	7.49489	7.03588	7.58294	7.22083	7.7785	7.11977	7.39126	7.18428	7.69778	7.59282	7.91201	7.5839
ENSG00000025293	PHF20	PHD finger protein 20	protein_coding	20	1	35771974	35950370	51230	11.5356	11.2177	11.765	11.354	11.6798	11.5399	11.8771	11.5227	11.6648	11.475	11.5794	11.5318	11.5845	11.664	11.4441	11.7416	11.5082	11.7018	11.4898	11.6256	11.6237	11.6227	11.3293	11.7845	11.6855	11.8838	11.8306	11.4517	10.9695	11.5774	11.2619	11.7035	11.5704	11.5824	11.3939	11.6019	11.3935	11.6549	11.3865	11.2863	11.4064
ENSG00000025434	NR1H3	nuclear receptor subfamily 1 group H member 3	protein_coding	11	1	47248300	47269033	10062	7.91906	7.92185	8.11363	8.01235	7.75701	9.08272	7.52639	8.45674	7.7497	7.75103	7.56954	7.59189	7.62607	7.71072	7.69093	7.736	7.98089	7.7989	8.03478	8.09743	9.36203	8.20052	8.71189	7.94935	8.07805	7.89641	8.18823	7.99165	8.317	7.94212	8.56113	7.74412	8.39104	7.70063	8.5042	8.11332	8.11595	7.71805	8.55865	7.92358	7.83562
ENSG00000025708	TYMP	thymidine phosphorylase	protein_coding	22	-1	50525752	50530032	1890	12.415	14.9972	13.1441	14.7907	13.2117	16.2565	13.711	15.9059	12.8575	15.8431	13.2218	12.514	13.8353	12.5587	14.7357	12.9418	14.7424	13.0522	15.8339	13.3988	16.1051	13.2752	16.3013	12.6689	15.5307	12.5928	15.1768	12.4991	15.4529	12.8079	15.1127	12.7966	15.5119	13.0402	15.6178	12.9336	14.7577	12.6208	15.005	14.1623	12.6519
ENSG00000025770	NCAPH2	non-SMC condensin II complex subunit H2	protein_coding	22	1	50508224	50524780	29781	9.8468	10.7428	10.422	10.0134	10.0605	10.0338	10.1876	9.46096	9.93428	10.1866	9.98868	10.2894	10.0841	9.92546	10.0701	10.1598	10.5464	10.3546	10.0836	10.079	9.87148	10.0322	9.48725	10.0904	9.80867	9.97922	9.53949	10.1091	9.71764	9.96662	9.30437	10.1479	9.93954	10.1104	9.81605	10.417	9.94366	10.2203	9.96195	9.80856	10.6917
ENSG00000025772	TOMM34	translocase of outer mitochondrial membrane 34	protein_coding	20	-1	44942130	44960397	10953	8.23398	8.51559	8.62529	8.52439	8.51725	8.6978	8.22925	8.55273	8.48647	8.7917	8.88101	8.66107	8.68245	8.66626	8.88304	8.29936	8.45192	8.42541	8.52602	8.84571	9.31344	8.90426	9.14042	8.82977	8.58722	8.67355	8.70505	8.3996	8.69158	8.28275	8.67969	8.33571	8.50541	8.52154	8.36932	8.95563	9.00658	8.87575	9.04582	8.83908	8.87855
ENSG00000025796	SEC63	SEC63 homolog, protein translocation regulator	protein_coding	6	-1	107867756	107958208	11231	10.4494	9.49151	9.84659	10.2557	10.2231	9.48834	10.1801	10.0097	10.1867	9.80334	10.2213	9.90917	10.284	10.2945	10.2014	10.1567	9.89339	10.2083	10.0932	10.2368	10.2197	10.2318	10.2992	10.3337	9.99173	10.3843	10.1082	10.113	9.95161	10.1772	10.0086	10.2786	10.0208	10.2431	9.9704	10.0933	10.0646	10.3545	10.177	10.2666	9.54188
ENSG00000025800	KPNA6	karyopherin subunit alpha 6	protein_coding	1	1	32108056	32176563	23633	11.1422	11.1813	11.3676	11.2029	11.2067	11.4546	11.2071	11.3615	11.3589	11.6916	11.3152	11.0532	11.3256	11.3095	11.3489	11.3059	11.2593	11.394	11.4602	11.3035	11.6502	11.3442	11.5857	11.3129	11.3865	11.3589	11.402	11.2827	11.6032	11.4433	11.552	11.3091	11.4543	11.3039	11.3465	11.41	11.3515	11.3422	11.3368	11.2615	11.2115
ENSG00000026025	VIM	vimentin	protein_coding	10	1	17228241	17237593	7431	15.1903	15.5588	15.943	15.6148	15.2569	15.6822	15.8513	15.6377	14.9701	15.439	15.4316	15.1215	15.189	15.0496	15.0096	15.1402	15.2452	15.1772	15.0028	15.2729	15.9694	14.9676	15.4193	15.1504	15.3431	15.2809	15.3723	15.1342	15.5632	15.3945	15.9401	15.1754	15.2817	15.0972	15.1562	14.986	15.0474	14.8051	14.7751	14.623	14.961
ENSG00000026036	RTEL1-TNFRSF6B	RTEL1-TNFRSF6B readthrough (NMD candidate)	protein_coding	20	1	63659300	63698684	100533107	6.73659	7.26531	6.08962	6.50369	6.72207	6.68897	5.97666	6.29764	6.54364	6.35381	6.56945	7.04243	6.53352	6.39007	6.75619	7.25266	7.06529	7.0451	6.66579	7.05551	6.94322	7.00643	6.65512	6.47372	6.54274	6.36284	6.05678	6.68138	6.16829	6.31256	6.42385	6.58912	6.08536	6.36832	6.44316	6.98484	6.1694	6.35472	6.55092	6.68386	7.26943
ENSG00000026103	FAS	Fas cell surface death receptor	protein_coding	10	1	88953813	89029605	355	10.5074	11.0646	10.3877	11.5233	10.7819	11.7294	11.1929	12.5312	10.1957	11.0651	10.0119	10.8039	10.9712	10.7614	11.5655	10.3595	10.6591	10.1857	12.4447	9.98978	10.8848	10.1412	12.8137	10.3645	12.2968	10.4604	11.7875	10.2506	12.3978	10.3678	11.5998	10.3403	11.816	10.3263	11.8353	9.67853	10.8094	10.2941	11.0811	11.0965	10.0426
ENSG00000026297	RNASET2	ribonuclease T2	protein_coding	6	-1	166922113	166957191	8635	14.0133	14.3245	14.4155	13.8942	13.7212	14.3607	13.8256	13.7216	14.366	14.2905	14.2916	14.4764	14.2312	14.2659	14.1576	14.6411	14.516	14.601	14.7955	14.0134	14.1335	14.0955	13.8148	14.245	14.1971	14.2706	14.1654	13.75	13.7745	13.971	14.0048	14.3008	14.397	14.4156	14.3702	14.0285	13.5959	13.973	13.8064	13.6623	14.3719
ENSG00000026508	CD44	CD44 molecule (Indian blood group)	protein_coding	11	1	35138882	35232402	960	13.61	12.8533	13.3929	13.4503	13.6989	12.9713	13.7881	13.8286	13.5956	12.9515	13.6502	13.406	13.7356	13.7538	13.5332	13.579	13.3881	13.5982	13.4063	13.6211	13.5826	13.5435	13.3872	13.5189	13.0345	13.4649	13.1016	13.4998	13.4393	13.6705	13.7749	13.8365	13.5818	13.7394	13.4351	13.1693	13.2809	13.2178	13.1753	13.669	13.1062
ENSG00000026559	KCNG1	potassium voltage-gated channel modifier subfamily G member 1	protein_coding	20	-1	51003656	51023107	3755	5.80079	6.48222	5.60441	6.00634	6.64508	5.47324	5.50342	5.05462	7.55295	7.55319	7.40644	7.06354	6.97365	7.32038	6.95867	7.46727	7.73541	7.26304	6.66579	6.2944	5.40858	6.25319	4.92076	6.76207	5.64479	5.90318	5.37329	9.08626	7.55756	8.61739	6.90579	7.52018	5.78119	7.34704	5.47015	7.34435	7.06598	7.38754	6.40511	8.00754	8.14105
ENSG00000026652	AGPAT4	1-acylglycerol-3-phosphate O-acyltransferase 4	protein_coding	6	-1	161129967	161274061	56895	10.1193	10.0238	9.82377	10.0933	9.93567	9.86604	9.66798	10.0139	9.58762	9.31292	9.33594	9.92073	9.70918	9.68492	9.79509	10.7079	10.5952	10.5985	10.5922	10.1994	10.2954	9.98086	9.62608	9.35813	9.51241	9.30086	9.23232	9.80215	10.1384	10.0523	10.2053	10.2241	9.78847	9.9419	9.48607	9.66908	8.98511	9.32374	9.23219	9.89914	9.8874
ENSG00000026751	SLAMF7	SLAM family member 7	protein_coding	1	1	160739057	160754821	57823	10.6885	10.9513	10.5181	11.1134	10.4659	12.1364	10.3429	12.3549	10.3347	11.7569	10.0795	10.2429	10.7074	10.317	10.8091	11.0214	11.0084	11.0551	11.4654	10.2697	11.4269	10.451	11.6559	9.79002	10.4819	9.69516	11.5806	10.6817	11.3241	10.1837	11.7362	10.8645	11.6588	10.962	11.7641	10.8997	11.3129	10.4891	12.0107	11.0164	10.592
ENSG00000026950	BTN3A1	butyrophilin subfamily 3 member A1	protein_coding	6	1	26402237	26415208	11119	12.7492	13.2077	12.5445	13.4438	12.917	13.7266	12.9027	14.0741	12.5651	13.0416	12.4151	12.9896	13.1864	12.9971	13.6924	13.0847	13.317	13.1646	14.3004	12.7118	13.3118	12.8937	14.0842	12.6929	14.187	12.7207	13.8612	12.7973	14.2125	12.9061	13.4816	12.8133	13.8268	12.8654	13.9063	13.0393	13.2136	12.9599	13.5685	13.3789	12.9129
ENSG00000027001	MIPEP	mitochondrial intermediate peptidase	protein_coding	13	-1	23730189	23889400	4285	7.1783	7.20946	6.95768	7.16172	7.12086	5.99286	6.98835	6.32548	7.35745	7.07609	7.32753	7.04243	7.18612	6.96135	7.22218	7.00006	7.21422	7.01106	6.86057	7.30935	7.08476	6.72918	6.84346	7.05315	6.4979	7.24834	6.4647	7.05003	6.84252	6.9568	6.47091	7.36209	6.97041	7.35555	6.77607	7.15787	7.01719	7.30942	7.08931	7.25267	7.24212
ENSG00000027075	PRKCH	protein kinase C eta	protein_coding	14	1	61187559	61550976	5583	11.7973	11.817	11.7869	11.3087	11.8125	10.7497	11.7247	10.4751	11.4901	10.7104	11.3338	12.0341	11.9293	11.7882	11.5588	12.0208	12.0572	12.0682	11.4565	11.4757	10.5626	11.5009	10.5316	11.6183	10.8895	11.4574	10.7768	11.6476	10.7913	11.5981	10.3319	11.9427	11.1849	11.8442	11.2075	12.0653	11.2729	11.8599	11.5344	11.6846	12.47
ENSG00000027697	IFNGR1	interferon gamma receptor 1	protein_coding	6	-1	137197485	137219449	3459	11.8588	10.696	11.5966	11.5675	11.6529	11.2879	12.3129	12.1324	11.9577	11.4702	11.8879	11.3267	11.496	11.4626	11.3302	11.4485	10.8749	11.1515	11.4956	11.5508	11.473	11.4631	11.6819	11.5064	11.9806	12.1815	12.113	11.4024	11.9023	11.6263	12.247	11.5036	11.9642	11.7617	11.9097	11.1963	11.8302	11.8027	11.769	11.3987	10.2525
ENSG00000027847	B4GALT7	beta-1,4-galactosyltransferase 7	protein_coding	5	1	177600132	177610330	11285	9.41471	10.1897	10.1698	9.73524	9.09246	9.38256	9.02331	9.28006	9.89472	10.809	10.0203	9.27922	9.12293	9.20441	9.30814	9.07791	9.2706	9.28388	9.04671	9.55746	9.56789	9.20865	9.30529	9.07277	9.13189	9.17037	9.00674	9.35829	9.3255	9.14691	9.16643	9.23306	9.38467	9.27592	9.59797	9.66908	9.4352	9.41539	9.38852	9.19435	9.22737
ENSG00000027869	SH2D2A	SH2 domain containing 2A	protein_coding	1	-1	156806243	156816848	9047	10.3305	10.6319	10.1459	9.65642	10.4035	9.3342	9.96518	9.41063	9.95697	9.65907	9.42835	10.0274	10.2568	9.95676	9.98973	11.1882	11.4491	11.3156	11.1054	10.2433	9.96714	10.2751	9.10798	10.0443	9.10256	9.40275	9.27947	10.0444	9.95161	10.0071	9.26204	10.5825	10.0249	10.3477	10.0834	11.231	9.9821	10.5757	11.0166	9.97191	10.507
ENSG00000028116	VRK2	VRK serine/threonine kinase 2	protein_coding	2	1	57907629	58159920	7444	7.91906	8.80565	7.70787	9.36727	7.92346	9.6245	8.04865	10.1733	8.02243	9.37409	8.0946	7.71005	8.495	7.7316	8.71546	7.47413	8.40809	7.38079	8.97336	8.06449	9.41389	7.95754	9.94044	7.49405	9.64034	7.80449	9.73093	7.644	9.59839	7.50333	9.85066	8.04064	9.61785	8.12484	9.54385	7.79718	9.44833	8.00866	9.76659	8.89594	7.61965
ENSG00000028137	TNFRSF1B	TNF receptor superfamily member 1B	protein_coding	1	1	12166991	12209228	7133	14.8645	15.6787	15.6582	15.5688	14.931	16.5543	15.4231	16.0146	14.8789	15.6494	14.8718	14.579	14.9175	14.6795	14.9201	15.0236	15.2433	15.0605	15.6455	14.8565	16.118	14.8554	15.6369	14.9286	15.8709	14.9798	16.1873	14.6651	15.5461	15.0707	15.8314	14.8747	15.8397	14.8085	15.8103	15.0901	15.3812	14.8916	15.5877	14.6416	14.6708
ENSG00000028203	VEZT	vezatin, adherens junctions transmembrane protein	protein_coding	12	1	95217746	95302799	55591	9.01593	8.4784	8.54165	8.91009	8.97931	8.3614	8.74515	8.83154	8.68836	8.73604	8.89016	8.91909	8.80442	8.88671	8.78061	8.44577	8.57286	8.68104	8.17962	8.97533	8.67233	8.8578	8.81823	8.68447	8.49427	8.77379	8.85491	8.89261	8.60968	8.62126	8.60348	8.86437	8.76118	8.92634	8.7515	8.54434	8.84312	8.75363	8.74723	9.16544	8.67993
ENSG00000028277	POU2F2	POU class 2 homeobox 2	protein_coding	19	-1	42086110	42196585	5452	12.5498	12.8007	12.8686	13.2626	12.6757	13.5072	12.5024	13.4466	12.5777	13.5795	13.0727	12.1649	12.6573	12.7201	12.9567	12.1905	12.4638	12.5083	12.6828	12.8972	13.9177	13.1638	13.575	12.5308	12.6687	12.5086	13.2105	12.647	12.7074	12.6824	13.0808	12.4479	12.855	12.5492	12.9962	12.7843	12.9857	12.4309	13.0386	12.7923	12.456
ENSG00000028310	BRD9	bromodomain containing 9	protein_coding	5	-1	850291	892801	65980	10.7487	10.9981	10.7035	10.665	10.6859	10.8377	10.4345	10.4126	10.5711	10.8234	10.8129	10.7961	10.6489	10.5944	10.7552	10.8128	10.9666	10.9163	10.5908	10.6711	10.6691	10.747	10.6071	10.6811	10.4268	10.5966	10.2853	10.7288	10.3092	10.5875	10.3798	10.6253	10.4524	10.6852	10.5689	10.7523	10.5362	10.6495	10.4977	10.5849	11.2456
ENSG00000028528	SNX1	sorting nexin 1	protein_coding	15	1	64094123	64146090	6642	12.306	12.4298	12.1255	12.3457	12.1365	12.5936	12.2222	12.468	12.1568	12.4468	12.266	12.3917	12.299	12.1249	12.2957	12.1435	12.1336	12.1387	12.3594	12.2411	12.5314	12.2012	12.5181	12.1658	12.4578	12.2797	12.5081	12.178	12.4692	12.2109	12.6537	12.1561	12.3535	12.1876	12.3659	12.0835	12.2916	12.1819	12.3552	12.1482	12.3873
ENSG00000028839	TBPL1	TATA-box binding protein like 1	protein_coding	6	1	133952170	133990432	9519	7.7558	7.28706	7.95445	7.95737	8.05586	7.93171	8.42077	8.90611	8.39941	8.2487	7.92666	7.79427	8.11844	8.15882	8.14624	8.01489	7.67972	7.7989	8.22249	7.86363	8.1382	7.86095	8.39069	8.01296	8.25521	7.98281	8.67514	7.92852	8.80632	7.83935	8.65976	8.10374	8.5429	7.98414	8.39931	7.80872	8.46542	8.00316	8.48554	8.15715	7.25129
ENSG00000029153	ARNTL2	aryl hydrocarbon receptor nuclear translocator like 2	protein_coding	12	1	27332836	27425289	56938	4.95223	5.71662	4.82592	6.28612	4.59018	6.4559	4.67182	6.40583	5.38726	6.41666	5.33557	4.45403	5.16226	5.06189	5.73562	4.58022	5.84007	4.7823	6.80489	4.95882	6.7555	4.8417	7.36869	5.05848	6.40368	5.24631	6.3155	5.01697	6.96118	5.48531	7.4038	4.94865	6.72296	4.84008	6.82632	4.89063	6.07584	5.10039	6.48651	5.87123	4.45063
ENSG00000029363	BCLAF1	BCL2 associated transcription factor 1	protein_coding	6	-1	136256627	136289851	9774	11.8322	10.8477	11.0864	11.5564	11.6091	10.9919	11.7856	11.7509	11.4656	11.1382	11.3354	11.3311	11.6174	11.5832	11.6531	11.6908	11.4466	11.5065	11.8135	11.6622	11.4671	11.5014	11.9864	11.5808	11.7178	11.6632	11.6476	11.3796	11.6138	11.2736	11.4004	11.4924	11.4896	11.5097	11.4475	11.2187	11.434	11.4168	11.4409	11.7379	10.9517
ENSG00000029364	SLC39A9	solute carrier family 39 member 9	protein_coding	14	1	69398015	69462390	55334	10.1298	10.2363	10.1628	10.3364	10.321	10.2417	10.6042	10.6385	10.36	10.4451	10.2963	10.2021	10.3369	10.276	10.2836	10.2271	10.2575	10.0997	10.3056	10.4056	10.3635	10.2286	10.5411	10.3532	10.7464	10.419	10.529	10.0857	10.0766	10.1745	10.335	10.4573	10.5222	10.1291	10.4689	10.1443	10.343	10.1881	10.2745	10.3036	10.0439
ENSG00000029534	ANK1	ankyrin 1	protein_coding	8	-1	41653220	41896762	286	10.7432	11.0536	11.8543	11.2511	10.8115	11.1582	12.0254	11.8073	12.7559	13.1883	12.1704	10.7393	10.9393	10.6638	11.0238	11.7256	11.9385	11.4916	11.019	10.6274	11.6445	9.91966	11.2727	11.3569	11.2735	11.967	12.393	12.3532	13.7403	12.8491	12.9744	10.6748	10.8143	10.8525	11.5878	12.1895	11.6625	11.8851	11.5098	9.47131	9.94335
ENSG00000029639	TFB1M	transcription factor B1, mitochondrial	protein_coding	6	-1	155256134	155314493	51106	7.90938	6.80376	7.41943	7.41995	7.59219	7.15331	7.60077	7.21605	7.5317	7.26846	7.49933	7.62058	7.40828	7.7212	7.64493	7.64179	7.54901	7.59646	7.62989	7.658	7.46915	7.43055	7.07118	7.46397	7.37174	7.49551	7.36142	7.58561	6.96118	7.59301	7.69628	7.79798	7.56653	7.70063	7.34259	7.32031	7.70258	7.6703	7.58064	7.79084	7.90675
ENSG00000029725	RABEP1	rabaptin, RAB GTPase binding effector protein 1	protein_coding	17	1	5282265	5386340	9135	10.6571	10.0541	10.3328	10.4942	10.5932	10.3202	10.5894	10.5898	10.6682	10.1717	10.5612	10.5262	10.5082	10.5305	10.5464	10.5059	10.1805	10.4944	10.391	10.6921	10.3292	10.621	10.5863	10.5955	10.6059	10.5519	10.7495	10.5613	10.3203	10.385	10.4144	10.6852	10.5869	10.6521	10.5438	10.456	10.816	10.6877	10.7328	10.7937	10.2683
ENSG00000029993	HMGB3	high mobility group box 3	protein_coding	X	1	150980509	150990771	3149	5.73451	4.79142	6.15991	5.56577	5.67299	4.98742	5.85745	5.05462	5.70997	5.36194	5.86669	5.25783	5.00217	4.98774	5.46912	5.3144	5.1423	5.63598	5.90988	5.93457	5.18458	5.40046	5.35253	5.49816	5.19547	5.70805	5.01052	5.70841	5.69658	5.5205	5.72334	5.23927	4.95495	5.73328	5.66585	5.26381	5.6208	5.34333	5.18185	5.2201	4.78479
ENSG00000030066	NUP160	nucleoporin 160	protein_coding	11	-1	47778087	47848555	23279	10.3113	10.2788	9.8431	10.2938	10.262	9.96463	10.1981	10.3622	10.2035	10.0836	10.2339	10.5119	10.335	10.2032	10.3929	10.2139	10.1865	10.1296	10.0383	10.4469	10.2197	10.3657	10.4245	10.2658	10.6735	10.2113	10.1721	10.2784	10.2096	10.1016	10.1828	10.3544	10.3747	10.1191	10.1967	10.1051	10.5454	10.3339	10.5082	10.5776	10.3439
ENSG00000030110	BAK1	BCL2 antagonist/killer 1	protein_coding	6	-1	33572547	33580293	578	10.4742	11.8505	10.8858	11.7109	10.2855	12.4209	10.4966	12.2267	10.5746	12.3024	10.64	10.2646	10.5968	10.3469	11.2867	10.6548	11.273	10.6524	12.3332	10.3883	11.9681	10.31	12.2028	10.1922	12.2952	10.3418	12.1837	10.4111	12.6231	10.6485	12.4232	10.3692	11.8902	10.3855	11.78	10.8888	11.7393	10.7063	12.0247	10.8086	10.3289
ENSG00000030419	IKZF2	IKAROS family zinc finger 2	protein_coding	2	-1	212999691	213152427	22807	8.44616	7.65604	7.51923	7.89436	8.14178	6.51112	7.83441	6.75052	8.53345	7.1513	7.94436	8.35083	8.17126	8.32242	8.25728	7.9278	7.44587	7.9675	7.42454	8.29496	6.99633	8.29387	6.71429	8.17927	7.29577	7.98281	7.37392	7.75409	6.84252	7.66995	6.74366	8.16419	7.42118	8.19745	7.31481	7.7013	7.85264	8.3004	7.97414	8.61499	8.37627
ENSG00000030582	GRN	granulin precursor	protein_coding	17	1	44345246	44353106	2896	13.5678	15.944	15.2716	15.4713	14.5474	17.1436	15.2247	16.4723	14.7563	16.5505	14.8862	14.2979	14.5361	14.0435	14.8892	14.6231	15.4944	14.5064	15.6504	14.4982	16.486	14.3882	16.1584	14.3381	16.3808	14.5334	16.298	14.195	16.1251	14.4569	16.0906	14.517	16.3695	14.5236	16.2304	14.4799	15.3609	14.0389	15.3244	14.1201	14.5435
ENSG00000031003	FAM13B	family with sequence similarity 13 member B	protein_coding	5	-1	137937960	138051961	51306	10.5034	9.64828	9.85354	10.2024	10.2837	9.90221	10.4708	10.4706	10.4883	9.95029	10.3479	10.3748	10.3215	10.4659	10.4328	10.3778	10.005	10.317	10.206	10.2947	10.0708	10.2562	10.3135	10.2059	10.3352	10.2884	10.6156	10.2186	10.0324	10.3492	10.3798	10.3663	10.2663	10.3295	10.2062	10.0767	10.5893	10.4763	10.5809	10.5264	9.9836
ENSG00000031081	ARHGAP31	Rho GTPase activating protein 31	protein_coding	3	1	119294383	119420714	57514	9.5041	10.0792	9.57318	10.5767	9.53762	10.6696	9.67658	10.9886	9.25411	9.93095	10.0379	9.15997	9.54061	9.22843	9.68222	9.32674	9.97185	9.72999	10.1142	9.83131	11.117	9.72179	10.8366	9.74083	10.5862	9.91328	10.7399	9.38629	10.4786	9.55171	10.8097	9.35765	10.3774	9.40405	10.2877	9.5794	10.4441	9.19011	10.2932	9.93384	9.19935
ENSG00000031691	CENPQ	centromere protein Q	protein_coding	6	1	49463370	49493107	55166	5.53987	5.19681	5.73514	5.17547	5.55387	5.28735	5.46223	5.25287	5.78595	5.52878	5.59284	6.05242	6.01327	5.86371	5.57541	5.52347	4.94989	5.02917	5.28097	5.52301	5.08248	5.71421	5.86491	5.75166	5.72679	5.64671	6.02482	5.62079	5.69658	5.20797	5.06704	5.44399	5.80817	5.83689	5.61956	5.2275	5.80128	5.51559	5.84554	5.79552	5.53116
ENSG00000031698	SARS1	seryl-tRNA synthetase 1	protein_coding	1	1	109213918	109238182	6301	11.5804	11.6484	11.8032	11.6602	11.6037	11.9663	11.5584	11.7691	11.5316	12.0981	11.6861	11.4559	11.5169	11.3854	11.5402	11.5241	11.7155	11.5528	11.7133	11.5489	12.0088	11.4567	11.7223	11.6398	11.5784	11.6387	11.6591	11.5525	11.6573	11.5563	11.7692	11.5352	11.6819	11.5379	11.6368	11.7309	11.7012	11.6208	11.7998	11.408	11.5399
ENSG00000031823	RANBP3	RAN binding protein 3	protein_coding	19	-1	5916139	5978142	8498	11.3332	11.4963	11.6683	11.5171	11.431	11.7106	11.4497	11.519	11.4336	11.5758	11.5595	11.4946	11.5699	11.5348	11.4238	11.5695	11.6981	11.766	11.663	11.6731	11.8512	11.5909	11.6174	11.5069	11.5923	11.5221	11.4696	11.4659	11.6168	11.5976	11.5122	11.5361	11.5936	11.5738	11.659	11.6464	11.4201	11.4798	11.4282	11.4137	11.6036
ENSG00000032219	ARID4A	AT-rich interaction domain 4A	protein_coding	14	1	58298504	58373887	5926	11.2457	10.3654	10.6457	10.955	10.9885	11.0859	11.2977	11.3878	10.9941	10.8051	10.7344	10.6768	10.9897	10.9829	10.9744	10.8966	10.4475	10.7305	11.2903	10.7916	10.7889	10.83	11.4143	10.8681	11.2343	11.0934	11.284	10.5726	11.153	10.7659	11.0734	10.7728	11.0704	10.7976	10.9626	10.4948	10.8083	10.8667	11.0211	10.7723	10.3524
ENSG00000032389	EIPR1	EARP complex and GARP complex interacting protein 1	protein_coding	2	-1	3188925	3377830	7260	8.80014	8.85	9.01456	8.85105	8.76672	8.8954	8.85537	8.60963	8.95304	9.21164	8.95484	8.78955	8.92458	8.81772	8.63161	8.83659	8.87967	9.06001	8.80036	8.8262	8.99132	8.74517	8.62282	8.76972	8.82579	8.95245	8.83701	8.97719	9.02065	8.8791	9.00601	8.90578	8.84412	8.86232	8.92408	9.07023	9.08774	9.09533	8.97328	8.79571	9.17318
ENSG00000032444	PNPLA6	patatin like phospholipase domain containing 6	protein_coding	19	1	7534004	7561764	10908	12.031	13.287	12.9084	12.8851	12.349	13.6002	12.3967	13.1331	12.6161	13.357	12.6035	12.2586	12.3327	12.19	12.5709	12.3769	12.7014	12.3972	12.8661	12.4125	13.3542	12.3732	12.9414	12.1003	12.6762	12.0098	12.7233	12.1537	12.7967	12.427	12.7733	12.2497	12.8709	12.1962	12.7748	12.4181	12.2376	11.9779	12.3863	12.1825	12.5255
ENSG00000032742	IFT88	intraflagellar transport 88	protein_coding	13	1	20567138	20691444	8100	7.97579	7.02747	7.35209	7.24696	7.4452	6.53794	7.8724	6.81042	7.5459	6.95529	7.32753	7.45518	7.85874	7.47714	7.29361	7.90771	7.44587	7.64705	7.18477	7.76961	7.42154	7.57305	7.07118	7.94935	7.53474	7.70628	7.31027	7.9518	6.86299	7.86574	7.19735	7.80968	7.13523	7.6183	7.13575	7.85956	7.79613	8.08862	7.54972	7.289	7.34836
ENSG00000033011	ALG1	ALG1 chitobiosyldiphosphodolichol beta-mannosyltransferase	protein_coding	16	1	5033702	5087379	56052	9.19963	9.75317	9.45248	9.20231	9.25537	9.54174	9.20081	8.81712	9.06054	9.32375	9.24791	9.37683	9.20114	9.1435	9.2582	9.16501	9.57936	9.26963	8.95231	9.38493	9.3494	9.28292	9.22353	9.22585	9.04976	9.00052	9.12946	9.35394	8.97466	9.08377	9.13429	9.39302	9.37923	9.18845	9.36812	9.57603	9.29099	9.24459	9.28183	9.20386	9.87712
ENSG00000033030	ZCCHC8	zinc finger CCHC-type containing 8	protein_coding	12	-1	122471599	122501073	55596	10.0263	9.57753	9.38932	9.99446	9.83498	9.40795	9.85959	10.0181	9.99617	9.59572	9.82535	9.91352	9.9217	9.94455	10.0334	9.86312	9.74423	9.95476	9.84635	10.2248	10.1236	10.1638	9.93017	9.86796	10.0752	10.0351	9.98768	9.85088	9.81739	9.75918	9.8982	10.0516	9.95864	9.9149	9.84174	9.77717	10.0975	9.948	9.95726	10.0008	9.82918
ENSG00000033050	ABCF2	ATP binding cassette subfamily F member 2	protein_coding	7	-1	151211484	151227205	10061	7.78786	8.11005	7.96734	8.15108	7.91883	7.97122	7.60077	7.7298	7.68706	8.06715	8.1755	8.24901	8.18844	8.0756	7.97109	8.27214	8.12952	8.46973	8.27094	8.17278	8.50472	8.23517	8.29781	8.27747	8.42485	8.21465	8.12319	8.12559	7.99608	8.24809	8.0506	8.24391	8.14372	8.28445	8.15558	8.13181	8.10603	8.05717	8.05991	8.375	8.38874
ENSG00000033100	CHPF2	chondroitin polymerizing factor 2	protein_coding	7	1	151232483	151240979	54480	11.1272	11.7292	11.8157	11.3876	11.4007	11.9007	11.6508	11.5056	11.3629	11.5092	11.5563	11.4369	11.3256	11.1532	11.3022	11.6697	11.7994	11.7459	11.869	11.5021	11.8734	11.4951	11.7406	11.5995	12.0189	11.7248	11.7945	11.3443	11.6783	11.5111	11.5621	11.4741	11.7863	11.5615	11.718	11.5646	11.4134	11.4028	11.4803	11.2246	11.5978
ENSG00000033122	LRRC7	leucine rich repeat containing 7	protein_coding	1	1	69567922	70151945	57554	4.55628	4.26254	3.28419	3.73618	3.85652	4.1227	4.15385	3.84852	5.60149	3.99238	4.97569	6.17559	5.49104	5.51063	5.35343	5.17763	5.36967	5.70354	5.09495	4.46898	3.97749	4.33095	3.28419	4.81592	3.28419	4.95956	3.28419	3.92894	3.28419	3.75685	3.28419	4.62544	4.13912	4.78408	4.52871	5.1118	5.19016	5.48291	3.86835	5.53899	5.53116
ENSG00000033170	FUT8	fucosyltransferase 8	protein_coding	14	1	65410592	65744121	2530	8.52425	8.25463	8.25169	8.26409	8.58013	8.01913	8.29783	7.80003	8.67553	8.58668	8.51441	8.26271	8.2388	8.2043	8.23678	7.98165	7.83053	8.06983	7.4963	8.41738	7.83864	8.46781	7.67533	8.29889	7.99262	8.11983	7.68603	8.61887	8.09407	8.47054	8.00389	8.80432	8.23097	8.82311	8.06699	8.20785	8.19919	8.48892	7.95069	8.57888	8.60001
ENSG00000033178	UBA6	ubiquitin like modifier activating enzyme 6	protein_coding	4	-1	67612652	67701155	55236	9.43169	9.10304	8.64946	9.60911	9.48854	9.30747	9.88579	10.0737	9.37802	9.5318	9.19903	9.33642	9.2551	9.24302	9.54525	9.19222	9.17534	9.02014	9.46753	9.41134	9.36705	9.31564	9.9828	9.28924	9.93464	9.25701	9.96932	9.30964	9.78845	9.04683	10.0086	9.41038	9.74344	9.38347	9.56604	8.7881	9.77147	9.29035	9.88003	9.8256	9.32783
ENSG00000033327	GAB2	GRB2 associated binding protein 2	protein_coding	11	-1	78215293	78418348	9846	12.8514	12.9678	13.1743	13.4156	12.9278	14.2616	13.6734	14.5443	12.9743	13.2451	12.6785	12.596	13.0109	12.7854	13.3037	13.101	13.0376	13.0784	14.0302	12.8312	13.6718	12.8748	14.2639	12.9589	14.3091	13.2251	14.3153	12.7078	14.5102	13.3072	14.1094	12.5726	13.7325	12.793	13.831	12.6131	12.9362	12.7431	13.1467	12.6485	12.1769
ENSG00000033627	ATP6V0A1	ATPase H+ transporting V0 subunit a1	protein_coding	17	1	42458844	42522582	535	11.3838	11.2092	11.8944	11.2533	11.5657	12.0817	11.798	11.6555	11.5771	11.6695	11.1626	11.1349	11.2469	11.4239	11.1524	11.5266	11.1959	11.5443	11.4415	11.2889	11.6681	11.6071	11.1293	11.5557	11.4835	11.6354	11.7317	11.4409	11.4901	11.5543	11.683	11.2525	11.7327	11.3687	11.3811	11.4086	11.3151	11.2555	11.3323	10.8	11.0543
ENSG00000033800	PIAS1	protein inhibitor of activated STAT 1	protein_coding	15	1	68054309	68198603	8554	11.7904	11.5003	11.6439	11.8299	11.8421	11.902	12.3202	12.6883	11.7537	11.5292	11.478	11.528	11.6375	11.5936	11.6527	11.805	11.5514	11.7427	12.2162	11.8094	12.1484	11.8109	12.6	11.6123	12.6323	11.7997	12.5151	11.5003	12.4078	11.7141	12.352	11.6214	12.2381	11.6083	12.2145	11.3056	11.8622	11.56	11.9426	11.6943	11.2098
ENSG00000033867	SLC4A7	solute carrier family 4 member 7	protein_coding	3	-1	27372721	27484420	9497	9.25219	8.23245	8.56726	8.79889	9.0079	7.15331	8.70785	7.80978	8.75084	7.58962	8.39405	9.17452	8.64562	9.06767	8.43424	8.76589	8.52001	8.92105	8.31782	8.64323	7.70203	8.76605	7.58373	8.856	8.10791	8.71015	7.63505	9.02729	7.46722	8.54175	7.90567	9.29877	8.20657	9.0039	7.8763	8.49523	8.28083	8.70376	8.27147	9.48697	9.02143
ENSG00000034053	APBA2	amyloid beta precursor protein binding family A member 2	protein_coding	15	1	28884483	29118315	321	10.4157	10.0238	10.6397	9.63208	10.6112	8.95567	10.2624	8.1993	10.354	9.17025	10.6373	11.1558	10.6819	10.6773	10.3108	10.7738	10.5748	11.0379	9.98753	10.6766	9.13952	10.1469	8.39069	11.0862	9.51241	10.9247	9.39407	10.7921	8.99323	10.735	8.39622	10.8561	9.58892	10.5977	9.44196	11.3026	9.88787	11.0659	9.87506	11.1054	11.9365
ENSG00000034152	MAP2K3	mitogen-activated protein kinase kinase 3	protein_coding	17	1	21284672	21315232	5606	12.9078	13.4019	13.8858	13.2669	12.974	13.7237	13.9563	13.664	13.738	14.2993	13.6277	13.1326	13.1612	12.8823	13.0728	13.8018	14.0398	13.7377	13.684	13.2194	13.9504	12.9446	13.5673	13.2904	13.4679	13.5694	13.862	13.5381	14.5243	13.9452	14.3199	13.2841	13.4962	13.1945	13.8373	13.7	13.4324	13.3645	13.3252	12.1987	12.8032
ENSG00000034510	TMSB10	thymosin beta 10	protein_coding	2	1	84905656	84906671	9168	14.5634	15.9365	15.2743	15.933	14.8176	16.9247	14.826	16.8396	14.895	16.9886	15.3096	14.9837	14.991	14.7009	15.1944	14.2126	14.8544	14.1481	15.8211	14.5568	16.2581	14.5945	16.3683	14.6791	16.3125	14.882	16.3223	15.1236	16.8916	14.6939	16.6172	14.5118	16.4604	15.1034	16.3961	15.1142	15.8637	14.9858	16.1408	14.674	14.6249
ENSG00000034533	ASTE1	asteroid homolog 1	protein_coding	3	-1	131013875	131027649	28990	8.48574	8.28727	8.10199	8.2821	8.70627	7.89108	8.58979	8.52342	8.48647	8.22578	8.41006	8.30744	8.67028	8.48782	8.25218	8.28387	8.41151	8.29774	8.20834	8.51506	8.01554	8.37378	8.19851	8.41326	8.10791	8.28917	8.06281	8.46168	8.44399	8.1388	8.33467	8.58389	8.42526	8.3665	8.3214	8.50235	8.43932	8.39145	8.28278	8.52297	8.29471
ENSG00000034677	RNF19A	ring finger protein 19A, RBR E3 ubiquitin protein ligase	protein_coding	8	-1	100257060	100336218	25897	10.6375	10.5933	10.2258	10.6338	10.5983	10.6948	10.793	10.9228	10.5849	10.5833	10.2429	10.5809	10.4666	10.4064	10.4147	10.4542	10.3413	10.347	10.6377	10.2733	10.2835	10.2978	10.801	10.3054	10.869	10.4828	10.9718	10.4535	10.9881	10.3078	10.7685	10.5128	10.7772	10.4718	10.781	10.2357	10.6233	10.5941	10.8651	10.7061	10.4791
ENSG00000034693	PEX3	peroxisomal biogenesis factor 3	protein_coding	6	1	143450805	143490616	8504	7.31685	7.04035	6.57245	7.03953	7.02897	7.17044	6.96028	6.92315	7.17742	6.60795	7.04437	7.21264	6.97365	7.08047	7.16889	6.83883	7.22206	6.81767	6.9826	7.12933	7.0349	6.88006	7.319	7.24254	7.4321	7.09002	7.05434	7.21354	7.13934	7.01715	6.92272	7.40134	6.81682	7.01211	7.01991	6.69072	7.33388	7.36197	7.31235	7.62343	7.19542
ENSG00000034713	GABARAPL2	GABA type A receptor associated protein like 2	protein_coding	16	1	75566375	75577881	11345	10.8481	10.4055	10.9601	10.6769	10.7959	11.1225	11.4421	11.1621	11.1695	11.1879	10.8273	10.8545	10.8314	10.6475	10.7525	10.9036	10.7306	10.6099	11.091	10.7483	10.7151	10.5246	10.9689	10.7054	11.1035	10.9668	11.0651	10.7025	11.6279	11.0888	11.28	10.6962	10.9182	10.8115	10.8586	10.6575	10.732	10.991	10.6768	10.204	10.1031
ENSG00000035115	SH3YL1	SH3 and SYLF domain containing 1	protein_coding	2	-1	217730	266398	26751	9.49121	8.75212	9.08418	8.69192	9.48072	8.04713	8.99607	7.74004	9.13034	8.15473	9.13117	9.62303	9.40766	9.45522	8.98791	9.16289	9.1325	9.37654	8.49723	9.15022	8.06586	8.99293	7.80714	9.75793	8.57659	9.65819	8.4697	9.61463	7.95873	9.25552	7.87137	9.11562	8.0343	9.09786	8.19412	9.20283	8.96331	9.16085	8.65747	9.43341	9.61969
ENSG00000035141	FAM136A	family with sequence similarity 136 member A	protein_coding	2	-1	70295975	70302090	84908	8.83119	8.09169	8.41575	8.39392	8.43864	8.26936	8.29783	8.57004	8.74164	8.58668	8.87411	8.62266	8.62369	8.51814	8.36981	8.56911	8.4717	8.52178	8.20122	8.73501	8.69647	8.73008	8.37865	8.72298	8.45418	8.70653	8.33583	8.79955	8.47737	8.7471	8.54492	8.67933	8.59831	8.68189	8.47634	8.61502	8.76755	8.78274	8.66613	8.68119	8.52672
ENSG00000035403	VCL	vinculin	protein_coding	10	1	73995193	74121363	7414	12.5951	12.5589	12.9121	12.8635	12.6313	13.1379	12.9629	13.1015	12.9622	12.7416	12.7789	12.2918	12.5211	12.3692	12.5793	13.0689	12.8749	12.9988	12.6943	12.3853	12.9467	12.298	12.4496	12.5369	12.5897	12.6846	12.916	12.4979	12.7884	12.9134	12.9892	12.7182	12.8145	12.6118	12.851	12.9706	12.8979	12.9631	12.809	12.0739	12.2367
ENSG00000035664	DAPK2	death associated protein kinase 2	protein_coding	15	-1	63907036	64072033	23604	11.3426	10.5254	12.0538	10.1893	11.7052	11.4041	12.0334	10.916	12.0847	11.3147	11.7628	11.4907	11.2371	11.316	11.2106	12.0656	11.3314	11.9733	11.7108	11.5496	10.4943	11.6121	11.3394	11.7527	11.8827	11.7959	11.5993	11.8463	12.0398	12.2645	11.0855	11.6064	11.5044	11.7172	11.2996	11.503	10.6285	11.5919	10.8044	10.168	11.2405
ENSG00000035681	NSMAF	neutral sphingomyelinase activation associated factor	protein_coding	8	-1	58583508	58659853	8439	10.5792	9.75512	10.1864	10.2223	10.306	10.0245	10.7117	10.6762	10.3936	9.94679	10.2455	10.2927	10.4806	10.4589	10.4351	10.5624	10.2931	10.406	10.2618	10.3707	10.4747	10.3755	10.6352	10.3327	10.4104	10.655	10.6467	10.1871	10.1976	10.114	10.6333	10.3312	10.332	10.353	10.3748	10.1294	10.4861	10.3481	10.406	10.2193	9.64241
ENSG00000035687	ADSS2	adenylosuccinate synthase 2	protein_coding	1	-1	244408494	244451909	159	10.2863	9.75317	9.87248	10.0766	9.97517	9.94742	10.0701	10.0615	10.3049	9.99669	10.2473	10.0605	10.0587	9.96559	10.11	10.2109	10.1191	10.0651	10.2006	10.3324	10.2553	10.0086	10.3245	10.0303	10.1088	10.0972	10.2886	10.1014	9.86353	9.97572	10.2376	10.0589	10.0963	9.93343	9.96929	9.93274	10.1619	10.0217	10.1658	9.9523	9.74124
ENSG00000035720	STAP1	signal transducing adaptor family member 1	protein_coding	4	1	67558727	67607337	26228	7.22599	6.87752	6.15991	7.80373	7.10459	7.22062	6.90241	8.22138	7.83304	8.71562	7.68997	7.34765	7.48693	7.62961	7.69093	6.60757	6.48031	6.44783	7.21348	6.94166	7.14473	7.17718	8.59186	7.33692	8.88728	7.05613	8.46387	7.85634	8.88302	7.66995	8.1397	7.35411	7.89463	7.20358	7.79834	7.52342	8.42875	7.91231	8.59235	8.25654	7.36533
ENSG00000035862	TIMP2	TIMP metallopeptidase inhibitor 2	protein_coding	17	-1	78852977	78925387	7077	12.5745	12.854	13.2611	12.9605	12.6308	13.5848	13.264	13.4358	12.7907	12.8306	12.6715	12.1003	12.3486	12.1558	12.3825	12.4461	12.4769	12.419	12.9094	12.7247	13.4507	12.7604	13.2957	12.8377	13.5983	12.9489	13.6221	12.5409	13.4428	12.9726	13.4936	12.6693	13.289	12.6313	13.1634	12.1336	12.365	12.1116	12.3852	12.3902	12.2012
ENSG00000035928	RFC1	replication factor C subunit 1	protein_coding	4	-1	39287456	39366375	5981	10.5616	9.92362	10.1712	10.2613	10.3556	9.935	10.2652	10.4736	10.3388	10.101	10.179	10.1794	10.3954	10.5012	10.394	10.3011	10.1429	10.3445	10.4265	10.3211	10.4524	10.2625	10.3261	10.3337	10.1542	10.3016	10.3639	10.3181	10.2273	10.2836	10.41	10.4442	10.4135	10.3413	10.3219	10.2642	10.5151	10.3823	10.6133	10.5226	9.96847
ENSG00000036054	TBC1D23	TBC1 domain family member 23	protein_coding	3	1	100260992	100325251	55773	9.64615	8.75989	8.94141	9.24421	9.34944	9.09617	9.67658	10.0858	9.27552	9.0869	8.91055	9.01924	9.2551	9.25206	9.27839	9.17553	8.74529	8.8293	9.35974	9.17933	9.31084	9.15541	9.87555	8.99361	9.71974	9.16774	9.74539	8.86837	9.61647	9.00891	9.63035	9.11798	9.60299	9.03062	9.37652	8.80834	9.63797	9.08498	9.66522	9.31992	8.62129
ENSG00000036257	CUL3	cullin 3	protein_coding	2	-1	224470150	224585397	8452	11.3693	11.0833	11.2388	11.1297	11.3003	11.0426	11.7185	11.5308	11.3331	11.1212	11.0584	11.0876	11.3168	11.2458	11.1828	11.1395	11.0418	11.0494	11.5631	11.2326	11.0523	11.1707	11.6065	11.0954	11.591	11.2594	11.4594	11.005	11.4638	11.2717	11.3996	11.2249	11.2755	11.1431	11.3013	10.8976	11.0733	11.288	11.2109	11.0622	10.7249
ENSG00000036448	MYOM2	myomesin 2	protein_coding	8	1	2045046	2165552	9172	11.3318	11.3833	11.4322	10.4942	6.35778	5.58393	6.79512	6.14946	10.2191	9.65907	9.54303	6.35937	6.59986	6.14379	6.51992	8.69154	8.70408	8.0323	7.98584	6.0595	5.6346	5.85869	5.93412	6.60456	6.56464	6.53791	6.3155	10.5688	10.2096	10.1057	9.17698	5.72693	6.10702	5.2517	6.12478	6.9328	6.71849	6.86274	6.72822	6.36184	6.31756
ENSG00000036530	CYP46A1	cytochrome P450 family 46 subfamily A member 1	protein_coding	14	1	99684298	99727301	10858	5.31147	4.26254	4.53398	4.45274	5.21414	4.6996	5.54335	4.81738	5.28341	4.27614	5.3068	5.86899	5.19924	5.34953	5.08486	4.74842	4.81745	5.10124	4.60382	5.24097	4.36548	5.26471	4.21328	4.57581	4.35727	5.58241	3.833	4.9675	5.03945	4.90881	5.19257	4.74388	4.39255	4.99343	4.08559	5.2275	4.92011	5.37966	4.99501	4.79053	5.46691
ENSG00000036549	ZZZ3	zinc finger ZZ-type containing 3	protein_coding	1	-1	77562416	77683419	26009	9.07116	8.57847	8.28809	9.04	9.14488	8.22104	8.86669	8.75795	9.04815	8.32618	8.7614	9.18414	9.066	9.05326	9.05673	8.82593	8.7207	8.77232	8.15032	9.09016	8.56716	8.90157	8.6828	9.10472	8.7802	8.96462	8.7959	9.01078	8.56691	8.93305	8.51749	9.06291	8.81216	9.20965	8.71223	8.77052	9.21617	9.00489	8.9356	9.42327	8.87265
ENSG00000036565	SLC18A1	solute carrier family 18 member A1	protein_coding	8	-1	20144855	20183206	6570	4.66944	5.6136	4.88828	5.76479	5.78239	6.71264	5.01616	6.40583	5.62945	5.48902	5.84749	4.45403	4.53271	4.63219	4.92487	4.3789	5.75385	5.06574	6.36437	4.58647	5.13459	4.67796	5.35253	4.70249	6.32863	4.90438	5.95857	3.74198	4.67477	3.94971	4.47552	4.68628	6.31616	5.2517	6.14094	4.41037	4.98555	4.9583	5.21605	6.13811	5.53116
ENSG00000037042	TUBG2	tubulin gamma 2	protein_coding	17	1	42659284	42667006	27175	7.78786	7.53422	7.33226	7.55959	7.61529	7.04599	7.21889	6.40583	7.20456	7.44797	7.34766	8.06321	7.6696	7.53177	7.48871	7.753	7.70226	7.98069	7.34899	7.66351	7.14473	7.77517	6.86099	7.36162	6.92698	7.36349	6.88946	7.94602	7.08819	7.55294	7.15509	7.6561	7.00493	7.63933	6.9032	8.02703	7.25204	7.5919	7.28254	7.55804	7.68184
ENSG00000037241	RPL26L1	ribosomal protein L26 like 1	protein_coding	5	1	172958729	172969771	51121	5.73451	5.0942	5.76593	6.23072	5.67299	5.35234	5.91835	6.6665	6.01234	5.9885	6.42406	5.71318	5.99342	6.12786	5.9321	5.46708	5.10618	5.68139	5.67557	5.71181	5.94286	6.00992	6.12303	5.77709	6.10623	6.14106	6.17774	6.09897	6.16829	6.03369	6.29879	5.84877	6.17005	6.67272	6.43016	5.9882	6.13007	6.02071	6.19453	5.57005	4.78479
ENSG00000037280	FLT4	fms related receptor tyrosine kinase 4	protein_coding	5	-1	180601506	180649624	2324	8.10008	8.46895	8.07248	7.41178	7.64365	7.00835	7.21889	6.35278	8.55112	7.45786	8.58095	8.60485	7.992	8.01307	7.96487	9.09576	8.61201	9.40125	8.43785	8.82129	7.54217	8.53886	6.61425	8.04374	7.22924	8.32266	6.2064	7.49333	5.91315	7.47786	6.00901	8.75984	7.72281	8.83226	7.8572	7.4807	6.80338	7.40433	6.65994	8.0398	8.80608
ENSG00000037474	NSUN2	NOP2/Sun RNA methyltransferase 2	protein_coding	5	-1	6599239	6633291	54888	11.1784	11.2865	10.7302	11.1695	10.8696	11.1561	10.7221	10.9875	10.9529	11.005	11.0955	10.959	10.8745	10.8349	11.1051	10.6389	10.8995	10.746	10.9653	11.0702	11.2357	11.0646	11.3152	10.9297	10.9108	10.8602	10.947	10.8224	10.8536	10.7633	10.9486	10.895	11.068	10.9834	11.1118	10.6843	10.9618	10.8323	11.016	10.8233	10.958
ENSG00000037637	FBXO42	F-box protein 42	protein_coding	1	-1	16246840	16352480	54455	10.3332	10.6466	10.5246	10.3321	10.4555	10.486	10.4733	10.3884	10.367	10.3263	10.4665	10.484	10.3244	10.3049	10.3181	10.3769	10.4982	10.465	10.327	10.4785	10.6691	10.4062	10.3799	10.4972	10.5568	10.4849	10.4577	10.2541	10.3476	10.4053	10.4727	10.4794	10.4446	10.3338	10.5601	10.3327	10.448	10.4362	10.3282	10.2135	10.5938
ENSG00000037749	MFAP3	microfibril associated protein 3	protein_coding	5	1	154038959	154220478	4238	9.32487	9.00513	9.26189	9.46105	9.35115	9.63682	9.69998	10.0878	9.27339	9.3425	9.11174	9.07461	9.26525	9.03031	9.15553	9.04843	8.94951	9.00946	9.54268	9.09628	9.44508	9.14179	9.68347	9.33346	9.85336	9.2245	10.0395	8.93988	9.78312	9.19186	9.85066	9.16648	9.83532	9.13774	9.64458	9.0363	9.45095	9.20691	9.60199	9.52161	8.89611
ENSG00000037757	MRI1	methylthioribose-1-phosphate isomerase 1	protein_coding	19	1	13764522	13774282	84245	10.0015	10.696	10.2758	9.99854	10.1985	10.2049	9.83098	9.51555	9.81657	10.0979	10.1141	10.5635	10.0173	10.0185	9.96659	9.51089	9.80524	9.72216	9.28426	10.3478	9.93031	10.3292	9.48164	10.2002	9.74368	10.0791	9.41533	10.2841	9.71764	10.0736	9.54875	10.1479	9.74682	10.0723	9.6978	10.2673	9.76937	9.8763	9.76659	10.0412	11.188
ENSG00000037897	METTL1	methyltransferase 1, tRNA methylguanosine	protein_coding	12	-1	57768471	57772119	4234	6.51002	7.13942	6.42921	6.4881	6.65634	6.14158	6.37141	5.91116	6.22474	6.33222	7.09298	6.82455	6.66322	6.67748	6.78491	6.78445	7.03889	6.75721	6.6234	6.76729	6.84523	6.97587	6.61425	6.82286	6.37911	6.55428	6.08802	6.50212	6.38377	6.65587	6.66519	6.75679	6.61498	6.61686	6.46882	6.57283	6.67407	6.60972	6.47326	6.61358	6.63226
ENSG00000038002	AGA	aspartylglucosaminidase	protein_coding	4	-1	177430774	177442437	175	8.47266	8.45943	8.17601	8.43069	8.39266	8.66207	8.26965	8.48134	9.01035	9.0219	8.95266	8.39709	8.42063	8.21914	7.98959	8.46993	8.09165	8.35288	8.31782	8.86256	8.72804	8.41213	8.65312	8.62469	8.48293	8.47086	8.58146	8.66533	8.55446	8.62897	8.76146	8.33166	8.43788	8.58784	8.30036	8.2122	8.3469	8.07821	8.07734	8.27472	8.22689
ENSG00000038210	PI4K2B	phosphatidylinositol 4-kinase type 2 beta	protein_coding	4	1	25160663	25279204	55300	8.07	10.3397	7.70016	10.1185	8.0892	10.513	7.8724	11.0077	8.23858	10.1611	7.9575	8.04218	8.40234	8.05092	9.69541	7.6048	8.90898	7.51404	10.2481	7.89209	9.61084	7.63283	11.4456	7.82488	11.3228	8.06431	10.2935	7.67232	11.0756	7.46927	9.74353	7.96944	10.405	8.01125	10.3998	7.48791	9.56387	8.06246	9.74225	9.49668	8.11627
ENSG00000038219	BOD1L1	biorientation of chromosomes in cell division 1 like 1	protein_coding	4	-1	13568738	13627725	259282	13.3957	12.4691	13.4269	12.9678	13.5563	13.4054	13.9875	13.5448	13.4813	12.7187	13.2159	12.9616	13.3138	13.2895	13.0409	13.6376	13.1692	13.4946	13.6983	13.1496	13.0881	13.4455	13.5437	13.5185	13.6333	13.7062	13.8947	13.2112	13.3746	13.5595	13.2539	13.2178	13.3095	13.402	13.2756	13.2288	13.116	13.4951	13.2189	12.8117	12.5738
ENSG00000038274	MAT2B	methionine adenosyltransferase 2B	protein_coding	5	1	163503114	163519354	27430	11.4297	10.9715	10.8959	11.6853	11.1866	11.5481	11.4647	12.4184	11.413	11.7924	11.179	10.9229	11.4276	11.1988	11.722	11.1162	11.0938	10.9271	12.2704	11.2942	11.8094	11.24	12.936	11.2516	12.3896	11.3133	12.326	11.1596	12.7507	11.2406	12.1433	11.1739	12.0821	11.3088	12.1727	11.0888	11.7126	11.5145	11.8357	11.503	10.2717
ENSG00000038358	EDC4	enhancer of mRNA decapping 4	protein_coding	16	1	67873052	67884499	23644	10.4816	11.0022	10.8454	10.8993	10.8624	11.2372	10.612	10.8277	10.623	10.762	10.8891	10.9457	10.8204	10.7177	10.84	11.0032	11.0078	11.1727	10.9378	10.9515	11.1726	10.9728	10.6527	11.0149	10.9077	10.8029	10.9249	10.7669	10.6404	10.8938	10.7719	10.9147	10.9795	10.877	10.948	11.0781	10.9129	10.9785	10.9795	10.6816	11.0458
ENSG00000038382	TRIO	trio Rho guanine nucleotide exchange factor	protein_coding	5	1	14143342	14532128	7204	10.3012	10.3641	9.99853	10.7683	10.272	10.4619	10.0603	10.4142	10.1867	9.68028	10.4643	10.2658	10.0956	10.1325	10.1774	9.97338	10.0605	10.0296	9.96248	10.3	10.7945	10.3726	10.3647	10.1255	10.4531	10.1921	10.1916	10.2657	10.3018	10.1372	10.4727	10.1188	10.2657	10.1931	10.1612	10.0356	10.2914	10.2049	10.1172	10.406	10.6354
ENSG00000038427	VCAN	versican	protein_coding	5	1	83471618	83582303	1462	13.1854	13.0457	13.0988	13.8592	13.429	13.5472	13.714	14.876	13.5442	13.6673	13.8063	13.0829	13.6869	13.3503	13.663	13.6051	13.5391	13.2707	13.8554	13.4911	14.6552	13.5785	14.8932	13.4584	14.3525	13.7314	14.3848	13.2408	14.7463	13.4183	14.7359	13.1944	13.9359	13.2713	13.7965	12.5708	13.799	12.7392	13.5394	13.3009	12.1618
ENSG00000038532	CLEC16A	C-type lectin domain containing 16A	protein_coding	16	1	10944564	11182186	23274	10.6657	10.5536	10.7198	10.6854	10.7883	10.8772	10.8292	10.8229	10.8259	10.9519	10.7351	10.7764	10.7207	10.75	10.7952	10.8644	10.7347	10.9718	10.881	10.7935	11.0192	10.8567	10.9518	10.9569	11.0227	10.8273	10.8433	10.6904	10.7926	10.8826	10.8086	10.8441	10.8759	10.8622	10.8634	10.9283	10.7196	10.7883	10.7197	10.7659	10.7644
ENSG00000038945	MSR1	macrophage scavenger receptor 1	protein_coding	8	-1	16107878	16567490	4481	5.10868	6.18725	5.82548	6.85841	6.72207	10.4723	7.32157	11.349	7.10239	10.2057	7.32753	6.68126	7.7529	6.62223	8.59986	6.34614	8.1745	6.28501	9.10891	6.75695	9.69709	6.61446	10.6873	6.20603	9.80184	6.4355	10.3902	4.80523	8.2947	5.33422	8.68463	6.89574	10.3167	6.69984	9.96262	5.26381	8.78837	5.48291	9.09792	7.96897	5.93426
ENSG00000039068	CDH1	cadherin 1	protein_coding	16	1	68737292	68835537	999	5.61622	6.13953	6.08962	5.91477	5.84402	4.89924	6.05974	5.75374	6.54364	6.72794	6.21821	5.9172	5.54786	5.56021	5.50551	5.21324	5.63771	5.84913	5.63223	5.49741	5.52643	4.8417	5.1855	5.72575	5.00175	6.14106	6.17774	5.91758	6.23332	6.10319	6.32471	5.84877	5.51032	5.83689	6.07513	6.45907	6.07584	6.56529	6.1782	4.9003	4.99423
ENSG00000039123	MTREX	Mtr4 exosome RNA helicase	protein_coding	5	1	55307989	55425579	23517	10.3502	9.61012	9.83083	10.0753	10.2156	9.42581	9.98609	9.96459	10.2839	9.91135	10.1705	10.2209	10.187	10.1433	9.99431	9.8195	9.91401	9.86995	9.9001	10.1206	9.77846	9.97703	9.74336	10.029	9.81093	10.0636	9.85615	10.0685	9.47831	9.91079	9.69785	10.028	9.79093	10.0173	9.62499	9.72793	10.0353	10.0867	9.9419	10.1607	10.0439
ENSG00000039319	ZFYVE16	zinc finger FYVE-type containing 16	protein_coding	5	1	80408013	80483379	9765	10.3776	9.47037	10.2536	9.94733	10.4143	10.369	11.2233	10.7065	10.2508	9.55036	9.85136	10.4029	10.068	10.2208	10.057	10.4138	9.9891	10.1828	10.2669	10.1842	9.85192	10.2594	10.2944	10.2284	10.6433	10.3465	10.5484	10.2054	10.5063	10.3929	10.5176	10.2639	10.4061	10.3593	10.1268	9.57265	10.1817	10.0352	10.1433	10.1136	9.95736
ENSG00000039523	RIPOR1	RHO family interacting cell polarization regulator 1	protein_coding	16	1	67518418	67546788	79567	11.5488	12.0502	11.8728	11.9423	11.6835	12.8555	11.7221	12.3127	11.4827	12.1055	11.8338	11.3721	11.361	11.3747	11.4585	11.5494	11.4881	11.867	11.9182	11.7922	12.5903	11.8914	11.8411	11.7375	11.9051	11.7929	12.1965	11.6867	11.9864	12.0547	12.4557	11.4496	12.0363	11.6738	11.923	11.6241	11.8314	11.514	12.0539	11.3615	11.6018
ENSG00000039560	RAI14	retinoic acid induced 14	protein_coding	5	1	34656328	34832612	26064	5.21416	4.37307	5.05765	4.66594	4.64437	4.45443	4.28356	3.84852	4.5662	3.28419	4.72166	5.36966	5.49104	5.53566	5.39315	4.45073	3.86682	4.87055	4.23299	4.83319	4.4635	5.22838	4.04705	4.50616	4.05151	4.32022	4.2238	4.54403	3.87009	4.32323	4.21709	5.62086	5.00578	5.53019	4.99693	4.41037	4.171	4.46024	4.35948	4.28133	4.45063
ENSG00000039650	PNKP	polynucleotide kinase 3'-phosphatase	protein_coding	19	-1	49859882	49878351	11284	11.1924	11.7479	11.5929	11.2465	11.5997	11.6945	11.57	11.194	10.9104	11.2317	11.0026	11.5625	11.2397	11.2521	11.383	11.605	11.7326	11.7212	11.648	11.4477	11.2729	11.4205	10.9354	11.2863	11.2652	11.2581	10.8354	11.386	10.9776	11.3443	10.9143	11.2428	11.1566	11.3661	11.1881	11.6213	10.9252	11.3269	11.0434	10.9677	11.6988
ENSG00000040199	PHLPP2	PH domain and leucine rich repeat protein phosphatase 2	protein_coding	16	-1	71637835	71724701	23035	8.45947	8.35041	8.18155	8.43472	8.49567	7.61976	8.30339	7.81948	8.17616	8.13641	8.39083	8.42982	8.05427	8.15882	7.7355	8.43879	8.27178	8.5807	7.84654	8.33693	8.12639	8.45317	7.95247	8.14183	7.58874	8.13607	7.93386	8.54815	7.7667	8.32136	7.93916	8.69516	7.7835	8.61635	7.76286	8.58179	8.35808	8.69016	8.09027	8.48055	8.83368
ENSG00000040275	SPDL1	spindle apparatus coiled-coil protein 1	protein_coding	5	1	169583636	169604778	54908	7.12896	6.06472	6.67108	6.35672	7.18415	6.10587	7.04289	6.55394	6.97139	6.39602	7.12449	7.19363	7.00322	7.1365	6.92041	6.55642	7.01199	6.8275	6.60172	6.95978	6.42684	7.1225	6.77109	6.7243	6.37911	6.76552	6.79926	7.05003	6.41202	6.81429	6.10246	6.80463	6.46519	6.73957	6.50645	7.01518	6.70972	7.34466	7.01862	7.3844	6.84165
ENSG00000040341	STAU2	staufen double-stranded RNA binding protein 2	protein_coding	8	-1	73420369	73747708	27067	8.93964	8.1461	8.4935	8.64054	8.72494	8.22921	8.73694	8.49953	8.9044	8.29348	8.57244	8.80834	8.73307	8.53009	8.4698	8.87585	8.22201	8.70242	8.40722	8.50589	8.03462	8.51086	8.46092	8.84731	8.60302	8.71376	8.80052	8.68628	8.51643	8.85956	8.71393	8.66009	8.60018	8.67851	8.50113	8.72256	8.83113	8.79232	8.70305	8.68459	8.66635
ENSG00000040487	SLC66A1	solute carrier family 66 member 1	protein_coding	1	1	19312326	19329300	54896	8.54001	9.18611	9.12784	8.89848	8.33826	9.05543	8.51498	8.64817	8.47541	8.77995	8.68192	8.70183	8.63939	8.70366	8.33649	8.6589	8.76145	8.74682	8.57093	8.73239	8.80036	8.76605	8.58663	8.68447	8.65446	8.54974	8.65484	8.51731	8.49051	8.52944	8.58246	8.33975	8.67317	8.28445	8.52248	8.61173	8.4885	8.47313	8.34522	7.71291	8.69004
ENSG00000040531	CTNS	cystinosin, lysosomal cystine transporter	protein_coding	17	1	3636459	3663103	1497	8.80537	9.00839	9.34562	9.34818	9.09041	9.15304	8.99263	9.48243	9.23894	9.46736	9.1935	9.07719	8.94745	8.94141	9.14183	9.02068	8.99805	9.08057	8.96918	9.05499	9.67297	9.24308	9.3305	9.17352	9.35034	9.11958	9.32833	9.04091	9.49469	9.17352	9.66325	9.19793	9.40944	9.18608	9.48917	9.22881	9.05719	9.00489	9.21853	9.17756	9.18989
ENSG00000040608	RTN4R	reticulon 4 receptor	protein_coding	22	-1	20241415	20283246	65078	6.37435	6.72596	7.19617	5.86659	6.08301	5.21887	6.18799	4.9019	6.27745	5.93161	6.44936	6.4908	6.71194	6.58802	6.21476	6.71632	6.66519	6.99374	5.67557	6.95075	6.0743	6.23591	5.06033	6.26028	5.30967	6.02724	5.37329	6.25933	5.03945	6.38825	4.58237	6.12253	5.07821	6.02314	5.20799	6.31905	5.21681	6.33713	5.6429	6.49333	7.04538
ENSG00000040633	PHF23	PHD finger protein 23	protein_coding	17	-1	7235029	7239722	79142	10.8103	10.7584	11.2046	10.9773	10.7743	11.4502	11.1959	11.4326	10.8331	11.2776	10.8279	10.5718	10.7361	10.694	10.7828	10.9067	10.8897	10.9254	11.489	10.9075	11.4978	10.9547	11.5276	10.8851	11.4106	11.0654	11.4587	10.7161	11.5595	11.1165	11.558	10.9943	11.4523	11.1419	11.4189	10.9177	10.9568	11.0219	11.1541	10.4948	10.5965
ENSG00000040933	INPP4A	inositol polyphosphate-4-phosphatase type I A	protein_coding	2	1	98444854	98594392	3631	12.1998	11.9957	11.8526	11.8993	12.2706	11.8374	12.2405	11.8379	11.876	11.3693	11.7405	12.2862	12.0099	12.1361	12.0423	12.3661	12.2433	12.5374	12.1714	12.1556	11.9009	12.132	11.6677	12.1048	11.9377	11.9791	11.9065	12.09	11.6718	12.1912	11.6983	12.273	12.0954	12.3393	11.962	12.062	11.9541	12.1721	12.0478	12.2849	12.5565
ENSG00000041353	RAB27B	RAB27B, member RAS oncogene family	protein_coding	18	1	54717860	54895516	5874	7.27969	7.07831	6.94465	7.09172	7.18415	6.42745	7.55473	7.53166	8.12515	7.55319	7.12449	5.9172	7.0976	7.19041	7.3711	7.37502	7.48542	7.10278	7.06378	6.81791	6.44619	6.21842	7.28057	6.50386	6.60745	6.58646	7.27067	6.96068	7.77748	7.25601	8.02744	7.03238	7.11433	6.99037	7.35628	7.11188	7.64429	7.56229	7.76952	7.35044	6.29982
ENSG00000041357	PSMA4	proteasome 20S subunit alpha 4	protein_coding	15	1	78540405	78552417	5685	9.76344	10.0573	9.71921	10.8444	10.1019	11.6572	10.0287	12.3238	10.1501	11.5269	10.1023	9.68193	10.1923	9.98741	10.4227	9.6011	9.79219	9.46985	11.1869	9.76373	11.1096	9.88056	12.2897	9.70922	11.8176	10.1027	11.5658	9.85242	11.8813	9.68159	11.56	9.77901	11.6691	10.2351	11.4177	9.67539	11.2464	10.0095	11.4786	10.3363	9.04786
ENSG00000041515	MYO16	myosin XVI	protein_coding	13	1	108596152	109208005	23026	5.56581	4.6436	5.05765	4.99715	4.59018	4.30428	4.82223	4.3926	5.08882	5.31665	4.16546	5.09142	4.91337	4.57843	4.67016	5.40815	5.21155	5.48963	4.70201	6.15827	5.08248	5.81222	4.84424	4.81592	3.28419	4.32022	4.2238	5.46058	4.28576	5.06757	4.21709	4.49193	3.8485	4.45006	4.17741	5.29911	5.49952	4.46024	5.48848	5.91947	5.81277
ENSG00000041802	LSG1	large 60S subunit nuclear export GTPase 1	protein_coding	3	-1	194640791	194672463	55341	10.0714	10.0494	9.86734	10.0013	9.89623	9.64599	9.59725	9.89994	9.92347	10.0268	10.0884	9.96743	9.98447	9.95566	10.0334	9.87995	9.973	9.85094	10.006	10.0614	10.2795	10.0248	10.1532	10.317	10.0733	10.1367	10.2246	9.79253	9.64317	9.79561	9.74589	10.2284	10.3258	10.2613	10.2369	9.8417	9.97304	9.85667	10.08	9.99537	9.93205
ENSG00000041880	PARP3	poly(ADP-ribose) polymerase family member 3	protein_coding	3	1	51942345	51948867	10039	7.7395	8.69653	8.04234	8.48609	7.90952	8.51623	7.6277	8.09947	7.60811	8.9078	7.84417	7.94921	8.22637	7.86512	8.51305	7.75862	8.49444	7.85254	8.48555	8.00495	9.07654	7.83292	8.56022	8.03355	8.63922	7.91537	8.80513	7.87473	8.51643	7.61653	8.74736	8.05053	8.88463	8.00587	8.93549	7.94574	8.71633	7.91816	8.73631	8.49612	8.38459
ENSG00000041988	THAP3	THAP domain containing 3	protein_coding	1	1	6624868	6635586	90326	8.28349	8.98538	9.11343	8.52061	8.5355	9.0323	8.51017	8.1993	8.60285	8.74008	8.7286	8.84216	8.55583	8.52412	8.36981	8.51706	9.00258	8.53971	8.31121	8.68173	8.46779	8.73311	8.54414	8.3694	8.65446	8.42313	8.41038	8.82811	8.91746	8.67441	8.43779	8.72014	8.66782	8.64084	8.4222	8.85636	8.45764	8.81442	8.65167	8.44488	9.03734
ENSG00000042062	RIPOR3	RIPOR family member 3	protein_coding	20	-1	50586108	50691542	140876	6.63377	7.01447	7.21797	6.99637	6.63374	6.82544	7.24235	7.10916	8.58238	9.18814	7.82039	6.53708	6.9126	6.30801	6.79906	7.57323	7.65682	7.3607	7.1992	6.70407	7.19096	5.98931	7.10094	6.47372	6.16524	6.94936	7.15938	7.00606	7.99608	7.15235	7.39173	7.03238	6.96458	6.85251	7.30071	8.10398	7.28769	7.55479	7.36308	6.05476	6.33509
ENSG00000042088	TDP1	tyrosyl-DNA phosphodiesterase 1	protein_coding	14	1	89954939	90044764	55775	9.05152	8.4831	8.80461	8.83895	9.09861	7.94169	9.04341	8.46293	9.03064	8.32078	8.97864	9.11541	9.12516	9.21554	8.75201	8.96108	8.98893	9.01588	8.73281	9.06958	8.53628	9.05723	8.18474	9.12163	8.40696	8.98865	8.4344	9.14291	8.27964	9.03236	8.54492	9.19793	8.58134	9.30466	8.59336	9.28972	8.89394	9.16331	8.84957	9.11088	9.10686
ENSG00000042286	AIFM2	apoptosis inducing factor mitochondria associated 2	protein_coding	10	-1	70098223	70132934	84883	7.81922	7.85805	7.74579	7.34468	7.35193	7.36142	7.18296	7.34269	7.23998	7.11419	7.25827	7.87977	7.16884	7.51379	7.21168	7.74169	7.5919	7.67981	7.28284	7.73336	7.33165	7.45285	7.319	7.85991	7.02456	7.36349	7.05434	7.6932	7.28266	7.35265	7.55207	7.71951	7.40837	7.61122	7.59426	7.68885	7.67149	7.65636	7.68673	7.63756	8.09613
ENSG00000042317	SPATA7	spermatogenesis associated 7	protein_coding	14	1	88384924	88470350	55812	5.77905	5.50193	5.91019	5.76479	5.6956	5.14645	4.955	5.6676	6.20672	5.48902	6.02841	6.09471	6.26495	6.07892	5.50551	6.06202	5.51051	5.56483	5.16009	5.87734	5.6346	5.92555	5.29926	5.58813	5.19547	5.64671	5.14352	5.59026	5.49408	5.65259	5.36006	6.17868	5.68226	5.93318	5.33116	5.90254	5.16294	5.77838	5.6429	6.11774	5.651
ENSG00000042429	MED17	mediator complex subunit 17	protein_coding	11	1	93784227	93814963	9440	8.73596	9.79913	8.8295	8.86604	8.95015	9.22826	8.78549	8.90156	8.51916	8.92568	8.76389	9.18174	8.68548	8.78319	8.68174	8.87068	8.97051	8.66479	8.81909	8.79393	8.63535	8.87162	8.63299	8.78497	9.1173	8.65864	8.90302	8.7802	8.63947	8.73643	8.90382	8.75077	8.93298	8.71192	8.71223	8.54434	8.71198	8.73389	8.86969	8.98965	9.9363
ENSG00000042445	RETSAT	retinol saturase	protein_coding	2	-1	85341955	85354531	54884	9.5623	9.53968	9.88779	9.57668	9.38003	9.18695	9.38269	9.12091	9.30079	9.03843	9.42364	9.50709	9.3169	9.28416	9.30569	9.81412	9.70718	9.8146	9.4969	9.494	9.48257	9.50841	9.09332	9.53805	9.21645	9.50209	9.23232	9.39055	9.18717	9.54765	9.44488	9.73374	9.47621	9.70372	9.36812	9.42131	9.15819	9.34341	9.16458	9.43139	9.77959
ENSG00000042493	CAPG	capping actin protein, gelsolin like	protein_coding	2	-1	85394753	85418432	822	11.2384	12.5854	11.9343	12.4431	11.5003	13.6016	11.7841	13.3612	11.6555	13.4786	12.1645	11.4917	11.6332	11.3948	12.0379	11.4511	12.1341	11.531	12.6866	12.2126	13.7486	11.8442	13.4996	12.0364	13.4232	12.1516	13.5236	11.8122	13.4162	11.8642	13.6373	11.6786	13.2213	11.7282	13.1621	11.9917	12.9896	11.7476	13.0444	11.7921	11.4241
ENSG00000042753	AP2S1	adaptor related protein complex 2 subunit sigma 1	protein_coding	19	-1	46838136	46850846	1175	10.4913	11.4899	11.3736	11.2361	10.5249	11.6886	10.967	11.5234	11.598	12.6494	11.6528	10.7851	10.8239	10.5959	10.9023	10.7683	11.1393	10.5537	11.1158	10.8386	11.6978	10.554	11.4784	10.726	11.1862	10.9676	11.4156	10.9235	11.7894	10.9145	11.6505	10.5952	11.0985	10.7069	11.2947	11.2929	11.1448	10.9446	11.1941	10.4456	10.4237
ENSG00000042832	TG	thyroglobulin	protein_coding	8	1	132866958	133134903	7038	6.72553	6.2559	6.91821	6.60826	7.72021	7.40543	8.04865	7.10916	6.85029	6.72794	6.35875	6.59653	6.50609	6.67748	6.44962	7.58594	7.02998	7.07835	7.11036	7.02144	6.60929	7.2212	6.80773	7.07326	6.97661	6.63339	7.00685	6.88978	6.51965	6.89379	6.62427	7.49138	7.30159	7.65318	7.22808	6.54524	6.71849	6.88693	6.75026	7.07669	7.3821
ENSG00000042980	ADAM28	ADAM metallopeptidase domain 28	protein_coding	8	1	24294069	24359014	10863	9.32487	8.62601	8.42978	8.91586	9.52399	8.54268	9.68514	8.45052	9.66426	8.43509	9.56463	9.31469	9.02118	9.25206	8.59182	9.27873	8.85979	9.3615	8.77179	9.19652	8.17877	9.12803	8.52241	9.3293	8.88297	9.19897	8.77724	9.87235	8.71415	9.28755	8.46676	9.56483	8.57944	9.39585	8.63034	9.44736	9.5961	9.75428	9.22245	10.0076	9.35136
ENSG00000043093	DCUN1D1	defective in cullin neddylation 1 domain containing 1	protein_coding	3	-1	182938074	182985953	54165	9.42831	8.73251	9.2723	9.19045	9.29517	8.82174	9.93143	9.71275	10.0217	10.191	9.37231	8.98111	9.29131	9.33951	9.40312	9.59013	9.14487	8.93917	9.07035	8.8863	9.25506	8.87711	9.5205	9.26117	9.50122	9.7133	9.85393	9.3948	10.1404	9.60547	10.1094	9.29877	9.30885	9.14509	9.18528	9.33825	9.62762	9.4071	9.392	9.10581	8.29029
ENSG00000043143	JADE2	jade family PHD finger 2	protein_coding	5	1	134524312	134583230	23338	12.4654	13.1498	12.4318	12.826	12.3135	13.2285	11.9578	13.128	12.21	12.9386	12.1603	12.3977	12.535	12.487	12.87	12.4685	12.7217	12.7418	13.342	12.2993	13.1717	12.2939	13.6192	12.3087	13.7046	12.1747	13.2398	12.2833	13.5078	12.4525	12.7897	12.5748	13.3654	12.4414	13.3254	12.6725	12.7447	12.6766	13.0232	12.7915	12.8003
ENSG00000043462	LCP2	lymphocyte cytosolic protein 2	protein_coding	5	-1	170246233	170297815	3937	13.5498	13.2095	13.2917	13.6543	13.405	14.0227	13.8579	14.6769	13.3618	13.6189	13.1225	13.0843	13.4877	13.3389	13.778	13.4873	13.4174	13.601	14.547	13.3939	14.1232	13.4738	14.5349	13.3655	14.2818	13.4099	14.4775	13.2194	14.4806	13.4838	14.2565	13.3602	14.159	13.5104	14.2814	13.1707	13.686	13.2533	13.8792	13.5527	12.7392
ENSG00000043514	TRIT1	tRNA isopentenyltransferase 1	protein_coding	1	-1	39838110	39883511	54802	8.79753	8.61748	8.49794	8.82674	8.63756	8.13671	8.51017	8.32019	8.41494	8.28242	8.76886	8.62619	8.39496	8.4284	8.42521	8.63163	8.77478	8.64284	8.33093	8.86734	8.81514	8.84103	8.53332	8.55167	8.43076	8.76337	8.38596	8.4778	7.86087	8.35432	8.19618	8.43338	8.41678	8.46778	8.46694	8.14553	8.55319	8.46915	8.38772	8.36231	8.52672
ENSG00000043591	ADRB1	adrenoceptor beta 1	protein_coding	10	1	114043866	114046904	153	4.81963	5.50193	5.25207	6.00634	4.83749	7.06445	4.74958	6.48183	4.04027	5.06208	4.0748	3.7367	4.59604	4.68335	5.18091	4.58022	5.24478	4.33108	5.02616	5.71181	6.55699	5.43228	5.86491	4.64104	5.98006	5.11128	5.01052	4.61556	5.49408	5.16291	5.06704	4.037	5.16856	4.78408	5.33116	4.24261	4.36223	3.73922	4.43015	5.47458	4.6635
ENSG00000044090	CUL7	cullin 7	protein_coding	6	-1	43037617	43053943	9820	9.08196	9.3443	8.99897	9.35457	8.97709	9.18695	8.72039	8.49953	9.04566	9.11834	9.3174	9.39972	9.09133	9.1259	9.14183	9.15866	9.4607	9.27677	9.1051	9.22659	9.40903	9.34566	9.04082	9.25242	9.15707	9.21943	9.0187	9.41166	8.97932	9.17088	9.02171	9.19571	9.03479	9.21199	9.25431	9.39479	8.98149	9.0979	9.02354	9.09563	9.78431
ENSG00000044115	CTNNA1	catenin alpha 1	protein_coding	5	1	138610967	138935034	1495	10.9797	11.6262	11.2716	11.9083	11.189	12.6345	11.9103	12.7847	11.6929	12.4431	11.687	11.2103	11.6672	11.3871	11.8332	11.5142	11.8478	11.4245	12.3336	11.3	12.7327	11.4125	12.8869	11.4502	12.633	11.6529	12.7028	11.3758	12.706	11.676	13.031	10.9665	12.1427	10.8607	12.0002	11.1859	11.9756	11.1687	12.0945	11.4234	11.0293
ENSG00000044446	PHKA2	phosphorylase kinase regulatory subunit alpha 2	protein_coding	X	-1	18892298	18984114	5256	10.9518	10.9291	11.1513	10.9224	11.2638	11.805	11.2984	11.5899	11.1237	11.2559	11.1706	11.0934	10.9725	10.9834	10.9541	11.1741	11.0352	11.1612	11.3202	11.1508	11.3903	11.2861	11.6403	11.2423	11.6132	11.0816	11.6119	11.0621	11.9601	11.4279	11.7123	11.1436	11.6013	11.2874	11.5627	11.1614	11.021	11.0534	11.3039	10.8264	10.9489
ENSG00000044459	CNTLN	centlein	protein_coding	9	1	17134982	17503923	54875	7.1783	7.01447	7.0335	7.82232	7.12892	7.7505	7.1336	8.29264	7.45853	8.08	7.38711	6.78689	7.0226	6.98773	7.29361	6.64476	6.85925	6.53477	7.48459	6.95075	8.20145	7.09435	8.22567	6.76207	7.55658	7.05613	8.08575	6.53362	7.64255	6.7587	8.20996	6.58912	7.39545	6.49806	7.38994	6.88976	7.51008	6.93411	7.50529	7.17712	6.18833
ENSG00000044574	HSPA5	heat shock protein family A (Hsp70) member 5	protein_coding	9	-1	125234853	125241382	3309	12.3881	12.9751	12.5821	12.6477	12.3663	12.6958	12.6437	13.1531	12.352	12.9915	12.5032	12.2094	12.2641	11.9058	12.2282	12.487	12.4332	12.4248	13.0205	12.2813	13.2588	12.345	12.8193	12.3643	12.8103	12.3081	12.9361	12.1198	12.7801	12.2835	13.2261	12.5386	13.5052	12.701	13.0752	12.346	12.4818	12.3313	12.8801	12.3192	12.1997
ENSG00000046647	GEMIN8	gem nuclear organelle associated protein 8	protein_coding	X	-1	14006726	14029893	54960	8.16656	7.9561	8.13091	8.11135	8.37925	7.73909	8.02187	7.85761	7.74356	7.55319	7.886	8.18332	7.94219	8.02157	7.77873	8.26427	8.22978	8.14598	7.91788	8.25537	7.90928	8.28975	7.5942	8.31999	7.94378	8.15745	7.71578	8.32585	7.25203	8.16558	7.19735	8.30713	8.05084	8.34961	8.05448	8.3088	8.17409	8.28238	8.12838	8.36655	8.3679
ENSG00000046651	OFD1	OFD1 centriole and centriolar satellite protein	protein_coding	X	1	13734743	13777955	8481	10.9981	10.4092	10.3077	10.421	10.8159	10.0998	10.3087	9.81785	10.3739	10.0135	10.3693	10.8432	10.6302	10.813	10.7224	10.9143	10.6656	10.799	10.4372	10.5867	9.91497	10.6881	10.0162	10.3086	9.90522	10.3407	9.82698	10.7455	9.94209	10.3054	9.87894	10.7891	10.2839	10.7348	10.3219	10.2325	10.3784	10.3695	10.2773	10.7921	10.6993
ENSG00000047056	WDR37	WD repeat domain 37	protein_coding	10	1	1049538	1132384	22884	10.9364	10.844	10.8942	10.8177	10.878	10.851	11.1167	10.779	11.0248	10.5352	10.9808	10.9106	10.8335	10.821	10.8065	10.8985	10.85	11.0711	10.9356	10.9782	10.987	11.0244	10.8874	10.9589	10.9391	11.0005	11.0593	10.8041	10.6882	10.8574	10.8716	10.9626	10.9256	11.0311	10.988	11.026	10.8672	11.0978	10.9579	10.883	11.0405
ENSG00000047188	YTHDC2	YTH domain containing 2	protein_coding	5	1	113513694	113595285	64848	9.42153	8.87883	8.48904	9.43716	9.11285	8.76672	9.1492	9.2119	9.11618	8.72791	9.22096	9.46825	9.17122	9.29645	9.41	9.30581	9.07117	9.01588	9.12028	9.1185	9.04243	9.2452	9.2502	9.24582	9.29633	9.08377	9.43628	9.32752	8.53557	8.88233	9.03337	9.25885	9.26467	9.15969	9.01722	8.7347	9.28515	8.89365	9.23219	9.57388	8.95595
ENSG00000047230	CTPS2	CTP synthase 2	protein_coding	X	-1	16587999	16712936	56474	7.62584	7.84348	7.51923	7.65261	7.77762	6.80358	7.58253	7.34269	7.81559	7.42799	7.73138	7.96606	8.04486	7.73677	7.78581	7.53441	7.63941	7.59646	7.07948	7.86363	7.61166	7.67766	7.05607	7.99207	7.26953	7.67694	7.13015	7.82516	7.1225	7.59301	7.49684	7.93781	7.35598	7.58255	7.22808	7.62495	7.6305	7.5992	7.31971	7.70622	7.88929
ENSG00000047249	ATP6V1H	ATPase H+ transporting V1 subunit H	protein_coding	8	-1	53715543	53843558	51606	9.28058	9.59718	9.53262	9.44517	9.28082	10.1197	9.47682	9.92928	9.32358	10.1672	9.33761	9.20555	9.27332	9.15512	9.33007	9.3732	9.37754	9.05587	9.75205	9.19652	9.89252	9.11182	9.84963	9.15017	9.81772	9.30326	10.0876	8.95146	9.87359	9.12526	10.0165	9.34566	9.95645	9.20965	9.70714	9.26063	9.78084	9.26537	9.86758	9.27326	9.50993
ENSG00000047315	POLR2B	RNA polymerase II subunit B	protein_coding	4	1	56977722	57031158	5431	11.6697	10.9317	11.104	11.2568	11.4456	10.677	11.5757	11.2253	11.5723	10.8461	11.489	11.3852	11.4558	11.3237	11.2204	11.4209	11.1623	11.2011	11.3227	11.604	11.035	11.4186	11.4076	11.3771	11.3092	11.5227	11.2615	11.3929	11.1026	11.2772	11.1423	11.4668	11.2528	11.5229	11.1519	11.247	11.3672	11.6087	11.3373	11.3915	11.0954
ENSG00000047346	FAM214A	family with sequence similarity 214 member A	protein_coding	15	-1	52581317	52709817	56204	10.3627	9.74341	9.86905	9.71055	10.4491	9.42936	10.6199	9.6189	10.3995	9.65693	9.82535	10.3977	10.2527	10.2848	10.0185	10.4832	10.1875	10.3572	9.96037	10.1126	9.28454	10.1446	9.43881	10.2104	10.0447	10.1998	10.0666	10.2066	9.44497	10.0793	9.44197	10.3544	9.81612	10.2991	9.65979	9.95366	9.98029	10.3949	9.93476	10.2835	10.2215
ENSG00000047365	ARAP2	ArfGAP with RhoGAP domain, ankyrin repeat and PH domain 2	protein_coding	4	-1	35948221	36244514	116984	10.2008	9.76865	9.63095	10.3375	9.98626	10.391	10.171	11.3322	9.89748	10.0334	9.47167	9.88136	9.83851	9.85836	10.0628	10.3126	10.281	10.2757	10.8172	9.92595	10.4117	9.91433	11.2332	9.29564	10.371	9.15982	10.515	9.72331	10.8974	9.65162	10.6698	9.96153	10.4383	9.87418	10.3263	9.65318	10.7691	9.94228	10.8551	10.5703	10.0107
ENSG00000047410	TPR	translocated promoter region, nuclear basket protein	protein_coding	1	-1	186311652	186375693	7175	12.4556	11.4764	11.9306	11.9738	12.3714	11.6737	12.6834	12.2985	12.2362	11.5707	12.1491	12.1392	12.396	12.3491	12.2798	12.3903	12.1038	12.3355	12.2729	12.2347	12.0425	12.2934	12.1691	12.4449	12.0994	12.4702	12.3761	12.0629	11.9387	12.1283	12.0001	12.2534	12.0405	12.2815	12.0035	12.0644	12.197	12.3643	12.2455	12.009	11.7584
ENSG00000047578	KATNIP	katanin interacting protein	protein_coding	16	1	27550133	27780344	23247	10.8462	10.8229	10.7647	11.0881	10.8582	11.2148	11.2603	11.1753	10.4717	10.6812	10.5176	10.7113	10.7856	10.6365	10.8357	10.8533	11.0095	10.9685	11.326	11.0297	11.2329	11.1396	11.3656	10.8096	11.2544	10.8504	11.0794	10.7396	10.9302	10.8166	11.2157	10.7289	11.1074	10.8192	11.0941	10.5266	10.9006	10.6722	10.7992	10.6524	10.6926
ENSG00000047579	DTNBP1	dystrobrevin binding protein 1	protein_coding	6	-1	15522807	15663058	84062	8.9157	9.33653	9.17854	9.56388	8.98817	9.74321	9.25352	9.83465	9.26699	10.4636	9.41256	8.83302	9.17554	8.9702	9.22218	8.90145	9.18735	8.87237	9.58706	9.05079	9.99497	9.23882	10.1602	8.98835	9.74842	9.02397	10.1101	9.21674	9.88854	8.92054	10.2443	9.16875	9.88146	9.16934	9.76965	9.2856	9.84283	9.43385	9.92878	9.33082	9.29291
ENSG00000047597	XK	X-linked Kx blood group	protein_coding	X	1	37685791	37732130	7504	7.46318	8.25463	8.34842	8.01235	7.04613	7.08267	8.50051	8.07542	9.14437	9.26879	8.36807	7.38997	7.6573	7.5554	8.10158	8.07015	8.3487	7.50797	7.24163	7.09699	7.63688	5.98931	7.39291	7.46397	7.28271	8.16802	7.9672	8.50163	10.0831	9.22022	9.40953	6.85092	6.89261	6.64507	7.53536	8.1364	8.26308	8.06773	8.05112	6.64211	6.84165
ENSG00000047621	C12orf4	chromosome 12 open reading frame 4	protein_coding	12	-1	4487735	4538508	57102	7.7395	6.89182	6.74833	7.75295	7.69875	7.83862	7.67149	8.23592	7.51014	8.04112	7.4255	7.72993	7.58117	7.75728	7.71338	7.2285	7.18244	7.23387	7.62989	7.59587	7.67794	7.69022	7.7799	7.70796	7.99262	7.55319	7.89108	7.57815	7.83016	7.34328	7.91411	7.6496	7.97196	7.53844	7.81823	7.32837	8.26308	7.46962	8.2175	8.10222	7.28735
ENSG00000047634	SCML1	Scm polycomb group protein like 1	protein_coding	X	1	17737449	17754988	6322	7.05161	6.21051	5.85431	6.59379	6.77461	7.47591	6.76291	7.66674	7.14974	7.50632	6.98549	7.47103	7.28558	7.20545	7.17971	6.56938	6.399	6.18047	6.76652	7.03858	7.20229	7.03634	7.86013	7.31179	7.56738	7.52876	7.51607	7.1443	7.13934	6.81429	7.2783	7.06214	7.61559	7.18459	7.76286	6.58642	7.64886	7.16892	7.95069	8.05566	7.41505
ENSG00000047644	WWC3	WWC family member 3	protein_coding	X	1	10015254	10144474	55841	12.1708	12.0632	12.5092	12.1949	12.4316	12.7328	12.956	12.7645	12.1368	11.7338	11.8814	12.2156	12.323	12.1806	12.2408	12.8196	12.5123	12.723	12.9768	12.1949	12.148	12.2344	12.2748	12.3418	12.8339	12.5969	12.6365	12.2664	12.8517	12.6151	12.6012	12.3538	12.4735	12.3673	12.5387	12.2644	12.0904	12.4171	12.1441	12.1518	12.0519
ENSG00000047648	ARHGAP6	Rho GTPase activating protein 6	protein_coding	X	-1	11117651	11665920	395	6.97915	7.56121	7.79001	7.65952	6.95823	7.22062	7.0694	7.91297	7.83882	7.9739	7.16293	6.45907	6.99343	6.83136	7.13593	7.5796	7.77847	7.53808	7.29632	6.45748	6.6263	5.85869	6.86099	6.81091	6.84022	6.91192	7.37392	6.77633	7.8507	7.13069	7.47414	6.89574	6.96458	6.58809	7.42932	7.27932	7.33388	7.33593	6.85564	6.5991	6.49926
ENSG00000047849	MAP4	microtubule associated protein 4	protein_coding	3	-1	47850690	48089272	4134	11.482	11.3425	11.2722	11.7774	11.2311	11.6624	11.0513	11.8651	11.1615	11.5356	11.2808	10.9977	11.3993	11.353	11.7275	11.3516	11.4495	11.6972	11.7057	11.2822	12.3138	11.3853	12.1153	11.3665	11.3796	11.2008	11.7232	11.3394	11.7394	11.4433	11.8841	11.3502	11.734	11.4287	11.824	11.4711	11.5784	11.3659	11.8047	11.5073	11.0897
ENSG00000047932	GOPC	golgi associated PDZ and coiled-coil motif containing	protein_coding	6	-1	117560269	117602542	57120	9.06682	8.511	8.42978	8.70865	8.73813	8.66809	8.72039	8.9942	8.55812	8.77601	8.60617	8.64024	8.71244	8.84667	8.78767	8.63773	8.34155	8.3427	8.33745	8.91198	8.63535	8.64892	8.78669	8.64823	8.40696	8.51291	9.00273	8.84993	8.5915	8.5499	8.80747	8.57364	8.67317	8.70862	8.56425	8.44068	8.7528	8.57652	9.00319	9.11592	8.64226
ENSG00000048028	USP28	ubiquitin specific peptidase 28	protein_coding	11	-1	113797874	113875570	57646	9.91961	9.42223	9.592	9.43315	9.75033	8.96547	9.72092	9.30094	9.7781	9.10898	9.4189	9.57995	9.84529	9.8236	9.60641	9.9794	9.73062	9.93909	9.51136	9.74697	9.31604	9.89009	9.67857	9.48116	9.27348	9.2421	9.07705	9.90696	9.5396	9.76619	9.30115	10.1909	9.7942	10.0953	9.849	10.2527	9.63568	10.0645	9.91432	10.2483	9.8046
ENSG00000048052	HDAC9	histone deacetylase 9	protein_coding	7	1	18086949	19002416	9734	8.48899	8.16964	8.43443	8.84501	8.58597	7.44813	8.68244	8.05916	8.3955	8.16682	9.29346	8.23518	8.34604	8.56825	8.10724	7.8822	7.66258	8.27651	7.98584	8.31959	7.69405	8.28975	8.43789	8.24253	8.35813	9.01229	7.72556	9.01906	8.08543	8.66319	7.85392	8.66974	8.19174	8.48335	8.11599	8.64749	8.6267	8.81442	8.26768	9.32864	8.73953
ENSG00000048140	TSPAN17	tetraspanin 17	protein_coding	5	1	176647387	176659054	26262	10.2117	10.9057	10.4091	10.4748	9.60968	10.2932	9.52048	10.0978	10.0617	11.1648	10.179	10.1478	10.1069	9.84527	10.3637	10.1091	10.1097	10.1127	10.3546	9.93508	10.7002	9.79758	10.6738	9.8273	10.3431	9.84253	10.3794	10.2576	10.9023	10.2651	10.7415	10.065	10.4918	10.0529	10.5145	10.1912	10.3749	9.93365	10.5202	10.0752	10.3126
ENSG00000048162	NOP16	NOP16 nucleolar protein	protein_coding	5	-1	176383946	176388927	51491	7.62584	8.16379	7.58769	8.0231	7.42572	8.25343	6.85741	7.53166	7.09273	7.9944	7.77162	7.61346	7.47996	7.45217	7.69093	7.46038	7.67403	7.4006	7.61922	7.48803	7.90237	7.28894	7.46319	7.62889	7.53474	7.86425	7.50475	7.51696	7.77748	7.50333	7.83624	7.17533	7.81614	7.49293	7.84271	7.46618	7.78373	7.69778	7.77488	7.51273	8.04976
ENSG00000048342	CC2D2A	coiled-coil and C2 domain containing 2A	protein_coding	4	1	15469865	15601552	57545	5.21416	4.1354	4.75994	5.2163	5.57857	3.88122	5.28305	4.3926	4.74987	4.14734	5.39124	4.66744	5.0442	5.34953	4.67016	4.79918	4.66744	5.10124	4.60382	5.36127	4.36548	5.55234	4.04705	5.10159	3.82993	5.61495	3.833	4.91589	3.87009	4.90881	3.82899	5.3793	4.29994	4.99343	3.68874	4.84096	3.91612	4.79676	4.19876	4.84673	5.36419
ENSG00000048392	RRM2B	ribonucleotide reductase regulatory TP53 inducible subunit M2B	protein_coding	8	-1	102204502	102238961	50484	9.97161	9.40995	9.77335	10.0983	10.1272	10.3448	10.5826	10.8853	9.96226	9.87501	9.58449	9.87246	9.92938	9.78301	9.78454	9.69919	9.58844	9.6525	10.4096	9.6629	9.50779	9.55197	10.4434	9.8751	10.8712	10.1712	10.712	9.67349	10.5986	9.82107	10.2036	9.61395	10.4404	9.78285	10.2571	9.23736	9.93808	9.72625	9.92998	9.85908	9.20171
ENSG00000048405	ZNF800	zinc finger protein 800	protein_coding	7	-1	127346790	127431924	168850	9.38015	9.6015	9.30816	9.29824	9.43288	9.3935	9.43433	9.66525	9.51029	9.45756	9.25324	9.72704	9.39663	9.42675	9.66315	9.61664	9.4771	9.4589	9.46158	9.36648	9.4569	9.27254	9.45895	9.42971	9.6781	9.30804	9.74299	9.30287	9.4517	9.41121	9.45648	9.4942	9.53121	9.37515	9.47047	9.17192	9.69529	9.43793	9.68947	9.93527	9.72823
ENSG00000048462	TNFRSF17	TNF receptor superfamily member 17	protein_coding	16	1	11965210	11968068	608	4.99329	4.85857	4.53398	5.2163	5.42295	4.45443	5.1299	4.9019	5.28341	5.9885	5.63877	5.29621	4.86632	4.5217	5.18091	4.63928	4.61246	4.40006	4.37356	4.91843	4.36548	5.22838	4.76224	4.81592	5.00175	5.4065	5.205	6.69534	6.20119	6.33187	6.24546	5.50562	5.29289	5.75994	5.54697	5.63472	5.52052	5.57862	5.48848	5.00061	4.72582
ENSG00000048471	SNX29	sorting nexin 29	protein_coding	16	1	11976734	12574287	92017	10.67	10.6106	10.916	10.8534	10.7556	10.4843	10.7741	10.6247	11.2694	11.1336	11.0544	10.6606	10.7891	10.7371	10.518	10.7578	10.8718	10.9271	10.4219	10.8495	10.8511	10.7971	10.3979	11.0374	10.8045	10.9931	10.7966	11.046	10.8279	11.0832	10.5396	11.0102	10.681	11.0031	10.6666	10.9519	10.8149	11.0607	10.5138	10.8233	10.857
ENSG00000048544	MRPS10	mitochondrial ribosomal protein S10	protein_coding	6	-1	42206807	42217861	55173	9.39234	9.00839	9.17577	9.09954	9.08216	9.09617	9.30159	9.17091	9.38591	9.62008	9.21004	9.18654	9.30711	9.09407	9.05673	9.10239	8.97282	9.07443	9.0105	9.14038	9.20827	9.26837	9.38567	9.32514	9.15707	9.36882	9.32833	9.19498	9.26946	8.88555	9.11613	9.01578	8.99265	9.26245	9.07407	9.2501	9.47425	9.13098	9.38678	9.15812	8.98085
ENSG00000048649	RSF1	remodeling and spacing factor 1	protein_coding	11	-1	77660009	77820869	51773	11.2408	10.7526	11.1407	11.1166	11.1422	11.2483	11.0856	11.5563	11.249	11.2601	11.0094	10.8485	11.2351	11.3082	11.2923	11.1556	11.0033	11.0618	11.3962	10.9413	11.2398	11.002	11.6371	11.0316	11.5012	11.0555	11.4156	10.8757	11.2794	11.093	11.1188	10.9769	11.3042	10.9868	11.2629	10.8922	11.0158	11.0666	11.1795	11.0352	10.6518
ENSG00000048707	VPS13D	vacuolar protein sorting 13 homolog D	protein_coding	1	1	12230030	12512047	55187	11.8506	11.4162	11.4947	11.6933	11.9663	11.5084	11.8654	11.4545	11.6514	10.8619	11.5422	12.0157	11.7559	11.9425	11.7995	11.9782	11.9149	12.1526	11.7064	11.8224	11.6813	11.9424	11.5896	11.9218	11.7051	11.8539	11.7605	11.7086	11.2304	11.7814	11.3344	11.9088	11.7545	11.9449	11.6337	11.7061	11.8382	11.9044	11.7058	11.9184	12.0345
ENSG00000048740	CELF2	CUGBP Elav-like family member 2	protein_coding	10	1	10798397	11336675	10659	13.643	13.157	13.5038	13.492	13.651	13.8574	14.0636	14.0438	13.4922	13.1358	13.2845	13.4902	13.5584	13.6127	13.6079	13.8415	13.4476	13.831	14.0039	13.5021	13.6849	13.6447	13.946	13.6127	14.1547	13.7971	14.1287	13.5351	13.8843	13.6809	13.8957	13.499	13.9577	13.5372	13.8772	13.4734	13.5589	13.5872	13.6578	13.6583	13.356
ENSG00000048828	FAM120A	family with sequence similarity 120A	protein_coding	9	1	93451685	93566112	23196	12.2903	12.8286	12.2889	13.0842	12.5379	13.2391	12.8471	13.6374	12.4783	12.6157	12.3107	12.3191	12.5535	12.2388	12.9033	12.6496	12.8642	12.6731	13.6899	12.4058	13.1055	12.3564	13.7567	12.3627	13.7573	12.5029	13.2709	12.3066	13.7814	12.6506	13.1591	12.459	13.3738	12.5241	13.4335	12.2699	12.594	12.3955	12.6973	12.7615	12.2112
ENSG00000048991	R3HDM1	R3H domain containing 1	protein_coding	2	1	135531455	135725270	23518	9.38364	8.61748	8.83303	9.06619	9.47128	8.3614	9.23907	9.23377	9.45508	9.09641	9.18608	9.18174	9.57202	9.64977	9.61039	9.37503	9.10743	9.52636	9.13531	9.4878	9.57224	9.60753	9.2032	9.60142	9.20959	9.46403	9.48307	9.57775	9.28838	9.65729	9.54603	9.58875	9.26113	9.42434	9.32887	9.57603	9.54321	9.63167	9.50403	9.68839	9.03998
ENSG00000049089	COL9A2	collagen type IX alpha 2 chain	protein_coding	1	-1	40300489	40317813	1298	8.21448	9.01165	8.57148	8.92734	8.82226	10.4036	8.58979	9.9045	9.03566	9.60241	9.50928	8.73495	8.55251	8.64718	8.78767	8.60694	8.39088	8.77736	9.53421	9.27054	9.52136	8.82407	9.59	8.91263	9.35034	9.03267	9.22202	9.1901	9.72599	9.03816	9.38546	9.0383	9.94102	9.05945	9.99786	9.14943	9.30406	8.96594	9.24957	8.52677	8.93628
ENSG00000049167	ERCC8	ERCC excision repair 8, CSA ubiquitin ligase complex subunit	protein_coding	5	-1	60866454	60945073	1161	8.35292	8.4642	8.11941	8.25044	8.18097	7.4896	8.2467	7.65596	8.30675	8.04112	8.14139	8.53135	8.21384	8.61388	8.08446	8.26821	8.2452	8.14207	8.05864	8.24806	7.80198	8.27734	7.76144	8.3855	8.00853	8.01245	7.72556	8.12559	7.58236	8.2279	7.93086	8.57364	8.2358	8.31522	8.10794	8.03688	8.13884	8.01958	7.78021	8.34951	8.46135
ENSG00000049192	ADAMTS6	ADAM metallopeptidase with thrombospondin type 1 motif 6	protein_coding	5	-1	65148738	65481920	11174	5.43067	5.54021	4.68979	5.50298	6.01379	4.89924	4.67182	4.9807	6.2601	4.87926	6.07835	6.32449	6.50609	6.61092	6.35649	6.16904	5.56286	5.32489	5.33734	6.26527	5.82781	6.39975	5.82894	5.36772	4.68144	4.90438	4.93809	5.73639	4.67477	5.62077	5.30664	6.16021	5.80817	6.16771	4.95789	6.25203	5.69592	6.02071	5.61838	5.96606	5.91081
ENSG00000049239	H6PD	hexose-6-phosphate dehydrogenase/glucose 1-dehydrogenase	protein_coding	1	1	9234774	9271337	9563	11.4419	11.9821	12.0093	11.7978	11.7501	11.965	12.2023	11.6763	12.1749	12.1396	12.2992	11.9442	12.1056	11.9152	11.8203	12.2697	12.4086	12.249	12.0294	12.0657	12.329	12.1621	12.3603	12.2	12.0994	12.1685	11.7293	12.0552	11.865	12.075	11.6836	11.9397	11.787	11.8839	11.8298	12.2901	11.9253	12.03	11.7515	11.5136	12.0483
ENSG00000049245	VAMP3	vesicle associated membrane protein 3	protein_coding	1	1	7771296	7781432	9341	10.9559	11.7435	11.5385	12.1679	11.1402	12.4334	11.7706	12.87	11.3141	12.4275	11.3513	10.9583	11.139	10.9167	11.4429	11.1157	11.2067	11.052	12.4911	11.1808	12.1436	11.0367	13.0231	11.1785	12.8886	11.4226	12.5074	10.9382	13.0233	11.1684	12.5781	11.1139	12.5077	11.1686	12.51	11.1759	11.8434	11.1833	12.0169	11.2869	10.6354
ENSG00000049246	PER3	period circadian regulator 3	protein_coding	1	1	7784291	7845177	8863	7.75039	7.50672	7.00868	7.4837	7.18415	7.20409	7.01588	7.42129	7.17742	7.37676	7.5922	7.81303	7.52808	7.41389	7.49737	8.05653	7.91492	8.21458	7.87371	7.7386	7.41183	7.52477	7.55185	7.92199	8.1587	8.11983	8.10084	7.38617	7.17246	7.30515	7.15509	7.83852	7.76689	7.76581	7.70528	7.68885	7.33955	7.71805	7.42576	7.8527	7.95229
ENSG00000049247	UTS2	urotensin 2	protein_coding	1	-1	7843083	7853512	10911	4.95223	3.98249	5.00382	4.45274	5.04045	3.28419	4.82223	4.72604	4.5662	4.57857	4.93704	4.94989	5.08483	5.34953	4.51627	4.98232	4.61246	5.51518	4.49539	4.74106	5.02806	5.11264	4.21328	4.57581	4.68144	4.0934	4.68883	4.74558	4.43344	4.21739	4.35549	5.20171	4.62635	4.84008	4.8757	4.48405	4.52004	4.85316	4.10487	7.25267	6.94716
ENSG00000049249	TNFRSF9	TNF receptor superfamily member 9	protein_coding	1	-1	7915871	7943165	3604	8.9157	8.39101	9.37006	8.24127	8.52336	8.36881	9.16151	8.23592	9.32358	8.02128	9.13503	8.7864	8.96001	8.96361	8.35086	8.55949	8.30892	8.24406	8.31121	8.37772	7.45975	8.76308	7.62516	9.64551	8.86998	9.47682	8.75358	9.07836	7.93968	9.36347	8.24384	8.65038	7.68442	8.74134	7.76286	8.848	8.09269	8.83618	8.29771	7.60196	8.56749
ENSG00000049323	LTBP1	latent transforming growth factor beta binding protein 1	protein_coding	2	1	32946953	33399509	4052	7.02487	8.16379	8.08435	7.97408	7.43224	7.94169	8.05527	8.05096	8.73238	8.7917	7.98342	6.93192	7.68786	7.19041	7.41748	8.38172	8.21811	7.74317	7.37462	6.6036	6.81594	6.48959	7.39291	7.60154	7.50134	7.45284	8.06281	7.24222	8.27205	7.51172	7.84511	7.78619	7.8512	7.50062	8.45112	7.75602	7.80024	8.01413	7.74245	6.4126	6.74082
ENSG00000049449	RCN1	reticulocalbin 1	protein_coding	11	1	32091074	32105722	5954	7.06917	7.49743	7.00868	7.61043	6.6223	7.61976	6.81095	7.49581	6.71791	7.62514	6.98549	6.53708	6.85964	6.61092	6.9712	7.33035	7.27574	6.77765	7.48459	6.74653	7.44077	6.76545	7.65547	6.82286	7.24279	6.70831	7.37392	6.86534	6.77925	6.67102	7.46266	6.82796	7.60815	7.08567	7.42283	6.57283	7.13291	6.33713	7.42576	7.10757	6.90123
ENSG00000049541	RFC2	replication factor C subunit 2	protein_coding	7	-1	74231499	74254458	5982	9.15943	9.28901	9.54125	8.97513	9.30051	9.68804	9.92603	9.57388	9.37604	9.3425	9.25324	9.20791	9.12516	9.21369	9.06547	9.28652	9.45243	9.23522	9.53987	9.44049	9.55914	9.26628	9.21678	9.33346	9.46423	9.48951	9.6966	9.34518	9.76433	9.32601	9.70029	9.10618	9.50547	9.25341	9.45945	9.41567	9.25556	9.21405	9.27053	8.80823	9.21576
ENSG00000049618	ARID1B	AT-rich interaction domain 1B	protein_coding	6	1	156776020	157210779	57492	11.6857	11.1892	11.3062	11.5739	11.7331	11.1699	11.4237	11.4349	11.6153	11.2403	11.4799	11.4623	11.7279	11.7562	11.657	11.6335	11.5626	11.9104	11.5844	11.5754	11.5132	11.7018	11.5719	11.7398	11.6184	11.5983	11.6405	11.6958	11.6754	11.8311	11.5302	11.8021	11.6323	11.7692	11.6108	11.6322	11.6835	11.7944	11.641	11.8386	11.5412
ENSG00000049656	CLPTM1L	CLPTM1 like	protein_coding	5	-1	1317752	1345099	81037	11.0128	11.5205	11.3833	11.2246	11.1452	11.5594	11.0888	11.3289	11.1837	11.6226	11.2808	11.1824	11.1434	10.923	11.1646	11.1454	11.3233	11.1131	11.2692	11.2442	11.5339	11.0379	11.3518	11.1039	11.3108	11.1963	11.2387	11.0318	11.2007	11.1186	11.2775	11.3386	11.4214	11.2112	11.3306	11.3198	11.16	11.0862	11.2095	11.0668	11.4565
ENSG00000049759	NEDD4L	NEDD4 like E3 ubiquitin protein ligase	protein_coding	18	1	58044226	58401540	23327	8.42595	8.42073	8.85398	8.52817	7.93726	7.76181	8.64784	8.49349	9.58591	10.2101	9.35754	8.15911	8.45652	8.1893	8.50021	8.95864	9.02283	8.85578	8.57093	7.99187	8.49557	7.89929	8.39668	8.0639	7.8497	8.65113	8.55432	9.05708	9.99602	9.3117	9.42141	7.75626	7.35152	7.72706	7.66739	8.69175	8.32426	8.45314	8.16143	7.40109	7.50196
ENSG00000049768	FOXP3	forkhead box P3	protein_coding	X	-1	49250438	49270477	50943	7.95713	8.09169	8.04842	8.02844	8.03462	7.25313	7.6277	7.92199	7.44343	7.9531	7.48123	7.97164	7.97724	8.03841	7.83441	7.24465	7.29814	7.80386	7.53088	7.6469	7.71787	7.88844	7.78904	8.29889	7.71061	7.95865	7.57138	8.15596	7.57002	8.04382	7.1834	7.60326	7.63769	7.75943	7.69455	8.17257	7.9032	7.8827	8.15734	7.99662	8.00185
ENSG00000049769	PPP1R3F	protein phosphatase 1 regulatory subunit 3F	protein_coding	X	1	49269793	49301461	89801	8.84394	8.98869	8.59242	8.623	8.58889	8.39082	8.26395	7.62311	8.4717	8.66967	8.43843	8.88998	8.36505	8.51212	8.5342	8.3998	8.70408	8.57491	8.33093	8.42713	8.05967	8.40074	7.93612	8.5694	8.16582	8.47937	7.9169	8.45356	7.93968	8.58205	7.67655	8.59067	8.05084	8.44809	8.11197	8.58515	8.17725	8.6166	8.06429	8.44889	9.15141
ENSG00000049860	HEXB	hexosaminidase subunit beta	protein_coding	5	1	74640023	74722647	3074	10.5884	10.7976	10.952	10.9557	10.8527	11.4371	11.3382	11.473	10.9227	11.0431	10.9027	10.8754	10.9443	10.8781	10.916	10.8013	10.7909	10.6393	10.8608	11.0897	11.4519	10.8172	11.2961	10.8609	11.4143	11.0816	11.2455	10.6314	11.1079	10.6323	11.4498	10.8384	11.2436	10.8495	11.0454	10.6244	11.0976	10.7298	11.0456	10.4987	10.3661
ENSG00000049883	PTCD2	pentatricopeptide repeat domain 2	protein_coding	5	1	72320367	72368395	79810	7.99879	7.57892	7.28144	7.93477	8.24152	7.51659	7.70558	7.27372	7.93894	7.57152	8.05034	8.32059	8.12738	8.23384	7.78581	7.68967	7.84072	7.89499	7.53088	8.07279	7.24672	7.8498	7.10094	8.16067	7.29577	8.04723	7.43487	8.26214	7.10545	8.15493	7.5412	8.03567	7.77023	8.0536	7.57099	7.99708	7.7157	8.02501	7.78552	8.53055	8.27246
ENSG00000050030	NEXMIF	neurite extension and migration factor	protein_coding	X	-1	74732856	74925472	340533	5.03299	3.78035	5.00382	4.52889	4.08844	3.28419	4.28356	3.28419	4.49701	4.48793	5.11894	5.09142	5.0442	4.82385	4.73947	4.3789	4.28029	4.46429	4.49539	4.58647	3.97749	4.89139	3.82672	5.29722	3.82993	4.41452	3.28419	4.68253	3.28419	4.78962	4.21709	4.41782	4.13912	4.84008	3.85446	4.73457	4.171	4.46024	4.43015	4.84673	4.36809
ENSG00000050130	JKAMP	JNK1/MAPK8 associated membrane protein	protein_coding	14	1	59484443	59505410	51528	9.20359	9.02138	9.01145	9.10965	9.28622	9.03696	9.68727	9.55083	9.228	9.09325	9.17114	9.26115	9.13847	8.94141	9.04794	9.04385	9.05378	8.80727	9.2223	9.00382	9.29775	8.9904	9.31479	8.98307	9.60419	9.17299	9.48594	8.92821	9.19922	8.84639	9.47084	9.20679	9.69958	9.16934	9.2415	8.75272	9.43915	8.89365	9.31889	9.15322	8.86672
ENSG00000050165	DKK3	dickkopf WNT signaling pathway inhibitor 3	protein_coding	11	-1	11956207	12009769	27122	5.56581	5.84278	5.70363	5.13326	5.45021	5.28735	5.23404	4.81738	5.96995	4.81137	5.92274	5.13515	5.40092	5.76298	5.18091	5.46708	5.42784	5.56483	5.16009	5.77627	4.9112	5.6624	4.92076	5.01377	4.68144	5.24631	4.2238	4.80523	3.28419	5.16291	4.47552	5.9606	5.05454	6.04474	4.74023	4.61679	5.10662	4.9583	4.55762	5.6004	5.73431
ENSG00000050327	ARHGEF5	Rho guanine nucleotide exchange factor 5	protein_coding	7	1	144355288	144380632	7984	7.33145	6.46309	6.68687	6.71901	6.61076	5.73439	6.49477	6.08546	7.40499	7.06316	7.06076	7.72333	7.22004	7.51981	7.31338	7.37502	7.24531	7.56756	6.74693	6.85715	6.30482	6.76545	6.46111	6.5479	6.60745	6.87346	5.73811	7.72058	6.88318	7.52835	6.83601	6.7689	6.25954	6.79088	5.93328	7.4217	7.08639	7.68411	6.70582	7.24344	6.7667
ENSG00000050344	NFE2L3	nuclear factor, erythroid 2 like 3	protein_coding	7	1	26152198	26187137	9603	7.47637	8.26559	6.76329	8.30868	7.60379	8.11041	7.24235	8.91516	7.23998	8.13641	7.57524	6.52182	7.00322	6.80189	7.34253	6.40536	6.6301	6.28501	7.06378	7.18422	8.04092	6.93408	8.37865	6.3125	7.58874	6.73721	7.76402	6.51796	7.45384	6.47746	7.73496	7.21115	8.51736	7.22232	8.49498	6.77608	7.95941	6.7218	8.18974	8.32355	7.56934
ENSG00000050393	MCUR1	mitochondrial calcium uniporter regulator 1	protein_coding	6	-1	13786557	13814568	63933	8.60434	9.18033	8.93487	8.86902	8.69008	8.3007	8.78549	8.72743	8.63634	8.93982	8.56102	8.54262	8.4636	8.44743	8.51305	8.60071	8.6559	8.3152	8.16505	8.05193	8.33052	8.09126	8.2457	8.26447	8.20777	8.63979	8.61337	8.27142	8.5607	8.57807	8.59826	8.75682	8.59455	8.3665	8.6989	8.37236	8.50621	8.56539	8.39469	8.57888	8.99179
ENSG00000050405	LIMA1	LIM domain and actin binding 1	protein_coding	12	-1	50175788	50283520	51474	8.21054	7.92185	7.88141	7.75295	7.79794	6.98914	7.73063	6.72998	7.91182	6.96923	8.02976	8.48927	8.4636	8.40587	7.82757	7.99599	7.91009	8.14988	7.51945	8.31959	7.04753	7.98326	6.75241	8.04374	7.15946	7.94641	7.11531	8.18571	7.22073	7.97278	7.29135	8.31125	7.64861	8.37069	8.04185	8.04178	7.74586	8.16437	7.80658	8.44086	8.37209
ENSG00000050426	LETMD1	LETM1 domain containing 1	protein_coding	12	1	51047962	51060424	25875	10.3113	10.1925	10.1445	10.1495	10.2071	9.82355	9.99471	9.66256	10.2091	10.2028	10.3823	10.4253	10.3861	10.4944	10.4815	10.219	10.3297	10.1589	10.0463	10.4746	9.99983	10.3957	10.022	10.4832	10.0543	10.3809	9.88038	10.3523	9.6636	10.1586	9.83075	10.2818	10.0857	10.1596	10.046	10.2632	10.253	10.3075	10.2373	10.5207	10.4556
ENSG00000050438	SLC4A8	solute carrier family 4 member 8	protein_coding	12	1	51391317	51515763	9498	7.93345	8.29799	7.86772	8.24127	8.00871	8.35395	7.65413	8.25031	8.35181	8.27127	8.28372	7.90329	7.90107	8.06331	8.19488	8.02891	7.89551	7.71711	7.98584	8.43036	8.35095	8.37766	8.53332	8.0639	8.3949	8.08119	7.8107	7.42834	7.93006	7.62429	7.90567	7.8155	7.91887	7.6669	7.93666	8.10398	8.49612	8.13956	8.44586	8.34951	8.34249
ENSG00000050555	LAMC3	laminin subunit gamma 3	protein_coding	9	1	131009174	131094473	10319	5.59126	4.56126	5.20624	4.66594	5.0772	4.30428	5.01616	4.24976	4.90729	5.17021	5.11894	7.04243	6.12676	6.49252	5.79471	5.28157	5.73141	5.96262	4.23299	6.84744	5.40858	6.69196	4.92076	6.3125	4.92962	6.09665	5.07883	5.65064	5.03945	5.33422	3.28419	6.68186	5.47651	6.58809	4.8757	6.18162	5.24291	6.12754	5.14668	4.95152	5.651
ENSG00000050730	TNIP3	TNFAIP3 interacting protein 3	protein_coding	4	-1	121131408	121227466	79931	5.56581	5.0942	5.60441	5.68309	4.69592	4.45443	4.89051	4.9807	5.08882	5.31665	5.15227	5.1774	5.27007	5.29104	5.03386	5.02397	5.61323	4.91225	4.79207	4.83319	4.63435	4.8417	4.21328	4.57581	4.58449	4.78545	4.2238	4.46705	4.67477	4.58278	4.47552	6.28461	5.6526	6.06601	5.77503	5.36692	4.6128	4.37708	4.67089	5.33538	5.59243
ENSG00000050748	MAPK9	mitogen-activated protein kinase 9	protein_coding	5	-1	180233143	180292099	5601	9.57306	9.00839	9.32326	9.30924	9.23506	9.10506	9.32366	9.30783	9.4362	9.27716	9.37883	9.39558	9.50509	9.57392	9.40771	9.53888	9.36526	9.36486	9.08976	9.53511	9.48719	9.46532	9.5205	9.28066	9.09141	9.33641	9.22202	9.4611	9.42117	9.35884	9.59669	9.70901	9.33719	9.50467	9.26339	9.40052	9.69859	9.51318	9.4466	9.46143	9.32568
ENSG00000050767	COL23A1	collagen type XXIII alpha 1 chain	protein_coding	5	-1	178237476	178590393	91522	4.49465	5.46251	4.94747	4.94814	4.69592	5.73439	4.82223	5.19023	4.85718	5.06208	4.89708	4.66744	4.766	4.63219	5.18091	4.58022	4.9074	4.25633	5.09495	4.95882	5.02806	4.2431	4.35116	5.01377	5.00175	4.65238	4.86091	4.46705	5.11537	4.58278	5.30664	4.41782	4.72598	4.52605	4.95789	5.73835	5.0476	4.37708	4.55762	4.3724	4.45063
ENSG00000051009	FHIP1B	FHF complex subunit HOOK interacting protein 1B	protein_coding	11	-1	6211345	6234711	84067	10.9588	10.9394	11.1957	10.7967	10.8845	11.0086	11.0888	10.469	10.8925	10.5525	10.8862	10.8635	10.6326	10.6226	10.4772	11.0255	10.8669	11.1201	10.8449	11.0163	11.0104	11.0349	10.7139	10.8616	10.857	11.0369	10.7826	10.9411	10.7659	11.2305	11.1769	10.9302	10.75	11.177	10.8185	10.8759	10.5934	10.8839	10.5717	10.5083	11.0871
ENSG00000051108	HERPUD1	homocysteine inducible ER protein with ubiquitin like domain 1	protein_coding	16	1	56932142	56944864	9709	11.3807	11.5341	11.5167	11.6294	11.4508	11.6173	11.7696	12.0288	11.4781	11.7149	11.4446	11.1878	11.2402	11.1734	11.1895	11.3083	11.3467	11.2712	11.8223	11.4835	12.072	11.4252	12.1311	11.3741	12.2217	11.4275	12.2969	11.3929	12.1291	11.5122	12.1891	11.3983	11.9928	11.3587	11.9255	11.4335	11.6091	11.4749	11.6603	11.2052	10.9098
ENSG00000051128	HOMER3	homer scaffold protein 3	protein_coding	19	-1	18929201	18941261	9454	8.32409	9.39755	9.0513	9.08168	8.45471	9.63375	8.54819	9.1326	8.39941	8.84529	8.75139	8.40945	8.52911	8.53009	8.72284	8.5913	8.67593	8.44139	9.15387	8.87211	9.22496	8.90157	9.12969	8.37344	8.49427	8.5698	8.36111	8.21003	9.02517	8.93305	9.1379	8.54945	8.67139	8.69865	8.68545	8.16361	8.13559	7.75776	8.05112	8.40831	8.15084
ENSG00000051180	RAD51	RAD51 recombinase	protein_coding	15	1	40694774	40732340	5888	5.40188	4.98221	4.61478	5.13326	5.24614	5.06953	5.28305	4.9019	5.70997	4.57857	4.89708	4.84518	5.12415	5.29104	4.86634	4.93916	5.27717	5.06574	5.54109	5.07238	4.78132	5.26471	4.92076	4.91902	4.21866	5.24631	4.93809	5.42605	5.59918	5.5205	5.1314	5.23927	5.16856	5.59144	5.10699	5.36692	5.1351	5.6388	5.37444	4.9003	5.53116
ENSG00000051341	POLQ	DNA polymerase theta	protein_coding	3	-1	121431431	121545988	10721	5.31147	4.1354	4.53398	5.2163	4.64437	4.80383	4.58799	4.24976	5.65683	4.66187	4.45279	5.25783	5.00217	4.94887	4.92487	4.98232	4.49288	4.73544	4.70201	4.99787	4.25566	4.8417	4.57723	4.50616	4.58449	5.28827	5.01052	5.1543	4.95845	5.11616	5.50825	5.47516	4.90183	5.39841	4.95789	5.07069	5.16294	5.1867	5.40391	5.33538	5.04125
ENSG00000051382	PIK3CB	phosphatidylinositol-4,5-bisphosphate 3-kinase catalytic subunit beta	protein_coding	3	-1	138652698	138834928	5291	10.066	9.18899	9.93442	9.74985	9.79012	9.46434	10.3483	9.81302	10.369	9.35311	10.1573	9.86051	10.1666	10.1098	9.8194	9.85266	9.68335	9.71429	9.57334	10.0645	9.97045	10.0334	9.9115	10.2002	9.71732	10.2329	9.95279	9.66648	9.54904	10.0988	10.1204	10.0343	9.76363	9.80469	9.55128	9.61266	9.88401	10.004	9.77994	9.69851	9.38699
ENSG00000051523	CYBA	cytochrome b-245 alpha chain	protein_coding	16	-1	88643289	88651054	1535	14.1401	15.4446	15.2969	14.8163	14.6027	15.8908	15.1395	15.4753	14.7198	15.9277	14.7827	14.5125	14.3972	14.2408	14.4198	14.768	15.007	14.737	15.3789	14.689	15.5708	14.3589	15.3946	14.3079	15.2596	14.3419	15.1995	14.5205	15.4154	14.5508	15.319	14.2642	15.2031	14.4108	15.1429	14.811	14.7874	14.4168	14.8541	14.1462	14.4431
ENSG00000051596	THOC3	THO complex 3	protein_coding	5	-1	175917873	176034680	84321	8.87903	9.05965	8.77928	8.51681	8.21534	8.48248	8.00828	7.50786	8.63634	8.5176	8.57812	9.11289	8.65182	8.70102	8.74477	8.03817	7.98549	7.97631	7.87371	8.19578	8.00268	7.83857	7.46319	8.22026	7.96841	8.40091	7.80148	8.72053	8.26442	8.44891	8.20996	8.58389	8.62431	8.69531	8.24639	8.22518	7.86447	8.50065	7.9412	8.37078	8.90481
ENSG00000051620	HEBP2	heme binding protein 2	protein_coding	6	1	138403531	138422197	23593	11.2461	11.1491	11.3075	11.307	11.2891	11.8988	11.6546	12.0267	11.107	11.2172	11.0318	11.2395	11.1196	11.1151	11.1821	11.2596	10.9666	11.1688	11.7691	11.0759	11.1776	10.9874	11.6484	11.1628	11.8966	11.4071	11.8175	11.1726	12.0784	11.5517	11.8019	11.1233	11.5969	11.3518	11.4739	10.9661	11.2721	11.1614	11.3049	11.1939	10.6842
ENSG00000051825	MPHOSPH9	M-phase phosphoprotein 9	protein_coding	12	-1	123152320	123244014	10198	9.51689	9.09999	8.88145	9.22341	9.5763	8.49607	9.39056	8.51152	9.17886	8.60899	9.25324	9.59265	9.51703	9.63326	9.43044	9.68747	9.4391	9.57061	9.00642	9.49862	8.80407	9.66103	8.75444	9.54702	8.79403	9.33407	8.68017	9.51866	8.52284	9.40449	8.56649	9.64036	9.11818	9.43838	9.09456	9.52453	9.29391	9.3127	9.23801	9.84851	9.9034
ENSG00000052126	PLEKHA5	pleckstrin homology domain containing A5	protein_coding	12	1	19129733	19376400	54477	7.47637	6.97475	6.9961	7.10193	7.00285	6.71264	6.58991	6.37956	6.8154	6.17096	6.68013	6.81211	6.93324	6.54108	6.6351	6.83883	6.17232	6.91304	5.9453	6.96875	5.99695	6.83532	6.12303	6.94811	6.45158	6.76552	6.39208	6.7894	6.02831	6.74446	6.21801	7.40134	6.68787	7.34704	6.82632	5.81116	5.99027	6.04275	6.14495	7.32443	6.93581
ENSG00000052723	SIKE1	suppressor of IKBKE 1	protein_coding	1	-1	114769479	114780685	80143	8.9325	8.21559	8.19804	8.76411	9.14884	8.72115	9.02668	8.94641	9.01545	8.88604	8.74887	8.85728	8.81552	8.90747	8.93484	8.76031	8.59407	8.6971	8.82836	8.98855	8.6395	8.7837	8.96636	8.87323	8.70413	8.90272	9.09975	8.7035	8.79578	8.80953	8.91226	8.96183	8.95217	8.86529	8.81958	8.527	9.06915	8.80183	9.32437	9.34378	8.66293
ENSG00000052749	RRP12	ribosomal RNA processing 12 homolog	protein_coding	10	-1	97356358	97426076	23223	11.5891	11.1424	12.3102	11.3163	12.1494	12.0766	12.6903	11.4676	11.7399	11.6636	11.901	11.3098	11.4531	11.3706	11.1087	12.1462	12.1333	12.0422	11.5561	12.0508	12.2575	12.2094	11.865	11.6852	11.4577	11.9248	11.3374	11.4119	10.851	11.5236	11.3218	11.6738	11.4713	11.8487	11.3744	11.5479	11.4563	11.5111	11.201	11.0504	11.7691
ENSG00000052795	FNIP2	folliculin interacting protein 2	protein_coding	4	1	158769026	158908050	57600	8.99781	9.07218	8.77562	9.49614	8.82226	10.0887	8.94357	10.3672	8.72617	9.32375	8.98932	8.93911	8.99459	8.82501	9.41457	8.51375	8.64723	8.7365	9.19746	9.01893	10.1789	8.93618	10.2188	8.77278	9.75078	8.91845	10.3163	8.50557	9.21513	8.39562	9.74353	8.60416	10.0053	8.49107	9.85742	8.71645	9.56749	8.64154	9.73541	9.36724	8.83368
ENSG00000052802	MSMO1	methylsterol monooxygenase 1	protein_coding	4	1	165327667	165343164	6307	7.42288	7.64767	7.12871	7.72687	7.5021	7.68066	7.77946	7.50786	7.71245	8.43509	7.74154	7.56262	7.58117	7.8978	8.02591	7.69554	7.38441	7.41366	7.90915	7.658	7.57734	7.60657	7.99257	7.61528	7.81391	7.58514	8.15968	7.85634	8.068	7.55294	8.73789	7.5761	8.07799	7.59696	8.17112	7.71977	8.10603	7.83402	8.19773	7.81591	7.46311
ENSG00000052841	TTC17	tetratricopeptide repeat domain 17	protein_coding	11	1	43358920	43494933	55761	11.1581	10.5288	10.6092	11.0552	11.2418	10.9714	11.0296	11.2648	11.1142	10.9004	11.0574	11.1533	11.1942	11.2165	11.1455	11.0423	10.9503	11.2345	11.1374	11.292	11.237	11.2485	11.4463	11.2228	11.3448	11.2495	11.2016	11.1782	11.0724	10.9679	10.997	11.1795	11.2176	11.1924	11.2872	11.0698	11.2141	11.1182	11.1511	11.3658	10.8367
ENSG00000053108	FSTL4	follistatin like 4	protein_coding	5	-1	133196455	133612541	23105	4.49465	4.85857	4.94747	4.59967	5.14756	5.06953	4.74958	5.31255	5.42009	4.57857	5.24724	4.28029	4.46514	4.57843	4.3341	5.06423	5.1423	4.63525	4.23299	4.40451	4.9112	4.2431	4.57723	4.70249	4.35727	5.06279	4.68883	4.46705	5.59918	5.5205	5.25089	5.08173	4.90183	4.84008	5.14158	4.73457	4.6128	4.73739	4.35948	4.9003	4.84081
ENSG00000053254	FOXN3	forkhead box N3	protein_coding	14	-1	89124871	89619149	1112	12.1222	12.078	12.286	12.392	12.3221	12.3999	12.6557	12.6559	12.1856	11.9752	11.9603	11.9823	12.4913	12.4832	12.5101	12.278	12.2388	12.3731	12.6696	12.0082	12.5406	12.1448	12.8872	12.3912	13.1316	12.4432	12.5774	12.0742	12.4922	12.4881	12.1535	12.3205	12.4155	12.284	12.3766	12.1428	12.0833	12.2772	12.0351	12.298	12.0272
ENSG00000053371	AKR7A2	aldo-keto reductase family 7 member A2	protein_coding	1	-1	19303965	19312144	8574	9.40958	10.4873	10.4394	9.74662	9.63386	9.777	9.82905	9.0569	9.682	9.6505	9.77931	9.93219	9.67913	9.64703	9.43044	9.69481	10.1097	9.84134	9.21877	9.9017	9.77846	9.53471	9.097	9.49976	9.3994	9.44026	9.08466	9.40956	8.9511	9.44218	9.0256	9.4445	8.96094	9.38761	9.06993	9.7355	9.0172	9.38408	9.07211	9.23435	10.2204
ENSG00000053372	MRTO4	MRT4 homolog, ribosome maturation factor	protein_coding	1	1	19251805	19260128	51154	8.79228	9.66286	9.20595	9.24421	9.13893	9.69099	9.01994	8.69624	9.0556	9.35311	9.26384	9.05114	9.12516	9.01552	9.01523	9.02301	9.44244	8.96593	8.9817	8.98195	8.98806	8.90963	9.02159	9.1144	8.91285	9.20155	8.73919	9.09933	8.40983	9.02068	8.70909	8.99802	9.09446	9.0438	8.97361	9.14033	9.05204	9.07717	9.11488	9.21331	9.78588
ENSG00000053501	USE1	unconventional SNARE in the ER 1	protein_coding	19	1	17215346	17219829	55850	9.00236	9.43199	9.30055	8.7577	8.84438	9.06459	8.81307	8.22867	9.16746	9.31835	9.06805	9.23825	8.95751	9.03661	8.7375	8.96836	9.15917	8.84139	8.57093	9.03389	8.94506	8.98023	8.41448	9.0299	8.77557	9.00936	8.44035	9.2801	8.5854	9.10881	8.66976	8.78964	8.7595	9.08772	8.76946	9.29587	8.81499	8.94606	8.669	8.97306	9.31918
ENSG00000053524	MCF2L2	MCF.2 cell line derived transforming sequence-like 2	protein_coding	3	-1	183178041	183428778	23101	7.56544	7.00135	6.63896	6.66472	6.90276	6.59009	6.47495	5.42418	6.2601	6.04313	6.3983	6.17559	6.47812	6.52909	6.1268	6.95161	7.06529	7.19654	6.43987	6.93251	5.94286	7.14096	6.18067	7.1029	6.32863	6.83394	6.08802	6.35094	5.7874	6.65587	5.76251	6.02357	5.71127	5.97889	5.95183	6.62644	6.50149	6.22673	6.12803	6.58446	6.70107
ENSG00000053770	AP5M1	adaptor related protein complex 5 subunit mu 1	protein_coding	14	1	57268924	57298742	55745	9.31759	9.2231	9.06933	9.49035	9.457	9.38986	9.70209	9.96022	9.44944	9.35839	9.29346	9.35995	9.363	9.41391	9.33248	9.23713	9.12627	9.09073	9.20816	9.34094	9.49409	9.26209	9.64127	9.31887	9.59895	9.40721	9.7949	9.19741	9.58315	9.09217	9.81507	9.43887	9.76028	9.36259	9.6151	8.98895	9.68977	9.32374	9.76659	9.67477	9.05829
ENSG00000053900	ANAPC4	anaphase promoting complex subunit 4	protein_coding	4	1	25377263	25418498	29945	9.36961	8.8094	8.55877	9.10208	9.01442	9.1701	9.30436	9.38805	9.11618	8.81874	8.91055	9.3125	9.02358	8.95255	9.2403	9.13728	8.85979	8.80233	8.90049	8.89803	8.88681	8.87711	9.02159	9.1712	9.28005	9.05275	9.24256	8.93988	8.96998	8.67441	9.28823	9.12967	9.17832	8.9985	8.9934	8.68864	9.19917	8.91133	9.28371	9.16787	8.79676
ENSG00000053918	KCNQ1	potassium voltage-gated channel subfamily Q member 1	protein_coding	11	1	2444684	2849105	3784	10.7432	11.4634	11.5652	11.2211	10.9528	11.4023	11.266	11.1304	10.9727	11.1872	11.1925	10.9998	10.978	10.8955	10.8169	11.0509	11.2364	11.2796	11.1642	11.114	11.6691	10.8712	11.239	11.1646	11.5811	11.2851	11.2955	10.998	11.268	11.1697	11.2419	10.9724	11.2206	11.0437	11.2099	11.1261	10.9823	11.0096	10.77	10.6893	10.8533
ENSG00000054116	TRAPPC3	trafficking protein particle complex subunit 3	protein_coding	1	-1	36136570	36156053	27095	10.1939	10.6539	10.4725	10.419	10.1609	10.9751	10.3723	10.8597	10.469	11.0505	10.4772	10.177	10.3244	10.2355	10.3883	10.2221	10.1914	10.1404	10.656	10.369	10.8413	10.3059	10.7999	10.2679	10.7393	10.455	10.9068	10.1969	10.7672	10.321	10.8963	10.1998	10.6645	10.298	10.6937	10.3961	10.4506	10.2333	10.5862	10.074	10.2717
ENSG00000054118	THRAP3	thyroid hormone receptor associated protein 3	protein_coding	1	1	36224432	36305357	9967	12.764	12.2287	12.4637	12.7057	12.6576	12.8594	12.8815	13.0385	12.6546	12.5817	12.5532	12.3007	12.777	12.6884	12.7831	12.8303	12.7342	12.9147	13.217	12.6509	12.9794	12.6734	13.2446	12.8106	12.9786	12.7894	13.022	12.5752	13.0735	12.7549	12.9456	12.6406	12.8302	12.6517	12.9826	12.7081	12.6943	12.7692	12.7901	12.6027	12.2372
ENSG00000054148	PHPT1	phosphohistidine phosphatase 1	protein_coding	9	1	136848724	136851027	29085	8.63106	9.21182	9.21947	9.04527	8.63192	8.89026	8.4562	8.88782	8.18525	9.07414	8.53207	8.46183	8.46712	8.41879	8.48292	8.3998	8.83456	8.74425	8.94806	8.86734	9.45219	8.99798	9.10067	8.73245	8.88297	8.42754	9.08086	8.99967	9.24255	8.75064	9.37328	8.77183	9.25282	8.78595	9.23782	9.14033	9.03646	8.71723	9.29119	8.79885	8.49248
ENSG00000054179	ENTPD2	ectonucleoside triphosphate diphosphohydrolase 2	protein_coding	9	-1	137048107	137054061	954	6.19206	5.78117	6.48464	5.13326	6.6223	5.35234	6.82661	5.36957	5.73577	5.26969	5.52081	5.50515	5.60234	5.9933	5.08486	6.16904	6.41288	6.55865	5.9453	6.43158	5.36681	6.58765	4.67371	5.89752	4.85276	6.05076	4.86091	6.7894	5.69658	6.57755	5.1314	5.67495	4.6606	5.56117	5.0714	7.33638	5.91467	6.6808	5.90688	6.1975	6.43587
ENSG00000054219	LY75	lymphocyte antigen 75	protein_coding	2	-1	159803355	159904756	4065	8.59532	8.04153	8.58825	8.40217	8.99478	8.33894	9.46693	9.0569	8.75998	8.34225	8.56388	8.7609	8.883	9.01126	8.71546	8.79895	8.55133	8.49446	8.56539	8.34724	8.43468	8.55265	8.52241	9.0628	8.84363	8.86101	8.75834	8.4206	8.16956	8.47054	8.65976	9.07506	8.89535	8.89468	8.5465	8.38783	8.92246	8.91718	8.9018	8.51153	7.70199
ENSG00000054267	ARID4B	AT-rich interaction domain 4B	protein_coding	1	-1	235131634	235328219	51742	11.9286	12.1084	11.7613	12.1518	11.8131	12.6619	12.1407	12.8353	11.5697	11.9174	11.4586	11.5854	11.8566	11.8574	12.2178	11.7035	11.8052	11.4692	12.6551	11.4889	11.8386	11.5533	12.9948	11.5161	12.7149	11.6273	12.3895	11.3394	12.6929	11.5132	12.117	11.5492	12.308	11.5078	12.2735	11.2706	11.7256	11.4995	11.863	11.8759	11.5417
ENSG00000054277	OPN3	opsin 3	protein_coding	1	-1	241590102	241677376	23596	7.82438	7.51594	8.05447	8.17537	7.87169	7.7505	7.94552	8.25745	8.36785	7.967	8.19781	7.71005	8.01145	8.03841	7.95862	7.54747	6.68811	7.19654	7.28284	7.97423	8.09038	7.73938	7.96865	8.01814	8.03985	7.85118	8.15968	8.06285	7.86087	8.02053	8.69935	8.2396	8.1334	7.85237	7.6619	7.62495	7.73731	7.94706	7.53085	8.09712	7.56201
ENSG00000054282	SDCCAG8	SHH signaling and ciliogenesis regulator SDCCAG8	protein_coding	1	1	243256034	243500091	10806	8.96085	8.44504	8.60895	8.63705	8.82474	8.8954	8.89647	9.30783	9.21919	9.1338	8.9439	8.96167	9.15821	9.33441	9.09991	8.49032	8.44192	8.59791	8.51457	8.58927	8.70839	8.89887	8.90892	8.97778	9.10256	9.00936	9.27283	8.6405	8.92715	8.77865	9.09031	8.80139	8.91052	8.79844	8.99993	8.41072	9.00658	8.83926	8.77417	8.81446	8.21293
ENSG00000054356	PTPRN	protein tyrosine phosphatase receptor type N	protein_coding	2	-1	219289623	219309648	5798	4.99329	5.68315	5.20624	4.94814	4.9634	5.4142	5.1299	5.52699	6.95013	7.58962	6.31805	5.25783	5.0442	4.98774	5.13382	6.02443	6.55719	5.72532	5.71755	4.52944	4.63435	4.78974	4.57723	4.86862	4.35727	4.78545	5.2636	4.54403	5.83062	5.29351	5.50825	5.20171	5.29289	4.89347	5.61956	5.66139	5.21681	5.85569	5.4609	4.3724	4.27735
ENSG00000054392	HHAT	hedgehog acyltransferase	protein_coding	1	1	210328252	210676296	55733	6.99761	7.53422	6.93149	6.69212	6.6223	6.4559	6.5336	6.9411	6.5293	6.33222	6.81218	6.82455	6.75904	6.77179	6.68173	6.26841	6.54466	6.65036	6.41515	7.06391	6.59207	6.95513	6.65512	6.5479	6.32863	6.48764	5.95857	6.24027	6.23332	6.25298	6.53869	7.04237	6.33454	6.71321	6.70259	6.50281	6.20765	6.33713	6.39108	6.61358	6.93581
ENSG00000054523	KIF1B	kinesin family member 1B	protein_coding	1	1	10210570	10381603	23095	11.0709	10.8513	11.3851	11.134	10.8357	11.3575	11.6644	11.5219	10.8582	10.7124	10.7496	11.0624	11.3007	11.1503	11.245	11.2636	10.9555	11.2441	11.8662	10.6033	10.8839	10.7198	11.796	10.8837	11.6612	10.8932	11.4149	10.5015	11.7032	10.9808	11.47	11.2276	11.5492	11.2718	11.4234	10.81	10.9827	11.0232	10.8888	10.4822	10.5501
ENSG00000054598	FOXC1	forkhead box C1	protein_coding	6	1	1609915	1613897	2296	4.10397	5.54021	4.24112	6.00634	4.08844	6.68897	3.99777	6.99363	3.72402	7.1016	4.2467	3.7367	3.8869	4.25406	5.57541	3.70644	4.71975	4.40006	6.17057	4.33528	6.09915	3.89726	6.8783	4.04617	6.84022	3.28419	6.5996	4.18872	6.16829	4.09579	5.1314	4.49193	6.36166	3.91933	6.40378	4.24261	5.0476	3.92509	5.3443	5.00061	4.27735
ENSG00000054611	TBC1D22A	TBC1 domain family member 22A	protein_coding	22	1	46762617	47175699	25771	11.2552	11.9288	11.8504	11.6014	11.3857	12.0125	11.5284	11.6508	11.4013	11.5345	11.2899	11.3467	11.3183	11.2298	11.2748	11.4058	11.735	11.5722	11.7288	11.399	11.8641	11.4101	11.8212	11.4309	11.8751	11.451	11.777	11.2901	11.4571	11.4045	11.452	11.4194	11.7374	11.4834	11.7879	11.4611	11.2498	11.3329	11.3136	11.1503	11.5816
ENSG00000054654	SYNE2	spectrin repeat containing nuclear envelope protein 2	protein_coding	14	1	63761899	64226433	23224	12.9244	12.9105	12.9237	12.9675	13.0101	13.4332	13.1584	13.679	13.0754	12.7688	12.7359	12.7291	12.8752	12.8693	13.1875	13.4244	13.3013	13.3429	13.6626	12.7427	13.3154	13.027	13.6744	12.2136	12.732	12.2308	12.7952	12.6228	13.2659	12.7392	12.5436	13.1595	13.9053	13.3764	13.7812	12.6994	12.8957	12.8351	13.0374	12.753	12.8104
ENSG00000054690	PLEKHH1	pleckstrin homology, MyTH4 and FERM domain containing H1	protein_coding	14	1	67533290	67589612	57475	4.55628	4.92202	4.53398	5.47042	4.08844	5.99286	3.79131	5.87348	4.25318	6.01608	3.97098	4.66744	4.53271	4.39748	5.50551	4.11998	5.17741	4.25633	5.58744	3.98082	4.9112	4.14491	4.47075	5.18355	5.06979	4.32022	5.07883	4.29154	5.74275	3.28419	5.64142	4.33739	5.03041	4.59669	5.30146	4.55258	4.81449	4.28566	4.77333	4.84673	4.36809
ENSG00000054793	ATP9A	ATPase phospholipid transporting 9A (putative)	protein_coding	20	-1	51596514	51768390	10079	8.17466	7.10307	8.12517	7.40356	7.69333	6.64039	8.05527	6.90497	8.3233	7.55319	7.72114	6.90875	7.36349	7.32726	7.24296	7.93774	7.31289	7.60217	6.76652	7.42442	6.57463	7.58655	7.08614	6.91503	6.24933	7.29745	6.4647	8.05213	7.60674	8.26304	7.29135	8.45215	7.0497	8.43614	7.40977	7.70748	6.93697	7.77075	6.86576	7.55059	7.91252
ENSG00000054965	FAM168A	family with sequence similarity 168 member A	protein_coding	11	-1	73400487	73598189	23201	10.5375	10.854	10.3178	10.9289	10.5026	11.3063	10.6176	11.6228	10.468	10.8776	10.3848	10.5745	10.6176	10.4974	10.8619	10.587	10.5786	10.8346	11.4721	10.3358	11.1861	10.439	11.7755	10.4981	12.298	10.5388	11.4141	10.3783	11.6552	10.6841	11.1288	10.6053	11.6373	10.6137	11.6072	10.3672	10.6778	10.6023	10.8776	10.5876	10.4487
ENSG00000054967	RELT	RELT TNF receptor	protein_coding	11	1	73376399	73397474	84957	12.2428	13.2765	12.7907	12.7716	12.5661	13.9448	12.8875	13.3245	12.5701	13.2242	12.4794	12.4268	12.2488	12.2347	12.536	12.5593	12.7139	12.6092	13.2639	12.6542	13.3781	12.6692	13.2172	12.4456	13.4117	12.3966	13.2904	12.3597	13.2849	12.7201	13.1088	12.1272	13.1387	12.2953	13.1082	12.3316	12.7106	12.181	12.8661	12.0471	12.3683
ENSG00000054983	GALC	galactosylceramidase	protein_coding	14	-1	87837820	87993665	2581	9.88921	9.44409	9.46388	10.0907	9.6479	9.98646	10.1402	10.2396	9.84977	9.88783	9.83368	9.67853	9.61392	9.62214	9.94466	9.85921	9.80913	9.76722	10.5785	9.85195	9.98358	9.7294	10.3602	9.55415	10.2171	9.7785	10.1341	9.30513	9.80431	9.47035	9.95856	9.47416	9.86287	9.72351	9.85981	9.32827	10.1223	9.69598	10.0767	10.1534	9.5493
ENSG00000055044	NOP58	NOP58 ribonucleoprotein	protein_coding	2	1	202265736	202303661	51602	9.62269	9.29436	9.12209	9.29159	9.67694	9.14011	9.15537	9.06099	9.6181	9.40246	9.53576	9.38728	9.63911	9.73609	9.49439	9.2331	9.14692	9.14833	9.25016	9.3495	9.20266	9.43957	9.14042	9.56125	9.08017	9.42713	8.92437	9.66824	8.9511	9.36116	8.97005	9.544	9.24087	9.50848	9.2415	9.18966	9.52349	9.36282	9.55151	9.69177	9.43783
ENSG00000055070	SZRD1	SUZ RNA binding domain containing 1	protein_coding	1	1	16352575	16398145	26099	12.1846	13.0068	12.6188	12.8253	12.2255	12.9795	12.4199	13.026	12.4098	13.2137	12.4649	12.2	12.4369	12.1263	12.5508	12.3578	12.6551	12.4062	12.963	12.3099	13.1341	12.1716	13.2111	12.3869	13.0411	12.3986	13.0195	12.322	13.1396	12.5074	13.0959	12.362	12.9294	12.3961	13.0188	12.5817	12.6582	12.4078	12.9155	12.362	12.3725
ENSG00000055118	KCNH2	potassium voltage-gated channel subfamily H member 2	protein_coding	7	-1	150944961	150978321	3757	7.31685	7.20946	7.93489	6.84629	7.38594	6.53794	6.82661	6.55394	7.35745	7.86678	7.50531	7.71005	7.55487	7.70017	7.13593	7.2285	7.43917	7.41366	6.48804	7.15311	6.44619	6.62767	6.15215	7.60154	6.45158	7.57722	6.55605	7.29791	6.90309	7.27586	6.47091	7.23744	6.48992	7.0441	6.75546	7.89249	6.6559	7.68411	6.70582	6.39588	6.94716
ENSG00000055130	CUL1	cullin 1	protein_coding	7	1	148697914	148801110	8454	10.3653	10.3781	9.82022	11.0759	10.0814	11.0893	10.2203	11.8616	10.3479	11.4137	10.2606	10.2692	10.7281	10.444	11.1393	10.2402	10.682	10.2378	11.2137	10.4252	11.8057	10.2978	11.814	10.2873	11.561	10.2291	11.8674	10.2234	11.4579	10.0835	11.7996	10.4591	11.6418	10.4323	11.4696	10.3065	11.4618	10.4064	11.505	11.0655	9.87859
ENSG00000055147	FAM114A2	family with sequence similarity 114 member A2	protein_coding	5	-1	153990148	154038936	10827	8.7949	7.92876	8.38728	8.63004	8.54753	8.46184	8.76142	8.84582	8.74778	8.55944	8.61999	8.32495	8.58206	8.52412	8.67795	8.19554	8.29418	8.19585	8.41955	8.49975	8.58881	8.4895	8.79577	8.53373	8.60302	8.51705	8.75358	8.50163	8.76908	8.56204	8.84767	8.41819	8.70833	8.53281	8.76179	8.5235	8.8746	8.60216	8.87218	8.62918	8.15084
ENSG00000055163	CYFIP2	cytoplasmic FMR1 interacting protein 2	protein_coding	5	1	157266079	157395595	26999	13.2772	12.7848	13.5364	12.8524	13.4448	12.6471	13.4911	12.556	13.5325	12.841	13.5039	13.329	13.4789	13.4446	13.1653	13.692	13.4175	13.7708	13.1887	13.2827	12.8512	13.3977	12.3728	13.6614	12.8983	13.5469	12.8994	13.4498	12.7238	13.6312	12.5459	13.6283	13.1702	13.6214	13.1538	13.8851	13.2885	13.8133	13.3144	13.3656	13.4653
ENSG00000055208	TAB2	TGF-beta activated kinase 1 (MAP3K7) binding protein 2	protein_coding	6	1	149218641	149411613	23118	11.7748	10.984	11.7196	11.621	11.7637	11.2158	12.235	12.2181	11.9141	11.5009	11.5206	11.536	11.865	11.7707	11.722	11.6926	11.2838	11.5988	11.8629	11.487	11.5725	11.6133	12.026	11.728	12.0518	11.9198	12.1748	11.6467	12.3396	12.1016	12.2719	11.5661	11.9278	11.6623	11.8267	11.5131	11.7531	11.6266	11.857	11.6039	10.8711
ENSG00000055211	GINM1	glycoprotein integral membrane 1	protein_coding	6	1	149566294	149591748	116254	9.40443	9.0784	9.43868	9.11217	9.54364	9.56771	9.92242	9.65448	9.55123	9.27995	9.45481	9.26796	9.28334	9.24483	9.16641	9.27873	8.98664	8.97694	8.90926	9.49554	9.44745	9.377	9.51501	9.38639	9.35346	9.58717	9.33153	8.98847	8.97932	8.95776	9.17347	9.26311	9.24326	9.22593	9.05536	9.4119	9.43388	9.48591	9.3568	9.05417	9.10183
ENSG00000055332	EIF2AK2	eukaryotic translation initiation factor 2 alpha kinase 2	protein_coding	2	-1	37099210	37157522	5610	11.2278	14.745	11.4177	14.4622	11.3663	14.9141	11.8559	15.2968	10.8688	14.2643	10.5598	11.0387	13.4636	11.0471	14.553	11.0566	14.1015	10.9322	15.1181	10.8349	14.2862	11.0879	15.3499	10.929	15.4917	10.9593	14.9006	10.7135	15.3011	11.2431	14.6036	11.47	14.8975	11.6325	14.7456	10.7433	13.8966	10.9841	14.2508	14.1461	11.65
ENSG00000055483	USP36	ubiquitin specific peptidase 36	protein_coding	17	-1	78787381	78841441	57602	11.2882	11.1275	11.135	11.0623	11.1745	10.6146	10.6842	10.4411	10.9335	10.6352	11.1244	11.2331	11.1696	11.2225	11.2289	11.3728	11.421	11.67	11.226	11.3349	11.067	11.3605	10.7388	11.2745	10.7641	10.9646	10.681	11.1843	10.4094	11.0741	10.401	11.2689	10.7747	11.1936	10.9109	11.2443	10.9741	11.0777	11.0233	11.3784	11.4776
ENSG00000055609	KMT2C	lysine methyltransferase 2C	protein_coding	7	-1	152134922	152436644	58508	12.7332	12.0988	12.5259	12.5684	12.839	12.4329	13.0488	12.6563	12.6086	12.002	12.2525	12.6506	12.6309	12.7832	12.6461	12.8932	12.5127	12.9508	12.7834	12.5373	12.6161	12.7896	12.587	12.7517	12.9289	12.7581	13.0591	12.5924	12.5827	12.7443	12.5425	12.6552	12.7356	12.8225	12.5889	12.3674	12.6217	12.6349	12.4943	12.6206	12.4956
ENSG00000055732	MCOLN3	mucolipin TRP cation channel 3	protein_coding	1	-1	85018082	85048500	55283	5.10868	4.72	4.53398	4.94814	5.55387	4.45443	5.1299	4.07735	3.72402	4.27614	3.84669	5.04606	4.59604	5.58432	4.98061	3.87925	4.55442	4.08281	4.06341	4.08607	3.77676	4.03229	4.21328	4.96734	4.35727	4.0934	4.48391	4.29154	3.87009	4.41777	3.82899	4.41782	3.8485	3.7351	4.17741	4.41037	4.47025	4.53683	4.28286	4.84673	4.72582
ENSG00000055917	PUM2	pumilio RNA binding family member 2	protein_coding	2	-1	20248691	20352234	23369	12.0151	11.2092	11.7837	11.767	11.975	11.4291	12.4074	12.0643	12.0814	11.3476	11.7176	11.7969	11.9315	11.8455	11.8078	11.9746	11.6128	11.7472	11.8246	11.8325	11.5876	11.7061	11.9579	11.8609	12.0808	12.0525	12.0744	11.744	11.7011	11.8415	11.7445	11.942	12.0123	11.9279	11.8531	11.5688	11.8412	12.0424	11.7764	11.8874	11.3775
ENSG00000055950	MRPL43	mitochondrial ribosomal protein L43	protein_coding	10	-1	100969458	100987515	84545	9.24067	9.49385	9.72869	9.48648	9.27179	9.41869	9.24487	9.40743	9.55298	9.68239	9.78422	9.46233	9.44921	9.30516	9.44614	9.45324	9.31141	9.52636	9.4131	9.50323	9.57441	9.39625	9.48445	9.62871	9.33781	9.59502	9.4657	9.53607	9.30706	9.4682	9.6532	9.34365	9.42959	9.68366	9.6264	9.69415	9.48449	9.59932	9.51046	9.5178	9.61085
ENSG00000055955	ITIH4	inter-alpha-trypsin inhibitor heavy chain 4	protein_coding	3	-1	52812962	52830688	3700	5.07142	5.6136	4.94747	5.47042	5.33759	6.03157	4.74958	5.87348	5.38726	5.31665	5.3068	5.04606	5.23515	5.34953	5.85134	5.55078	5.17741	5.72532	6.10986	5.49741	6.21714	6.00992	6.2629	5.96499	6.24933	5.54906	6.3415	5.65064	5.49408	5.44915	5.683	5.12303	5.79475	5.75994	6.02363	5.94604	5.6208	5.41499	5.88674	5.91947	5.67934
ENSG00000055957	ITIH1	inter-alpha-trypsin inhibitor heavy chain 1	protein_coding	3	1	52777595	52792068	3697	4.66944	5.33652	4.34943	5.62572	4.47238	4.80383	4.955	5.25287	4.95533	5.48902	5.27737	4.78902	5.00217	4.98774	5.50551	4.51757	4.9074	4.7823	4.87544	4.99787	5.70213	5.19098	4.99258	4.91902	4.47747	5.06279	5.56822	4.74558	5.03945	4.96412	4.92704	4.49193	5.273	4.72513	5.23992	4.14448	5.31812	4.67464	5.14668	5.37161	5.08651
ENSG00000056050	HPF1	histone PARylation factor 1	protein_coding	4	-1	169729470	169757944	54969	7.04275	7.16315	7.37166	7.28327	7.33113	7.5691	7.4877	7.38253	7.50288	7.52525	7.25827	6.94336	7.36349	7.25687	7.24296	6.94172	6.84913	6.69407	6.66579	6.70407	7.28982	6.70448	7.08614	7.01206	7.22924	7.03309	7.18802	7.07153	7.20482	7.17369	7.51919	7.08164	6.87404	7.07539	6.78626	6.82265	7.51008	7.13909	7.37018	6.99094	6.48368
ENSG00000056097	ZFR	zinc finger RNA binding protein	protein_coding	5	-1	32354350	32444740	51663	11.0627	10.8792	10.69	11.0766	10.8387	11.0484	10.8416	11.3263	10.8645	10.6352	10.7584	10.8717	10.8416	10.7815	10.7704	10.7578	10.5657	10.8181	10.8943	11.0524	10.9168	10.8462	11.0734	10.8237	10.8135	10.838	11.2233	10.852	10.9683	10.9724	11.1405	10.8226	11.0538	10.9134	11.0756	10.5856	11.0272	10.8765	11.0849	11.1073	10.7084
ENSG00000056277	ZNF280C	zinc finger protein 280C	protein_coding	X	-1	130202707	130268899	55609	6.48391	6.38384	5.85431	6.32186	6.42541	5.86974	6.37141	6.18038	6.70524	6.06966	6.44936	6.44294	6.5737	6.74104	6.35649	6.46218	6.399	6.67238	5.83618	6.61512	6.28341	6.3365	6.43781	6.36284	6.30269	6.18409	6.23448	6.59459	6.23332	6.1256	6.19001	6.68186	6.19044	6.14796	6.18833	6.08829	6.6375	6.45583	6.34811	6.91142	6.28184
ENSG00000056558	TRAF1	TNF receptor associated factor 1	protein_coding	9	-1	120902393	120929173	7185	11.1601	10.8164	10.8375	10.6144	11.0658	9.98163	10.6431	9.46713	10.6138	9.93272	10.6575	11.1367	11.0224	11.1022	10.7325	11.0313	11.0407	11.0752	10.1405	10.9396	10.0891	10.9469	9.60557	11.1997	10.118	11.0078	9.80644	11.0814	9.6284	10.9503	9.36099	11.1545	10.1981	11.1053	10.2193	11.0309	10.5551	11.0253	10.3145	11.0425	11.6089
ENSG00000056586	RC3H2	ring finger and CCCH-type domains 2	protein_coding	9	-1	122844556	122905359	54542	10.7213	10.4978	10.2693	10.7857	10.6459	10.671	10.8282	11.012	10.5935	10.5911	10.3586	10.6571	10.7427	10.6652	10.7713	10.6593	10.3458	10.499	10.7831	10.5976	10.7748	10.6275	11.0007	10.4925	11.0344	10.5245	11.0222	10.4986	10.8687	10.5092	10.9331	10.7758	10.9346	10.6426	10.8117	10.2066	10.8604	10.595	10.8844	10.9636	10.5548
ENSG00000056736	IL17RB	interleukin 17 receptor B	protein_coding	3	1	53846568	53865794	55540	5.17999	4.37307	5.10919	5.53475	4.26311	3.88122	4.49677	3.84852	6.09339	5.84158	5.36371	4.94989	4.71225	5.13178	5.18091	4.11998	4.1964	4.33108	3.83849	4.52944	4.55251	4.78974	4.76224	4.91902	4.85276	5.24631	5.205	4.68253	4.56123	4.85076	5.1314	4.15029	4.34743	4.05902	4.63975	4.84096	4.65625	4.46024	5.31342	4.79053	4.89422
ENSG00000056972	TRAF3IP2	TRAF3 interacting protein 2	protein_coding	6	-1	111555381	111606906	10758	8.61032	8.16379	8.63339	8.40628	8.58013	7.90134	8.69943	8.22867	8.69155	8.64398	8.81044	8.92196	9.03786	9.17047	8.80168	8.45963	8.27553	8.74939	8.7079	8.74023	8.92136	8.78954	9.26007	8.76665	8.83474	8.71015	8.64972	8.93114	9.27327	9.06968	9.22523	8.82461	8.52724	8.79533	8.51945	8.92683	9.0172	8.94892	8.92362	8.73467	8.58925
ENSG00000057019	DCBLD2	discoidin, CUB and LCCL domain containing 2	protein_coding	3	-1	98795941	98901695	131566	5.27985	5.29164	4.24112	4.45274	5.0772	4.6996	4.89051	4.24976	5.51392	5.31665	5.4959	5.98647	5.23515	5.26076	4.80469	4.89435	4.66744	5.40987	4.60382	5.27213	4.25566	5.46334	4.47075	5.40158	4.85276	5.73771	4.59143	5.49421	4.10728	4.96412	4.85029	5.3793	4.59095	4.84008	4.78721	4.84096	4.698	5.51559	4.49594	5.2597	5.04125
ENSG00000057252	SOAT1	sterol O-acyltransferase 1	protein_coding	1	1	179293714	179358680	6646	10.7682	10.291	10.6987	10.6303	10.5362	10.7196	11.2357	11.0235	10.898	10.3569	10.4442	10.2441	10.5684	10.4829	10.5106	10.3769	10.2996	10.3014	10.3352	10.6352	10.7663	10.709	10.9116	10.5781	10.6279	10.4743	10.8466	10.4268	10.6968	10.6275	10.7835	10.7472	10.6946	10.6978	10.5886	10.2548	10.607	10.4167	10.6333	10.6765	10.3972
ENSG00000057294	PKP2	plakophilin 2	protein_coding	12	-1	32790755	32896777	5318	5.68844	5.0942	5.76593	5.53475	5.67299	5.73439	6.21228	5.6676	5.81035	5.71145	6.17314	6.07373	5.46169	5.76298	5.50551	5.3144	4.61246	5.35384	4.60382	6.22042	5.56348	5.40046	5.24366	5.55881	5.51149	6.32504	4.86091	5.86822	5.11537	5.88319	5.30664	5.53538	5.19015	5.88588	5.44352	5.39952	4.95328	5.6388	5.03474	5.47458	6.14909
ENSG00000057468	MSH4	mutS homolog 4	protein_coding	1	1	75796882	75913242	4438	5.59126	5.90172	5.38043	5.36759	5.6956	4.98742	4.15385	5.05462	5.35357	5.48902	4.72166	5.36966	5.08483	5.09734	5.54092	5.24786	4.94989	5.437	5.22198	5.49741	5.59951	5.46334	5.06033	5.29722	5.19547	5.51484	5.47438	5.42605	5.37984	5.44915	5.06704	5.84877	5.47651	5.36327	5.30146	4.98406	5.49952	5.54748	5.21605	4.95152	5.29088
ENSG00000057608	GDI2	GDP dissociation inhibitor 2	protein_coding	10	-1	5765223	5842132	2665	12.4734	12.2245	12.3199	12.7414	12.5432	12.6917	12.653	13.2618	12.5342	12.7546	12.5946	12.0997	12.5264	12.3866	12.4969	11.941	11.8474	11.7654	12.6138	12.4893	13.0427	12.486	13.3976	12.3533	12.9532	12.5297	13.0153	12.15	12.8872	12.2975	12.9676	12.1406	12.7853	12.2577	12.6502	12.1504	12.6665	12.3362	12.8579	12.4839	11.5982
ENSG00000057657	PRDM1	PR/SET domain 1	protein_coding	6	1	105993463	106109939	639	10.6094	10.6899	10.4302	11.3465	10.473	10.8759	10.8282	11.9977	10.0885	10.3972	9.8537	10.2692	10.6192	10.2892	11.0966	10.7374	10.7961	10.7161	11.8791	10.2643	10.7002	10.4775	12.1167	10.0366	12.0432	10.4561	11.5927	10.0962	11.7207	10.2945	10.8232	10.725	11.3208	10.6181	11.614	10.0159	10.2538	10.212	10.7043	10.807	10.1453
ENSG00000057663	ATG5	autophagy related 5	protein_coding	6	-1	106045423	106325791	9474	8.26465	7.74499	8.2035	8.4547	8.50187	8.33137	8.47606	8.91967	8.39159	8.35814	8.30784	8.48927	8.44585	8.31898	8.45213	8.14068	7.94828	7.64151	8.05864	8.12964	8.09038	8.10069	8.44368	8.13708	8.45418	8.35077	8.37359	8.12046	8.38893	8.11151	8.48387	8.35578	8.83619	8.55138	8.37268	8.00212	8.58923	8.22694	8.53364	8.35805	7.77986
ENSG00000057704	TMCC3	transmembrane and coiled-coil domain family 3	protein_coding	12	-1	94567122	94650557	57458	11.2297	10.3692	11.6893	10.7834	11.6148	11.8553	12.4777	12.0413	11.4163	10.9004	10.969	11.2232	11.5886	11.3825	11.1255	11.9854	11.4767	11.7117	11.9322	10.9985	10.753	11.0398	11.0603	11.5432	11.9664	11.804	12.2286	11.0621	11.512	11.5349	11.4707	11.1361	11.3442	11.0587	11.2258	11.4689	11.3104	11.6834	11.4363	10.3385	10.5334
ENSG00000057757	PITHD1	PITH domain containing 1	protein_coding	1	1	23778418	23788232	57095	10.543	10.8422	10.873	10.5528	10.5317	10.9823	11.3102	10.9194	11.1707	11.6895	10.7751	10.7088	10.5815	10.3545	10.4782	10.6442	10.8799	10.502	10.4492	10.4699	10.6476	10.1993	10.4931	10.5973	10.6698	11.0448	11.0603	11.0318	11.8466	11.245	11.2226	10.6515	10.4151	10.6785	10.9046	11.2257	10.9205	11.0198	10.8284	10.0265	10.5041
ENSG00000057935	MTA3	metastasis associated 1 family member 3	protein_coding	2	1	42494569	42756947	57504	8.73323	8.29799	8.50679	8.26862	8.85168	7.716	8.63465	7.56664	8.66907	8.52231	8.86253	8.95043	9.00674	9.09004	8.7484	8.75189	8.88705	8.86765	8.10521	8.68985	8.26205	8.7749	8.02385	8.95099	8.23507	8.69927	8.42244	9.03548	8.08543	8.91739	8.06584	8.89759	8.17171	8.97392	8.15558	8.88114	8.59869	8.86973	8.479	9.10581	9.23659
ENSG00000058056	USP13	ubiquitin specific peptidase 13	protein_coding	3	1	179653032	179804366	8975	7.2872	7.15133	7.21797	7.09172	7.39265	5.73439	6.67905	6.14946	7.32486	5.87225	7.11668	7.49448	7.38606	7.49558	6.9712	7.29203	7.2376	6.85659	6.46416	6.88588	6.21714	7.36149	6.15215	7.29479	6.30269	7.16609	6.41671	7.35151	5.37984	7.06366	5.683	7.04237	6.37058	7.175	6.14094	6.84537	6.64673	7.33593	6.43277	6.94604	7.35687
ENSG00000058063	ATP11B	ATPase phospholipid transporting 11B (putative)	protein_coding	3	1	182793503	182921629	23200	10.9565	10.1954	10.7103	10.6761	10.9214	10.2617	11.6757	11.1678	11.083	10.3517	10.9521	11.0059	11.0526	10.9105	10.876	10.9243	10.3627	10.6714	10.6205	10.8453	10.2914	10.6613	10.7874	10.7534	10.9463	10.9684	10.9881	10.9684	11.1997	11.0347	11.2192	10.9956	10.7797	11.0767	10.6769	10.5847	10.9832	11.0192	10.9638	11.2176	10.6672
ENSG00000058091	CDK14	cyclin dependent kinase 14	protein_coding	7	1	90466424	91210590	5218	8.66879	8.63025	8.8295	8.96124	8.79223	8.50282	9.59271	9.82267	8.84836	8.77601	8.3282	7.93787	8.47414	8.40263	8.38852	8.86027	8.46842	8.5807	9.57609	8.36086	8.37608	8.23944	9.56632	8.53733	10.2872	8.5817	9.85393	8.53666	9.63728	8.76821	9.0256	8.34377	9.26113	8.55507	9.21741	8.08513	8.468	8.63801	8.46253	8.56419	7.85374
ENSG00000058262	SEC61A1	SEC61 translocon subunit alpha 1	protein_coding	3	1	128051641	128071683	29927	12.2968	12.2906	12.3798	12.474	12.2062	12.1739	12.1733	12.661	12.3148	12.5373	12.4503	11.9656	12.2521	12.0078	12.2969	12.3527	12.3228	12.5026	12.6221	12.3913	12.9805	12.3781	12.8087	12.3423	12.6035	12.2515	12.6277	12.2344	12.6402	12.275	12.709	12.3844	12.6771	12.3395	12.6728	12.3739	12.4575	12.174	12.4512	12.2406	11.9467
ENSG00000058272	PPP1R12A	protein phosphatase 1 regulatory subunit 12A	protein_coding	12	-1	79773563	79935460	4659	12.0849	11.3669	11.817	11.7622	11.9635	11.9723	12.3154	12.2946	12.0294	11.7699	11.7875	11.7405	12.0069	12.0279	11.8345	11.9521	11.505	11.8525	12.1009	11.763	11.7156	11.7646	12.251	11.7879	12.1832	11.9345	12.3268	11.8023	12.3145	12.053	12.3431	11.8311	12.0394	11.9129	11.9956	11.5548	11.8484	11.7856	11.9996	11.8291	11.164
ENSG00000058335	RASGRF1	Ras protein specific guanine nucleotide releasing factor 1	protein_coding	15	-1	78959906	79090780	5923	4.90969	4.6436	5.10919	5.25584	4.69592	4.1227	4.28356	4.07735	5.08882	3.99238	4.45279	4.72991	4.81727	5.02539	4.42954	3.87925	4.49288	5.02917	3.28419	4.64053	4.36548	4.98486	4.76224	4.81592	4.58449	3.75544	4.48391	4.91589	4.28576	4.90881	4.67919	5.41204	4.6606	5.04044	4.69115	5.19011	4.81449	5.00755	4.61578	4.95152	4.89422
ENSG00000058453	CROCC	ciliary rootlet coiled-coil, rootletin	protein_coding	1	1	16740273	16972964	9696	10.5106	11.2261	10.6214	10.461	10.7608	10.782	10.1479	9.79597	10.4717	10.4176	10.5468	11.3706	11.0567	11.0076	11.0845	10.7979	10.9736	10.6748	10.4701	10.633	10.1588	10.5298	9.57161	10.5525	9.97362	10.2689	9.6966	10.7127	9.84832	10.5805	9.7832	10.4414	9.89143	10.4844	9.96929	10.622	9.83884	10.2426	9.88868	10.3036	11.4175
ENSG00000058600	POLR3E	RNA polymerase III subunit E	protein_coding	16	1	22297375	22335101	55718	10.4045	10.3043	10.136	10.1677	10.1909	9.76582	9.94217	9.52741	10.2202	10.2361	10.3286	10.6371	10.4283	10.3316	10.4056	10.5527	10.6541	10.6503	10.2272	10.3766	10.2058	10.4829	10.0259	10.4672	9.81997	10.373	9.95694	10.5182	9.97516	10.4647	9.82629	10.4225	10.0388	10.3562	10.0638	10.502	10.279	10.4443	10.2227	10.4375	10.7628
ENSG00000058668	ATP2B4	ATPase plasma membrane Ca2+ transporting 4	protein_coding	1	1	203626787	203744081	493	12.3776	11.8396	12.1894	11.792	12.2413	11.3987	12.6646	11.3381	11.8531	10.8109	11.789	12.3948	12.3308	12.2601	11.825	12.6375	12.3527	12.7223	11.8578	12.1345	11.4124	12.1814	10.9179	11.9948	11.0961	11.9929	11.1998	12.1544	11.6017	12.2905	11.8647	12.4816	11.747	12.4231	11.6386	12.1679	11.7936	12.0434	11.7162	11.9474	12.487
ENSG00000058673	ZC3H11A	zinc finger CCCH-type containing 11A	protein_coding	1	1	203795623	203854999	9877	4.61439	5.93027	4.88828	4.66594	4.40775	4.45443	4.74958	5.05462	4.49701	4.94338	4.62229	4.6011	4.71225	4.68335	4.67016	5.14097	4.9074	4.52454	4.9532	4.58647	4.97107	4.8417	5.24366	4.86862	5.13423	4.90438	5.205	4.54403	4.8715	5.16291	4.85029	4.99467	5.07821	5.04044	5.03474	4.33043	4.85078	4.37708	4.67089	4.84673	5.70711
ENSG00000058729	RIOK2	RIO kinase 2	protein_coding	5	-1	97160867	97183247	55781	8.08726	7.56121	7.65303	7.85277	8.16542	7.69254	8.042	7.78031	8.00714	8.11161	8.34495	8.13449	8.21384	8.28411	8.09019	8.07916	7.70784	7.75347	7.78108	7.94737	7.87439	8.0626	7.49708	7.86566	8.09306	8.00657	8.08575	7.85634	7.48048	7.40766	7.59477	7.78025	7.68088	7.84635	7.62283	7.57846	7.88783	8.04653	7.92685	8.16692	7.47877
ENSG00000058799	YIPF1	Yip1 domain family member 1	protein_coding	1	-1	53851719	53889798	54432	9.54212	9.8904	10.3303	10.1059	9.86773	10.8257	10.9306	10.8749	9.945	10.5978	10.0203	10.0314	10.1966	9.89345	10.1571	9.97579	10.3458	9.79484	10.603	10.0126	10.4862	9.92497	10.7043	9.94054	10.8723	10.1895	10.6835	9.79575	10.9577	9.99822	10.974	9.98876	10.8728	10.0839	10.6404	9.96915	10.3521	9.89568	10.3641	9.75297	9.49656
ENSG00000058804	NDC1	NDC1 transmembrane nucleoporin	protein_coding	1	-1	53765478	53838463	55706	8.01693	7.26531	7.32224	7.80995	7.87647	7.39091	7.60077	7.36937	7.98129	7.29079	7.91323	7.81922	8.00175	8.03841	8.04373	7.85622	7.3202	7.65805	7.59764	7.88739	7.55986	7.98835	7.35643	7.84833	7.5457	7.85118	7.4108	7.82516	7.22073	7.77118	7.48554	7.97464	7.62668	8.05881	7.55921	7.75004	7.72438	7.86464	7.56835	8.23813	7.61257
ENSG00000058866	DGKG	diacylglycerol kinase gamma	protein_coding	3	-1	186105668	186362234	1608	9.09053	8.4642	9.4456	8.70532	9.1665	8.39808	9.60628	8.44428	9.2987	8.29898	9.25501	8.72509	8.80442	8.968	8.42068	9.22502	8.7207	9.15222	8.13544	9.25604	9.0107	9.45434	8.74977	9.39436	9.04206	9.45758	8.73436	9.13277	8.62167	9.60742	8.83439	9.32139	8.62982	9.35627	8.68545	9.2856	8.71633	9.48787	8.35239	8.40831	8.746
ENSG00000059122	FLYWCH1	FLYWCH-type zinc finger 1	protein_coding	16	1	2911931	2951208	84256	11.2732	11.6557	11.4194	11.1303	10.4443	10.4706	10.1056	9.7537	11.1453	11.0675	11.4345	11.482	11.1151	11.1508	10.9184	11.2185	11.4702	11.5103	10.8334	11.4097	10.8909	11.1978	10.452	10.9467	10.1398	10.89	9.76445	11.0879	10.2332	10.859	10.2207	10.9442	10.1738	10.8084	10.258	10.6921	10.0379	10.3064	9.95255	10.7992	11.6714
ENSG00000059145	UNKL	unk like zinc finger	protein_coding	16	-1	1363205	1414751	64718	11.2695	11.8442	11.5804	11.3201	11.5837	11.9644	11.6104	11.5123	11.2539	11.4175	11.1407	11.5463	11.3021	11.2579	11.5042	11.6343	11.7773	11.7414	12.0981	11.5747	11.5035	11.6211	11.768	11.3353	11.9125	11.3007	11.4565	11.378	11.495	11.4246	10.975	11.2642	11.4825	11.3497	11.4968	11.6504	11.0939	11.4194	11.209	11.0636	11.8033
ENSG00000059377	TBXAS1	thromboxane A synthase 1	protein_coding	7	1	139777051	140020325	6916	12.7786	12.7741	13.2281	12.8034	13.1309	13.6798	13.5366	13.4102	12.9116	12.72	12.947	12.9022	12.8657	12.7338	12.7441	13.091	13.0916	12.9794	13.3613	12.9827	13.2667	12.8231	12.9594	13.0299	13.4813	13.2696	13.4817	12.7552	13.0359	13.1055	13.1772	12.8456	13.1305	12.7918	12.988	12.8322	12.566	12.8244	12.56	12.5826	12.6042
ENSG00000059378	PARP12	poly(ADP-ribose) polymerase family member 12	protein_coding	7	-1	140023749	140062951	64761	10.9184	14.3099	10.8807	14.124	10.9858	15.0802	10.9503	15.0105	10.7659	14.3165	10.8816	10.7827	12.5128	10.6475	14.0349	10.7359	13.5248	10.6633	14.9256	11.0034	14.2732	11.0459	15.2232	10.8104	15.4397	10.8012	14.6732	10.673	15.3148	10.6832	14.4096	11.0848	14.7866	11.2769	14.8598	11.0148	13.7102	10.9792	14.0097	13.5745	11.4012
ENSG00000059573	ALDH18A1	aldehyde dehydrogenase 18 family member A1	protein_coding	10	-1	95605941	95656711	5832	9.15534	9.4537	9.24876	9.32451	9.4067	8.85904	9.1399	8.32019	9.21919	9.1822	9.18236	9.58541	9.50851	9.45991	9.29582	9.40217	9.57632	9.61214	9.18669	9.22473	9.16856	9.25367	8.73095	9.3622	8.81679	8.8932	8.6081	9.49314	8.89294	9.3472	8.76146	9.55272	9.16826	9.44037	9.33577	9.55394	9.14856	9.50738	9.24957	9.19197	9.56402
ENSG00000059588	TARBP1	TAR (HIV-1) RNA binding protein 1	protein_coding	1	-1	234391313	234479179	6894	9.81351	9.40252	9.11343	9.52286	9.6465	8.85377	9.30436	8.87859	9.58419	9.37929	9.67463	10.0915	9.68065	9.76669	9.71035	9.50423	9.37404	9.39634	8.95654	9.85796	8.61015	9.66103	8.53332	9.63209	9.322	9.79563	8.8415	9.65059	8.86296	9.20482	8.35961	9.55792	9.05678	9.56623	8.99776	9.51225	9.4691	9.65809	9.30787	9.9079	9.99993
ENSG00000059691	GATB	glutamyl-tRNA amidotransferase subunit B	protein_coding	4	-1	151670504	151761007	5188	7.98504	8.38097	8.15364	8.2274	8.09331	8.33137	8.06186	8.43801	8.08688	8.1966	8.16422	8.12951	8.1004	8.21544	7.9141	7.67785	8.26423	7.72236	7.80009	8.03077	8.34077	8.03336	8.17781	8.02843	8.01643	8.04723	8.1379	8.04673	7.93968	8.07806	8.34095	8.06035	8.25019	8.10987	8.18266	8.19911	8.41006	8.27784	8.20962	7.99662	8.08595
ENSG00000059728	MXD1	MAX dimerization protein 1	protein_coding	2	1	69897688	69942945	4084	14.3908	14.7106	14.4806	14.9661	14.3778	15.3365	15.3237	16.1681	14.3279	14.8159	13.7144	14.091	14.4413	14.221	14.9114	14.6764	14.4271	14.3999	15.884	14.0565	14.9607	14.0934	16.0157	14.2316	16.05	14.3724	15.789	14.0151	16.2414	14.5755	15.6333	14.33	15.7082	14.2993	15.7881	14.1626	14.6909	14.3959	14.979	14.3141	13.7579
ENSG00000059758	CDK17	cyclin dependent kinase 17	protein_coding	12	-1	96278261	96400480	5128	9.81869	11.0818	9.46842	11.2624	9.964	11.3178	10.174	12.0704	9.8282	10.6557	9.43306	9.8545	10.275	9.7348	11.1653	9.84213	10.6132	9.88755	11.8036	9.68337	10.9202	9.54337	12.039	9.66871	12.2558	9.70063	11.6887	9.63452	12.0031	9.60351	11.0525	9.92977	11.5794	9.78756	11.6573	9.57434	10.6348	9.86878	10.8998	11.0212	9.62847
ENSG00000059769	DNAJC25	DnaJ heat shock protein family (Hsp40) member C25	protein_coding	9	1	111631334	111654351	548645	6.69181	6.23339	6.29067	6.23072	6.47727	5.86974	6.55262	5.71136	6.51481	5.60488	6.3983	6.70841	6.26495	6.20577	6.35649	6.37606	6.08776	6.40886	5.67557	6.49545	5.40858	6.27025	5.67468	6.53337	6.04459	6.09665	5.81563	6.42015	5.54768	5.58818	5.90876	6.21489	5.73967	6.18719	5.75389	6.21727	6.35095	6.35472	5.96558	6.58446	6.04584
ENSG00000059804	SLC2A3	solute carrier family 2 member 3	protein_coding	12	-1	7919230	7936187	6515	13.3777	12.2492	13.9076	12.3116	13.9284	13.5674	15.0455	14.0324	13.6049	13.1976	13.1274	13.1618	13.3854	13.1984	12.8988	13.8899	13.107	13.6335	13.3388	12.8686	12.8454	13.0805	12.5429	12.8903	12.9403	12.9288	13.2619	13.3519	14.2817	13.9584	14.6118	13.3513	13.3648	13.5525	13.1168	12.914	13.3477	13.1011	13.2267	12.2731	12.4949
ENSG00000059915	PSD	pleckstrin and Sec7 domain containing	protein_coding	10	-1	102402617	102421539	5662	6.30126	6.42402	6.8358	6.11285	6.24228	5.4142	5.88824	5.31255	6.75526	6.35381	6.84099	6.86125	7.00322	6.91627	6.35649	6.26841	6.25203	6.65036	5.83618	6.69325	6.02321	7.20376	5.54612	7.60842	6.10623	7.09002	5.99209	6.7894	5.54768	6.86778	4.76802	6.70728	5.57544	6.9683	5.5958	6.90064	6.11671	6.93411	6.00337	6.81475	7.39867
ENSG00000060069	CTDP1	CTD phosphatase subunit 1	protein_coding	18	1	79679803	79754503	9150	11.3671	12.1366	12.074	11.6576	11.4528	12.2263	12.0844	11.717	11.5848	11.9653	11.4863	11.4697	11.48	11.2444	11.4864	11.7696	11.9173	11.627	11.8606	11.4528	11.8368	11.3526	11.8531	11.3197	11.7466	11.3549	11.7311	11.121	11.4394	11.3142	11.5039	11.3034	11.5634	11.317	11.4829	11.3333	11.1363	11.3087	11.2119	10.8599	11.5117
ENSG00000060138	YBX3	Y-box binding protein 3	protein_coding	12	-1	10699089	10723323	8531	13.9195	14.5734	15.002	14.4372	13.9033	14.8173	15.082	15.0006	15.7021	16.5499	15.4498	14.0756	14.1054	13.4775	14.1064	14.8671	15.2353	14.7166	14.5526	13.7264	14.7285	13.0481	14.6623	14.2023	14.4217	15.056	15.2467	14.7544	16.0007	15.2344	15.5031	14.049	14.2427	14.1755	14.9794	15.4411	14.9219	14.9015	14.7212	13.0367	13.6281
ENSG00000060140	STYK1	serine/threonine/tyrosine kinase 1	protein_coding	12	-1	10618923	10674318	55359	5.21416	5.0395	4.88828	5.29419	5.11288	5.21887	5.46223	5.19023	4.90729	3.28419	4.93704	5.04606	5.16226	5.09734	5.39315	5.70385	5.48353	5.84913	5.54109	5.41745	5.02806	5.22838	4.35116	4.96734	4.05151	4.95956	4.86091	4.61556	4.8715	4.85076	4.99909	5.87188	5.76749	5.62104	5.75389	4.89063	4.41778	4.85316	4.99501	5.2981	5.39934
ENSG00000060237	WNK1	WNK lysine deficient protein kinase 1	protein_coding	12	1	752579	911452	65125	13.1484	12.4437	13.0771	12.9511	13.1521	12.6924	13.3972	13.1519	13.4941	12.8476	13.0555	12.9613	13.2016	13.1867	12.9949	13.4746	13.1353	13.5927	13.1004	13.0524	13.2856	13.0602	12.9203	13.1564	12.8115	13.2601	13.4068	13.1687	13.6196	13.7052	13.4397	13.1449	13.0673	13.3233	13.1538	13.358	13.1836	13.404	13.1958	12.8548	12.5897
ENSG00000060339	CCAR1	cell division cycle and apoptosis regulator 1	protein_coding	10	1	68721012	68792377	55749	10.6004	10.2082	10.3984	10.4108	10.3556	10.008	10.2144	10.2979	10.4947	10.2784	10.4231	10.4927	10.4156	10.5994	10.5159	10.4542	10.1644	10.4697	10.2618	10.5132	10.2526	10.4963	10.4563	10.4578	10.2458	10.3707	10.3211	10.3697	9.97749	10.2651	10.292	10.4748	10.2317	10.3625	10.0824	10.2527	10.3066	10.3631	10.4291	10.7579	10.3661
ENSG00000060491	OGFR	opioid growth factor receptor	protein_coding	20	1	62804835	62814000	11054	12.6636	14.7527	13.6649	14.2886	12.8794	15.1064	13.1805	14.7685	12.9434	14.7474	13.0667	12.6627	13.2865	12.6997	13.8686	12.9488	13.9775	12.9858	14.8064	12.9567	14.4493	12.7733	15.2411	12.7431	14.8208	12.7169	14.2716	12.7486	15.0625	13.0984	14.2609	12.7143	14.2494	12.8208	14.4153	13.0428	13.4144	12.6877	13.7222	13.2152	12.9875
ENSG00000060558	GNA15	G protein subunit alpha 15	protein_coding	19	1	3136033	3163749	2769	9.76075	10.6435	10.5071	10.6224	9.75033	10.662	9.92242	10.7502	10.0443	10.9076	10.3328	9.34502	9.74007	9.60389	10.0245	9.89276	10.1264	9.88988	10.4716	10.2108	11.2782	9.94863	10.9879	10.1727	10.7129	10.1947	10.85	9.59077	10.5757	9.89488	11	9.79378	10.5726	9.79848	10.5951	10.0454	10.4526	9.72125	10.5633	9.90499	9.6476
ENSG00000060642	PIGV	phosphatidylinositol glycan anchor biosynthesis class V	protein_coding	1	1	26787054	26800659	55650	9.05372	9.29169	9.31824	9.40674	9.11689	9.47468	9.30991	9.65718	9.21255	9.22614	9.02923	9.22433	9.3497	9.07176	9.22998	9.28846	9.31689	9.22048	9.56504	9.06542	9.20266	9.26209	9.56366	8.85311	9.88384	9.15982	9.62541	9.04091	9.41774	8.97602	8.97409	9.2178	9.57661	9.31121	9.67212	9.01655	9.02599	8.97997	9.17675	9.23666	9.38906
ENSG00000060656	PTPRU	protein tyrosine phosphatase receptor type U	protein_coding	1	1	29236516	29326813	10076	3.86771	6.32133	3.28419	6.67849	4.533	7.98093	4.28356	7.80978	4.15403	7.83681	4.32077	4.17854	5.0442	4.25406	6.1268	4.51757	5.73141	4.40006	6.70694	5.38966	8.09645	4.93905	8.40857	4.50616	7.21555	4.32022	7.49334	4.91589	8.21777	4.32323	8.44945	4.62544	7.86062	5.28998	7.81823	4.78902	6.81159	4.37708	7.10645	5.6004	4.36809
ENSG00000060688	SNRNP40	small nuclear ribonucleoprotein U5 subunit 40	protein_coding	1	-1	31259568	31296788	9410	9.73089	10.027	10.0448	9.93602	9.85569	9.9073	9.89688	9.91356	9.94634	10.0118	10.0161	9.78982	9.79574	9.82965	9.86349	9.81681	10.1562	9.81583	9.71504	9.91561	9.84833	9.84037	9.74804	9.85067	9.79956	9.72229	9.72607	9.85088	9.52052	9.68345	9.74116	9.95366	9.87297	9.8338	9.84174	9.81481	9.9184	9.85515	9.84362	9.79918	10.0712
ENSG00000060709	RIMBP2	RIMS binding protein 2	protein_coding	12	-1	130396133	130768228	23504	5.75696	5.71662	4.75994	5.7381	3.28419	3.28419	3.28419	3.28419	4.42262	3.28419	3.68319	3.28419	3.71191	3.28419	3.95685	3.28419	3.69756	3.28419	3.28419	4.08607	3.97749	4.2431	3.28419	4.43126	3.28419	4.21467	3.28419	4.54403	3.28419	4.09579	3.82899	3.28419	3.8485	3.91933	3.9804	5.63472	5.63998	5.9524	5.54198	6.72441	6.85377
ENSG00000060749	QSER1	glutamine and serine rich 1	protein_coding	11	1	32892811	32993316	79832	8.54001	7.74499	7.98646	8.72518	8.33826	8.52289	8.72039	9.29054	8.33966	7.67683	8.17924	8.43386	8.57228	8.49393	8.78061	8.30321	8.28302	8.27651	8.54303	8.38106	8.91108	8.60325	9.11887	8.51189	8.75214	8.62069	9.15136	8.43305	8.85283	8.19708	9.26204	8.49621	8.89687	8.34535	8.79474	7.79718	8.81499	8.12447	8.80324	9.10327	8.14105
ENSG00000060762	MPC1	mitochondrial pyruvate carrier 1	protein_coding	6	-1	166364919	166383013	51660	8.70277	8.40595	8.45286	8.51301	8.4706	8.34646	8.53878	8.74785	8.55462	8.57313	8.65264	8.25359	8.32289	8.24476	8.22121	8.32608	8.34513	8.42219	8.75244	8.42713	8.66011	8.36599	8.56554	8.38149	8.53327	8.41872	8.83701	8.31692	8.52284	8.26304	9.05641	8.40669	8.59079	8.18322	8.60484	8.52	8.93185	8.91426	8.75266	8.27019	7.5983
ENSG00000060971	ACAA1	acetyl-CoA acyltransferase 1	protein_coding	3	-1	38103129	38137242	30	11.4212	11.7493	11.7755	11.5523	11.3722	12.2202	11.6551	11.7666	11.3649	11.8257	11.6363	11.4167	11.3357	11.2026	11.4815	11.5034	11.6094	11.5451	11.8252	11.5343	12.0048	11.4096	11.8106	11.4602	11.9434	11.7	11.8778	11.4265	11.9066	11.5799	12.0367	11.2189	11.7089	11.4658	11.6587	11.4639	11.615	11.4301	11.6208	11.113	11.4751
ENSG00000060982	BCAT1	branched chain amino acid transaminase 1	protein_coding	12	-1	24810024	24949101	586	7.80884	6.72596	7.70787	7.65952	7.39932	7.7505	7.79538	8.03442	6.80357	6.86866	7.01943	6.42662	6.3603	6.40329	6.39449	7.65391	7.13341	7.23387	7.3998	6.6036	7.33165	6.62767	7.68516	6.90383	7.04019	7.03309	7.73527	7.11356	7.72279	7.76418	8.09584	6.57536	6.89261	6.52871	6.94923	5.90254	7.16523	6.48798	7.0979	7.03446	6.12904
ENSG00000061273	HDAC7	histone deacetylase 7	protein_coding	12	-1	47782722	47833132	51564	12.6732	12.9037	13.1593	12.6203	12.804	12.9752	12.9677	12.4837	12.5811	12.5876	12.7832	13.0087	12.7649	12.8073	12.7881	12.9498	12.8253	13.1086	13.0335	12.9116	12.7564	12.9252	12.5263	12.8262	12.7768	13.0671	12.2157	13.0043	12.8597	13.1981	12.8799	12.7135	12.667	12.8706	12.6507	12.9445	12.4079	12.7625	12.3854	12.4342	13.1076
ENSG00000061337	LZTS1	leucine zipper tumor suppressor 1	protein_coding	8	-1	20246165	20303963	11178	5.17999	5.24511	5.60441	5.7381	5.14756	5.78102	5.18306	4.24976	4.90729	4.38808	5.21638	5.33346	5.00217	5.06189	4.80469	4.45073	4.71975	5.13575	5.22198	4.99787	5.32364	5.30002	4.67371	5.14325	5.46389	5.24631	4.68883	4.9675	4.43344	5.41196	4.21709	5.53538	4.92869	4.89347	4.8757	5.07069	5.26847	5.00755	4.86715	5.96606	5.62203
ENSG00000061676	NCKAP1	NCK associated protein 1	protein_coding	2	-1	182909115	183038858	10787	6.5229	6.42402	6.68687	5.96132	6.51495	5.28735	6.28271	6.14946	7.35745	7.41789	6.95949	6.52182	6.5737	6.48011	6.51992	7.03768	6.93766	6.72599	6.31169	6.0595	5.6346	5.90363	5.63319	5.92038	5.80409	5.76673	6.14847	6.12006	6.23332	6.03369	6.27238	6.88467	6.21053	6.33392	6.55511	6.41393	6.52174	6.35472	6.39108	6.61358	6.38639
ENSG00000061794	MRPS35	mitochondrial ribosomal protein S35	protein_coding	12	1	27710822	27756295	60488	8.74686	8.83537	8.71583	8.98064	8.84682	9.0917	8.74105	9.1326	8.94505	8.94334	9.023	8.70852	8.92458	8.79562	8.88962	8.50375	8.57591	8.3495	8.57644	8.80892	8.87276	8.73008	8.9461	8.63483	8.86998	8.73523	8.95789	8.66884	8.40289	8.59786	8.89532	8.67933	8.83937	8.82311	8.94002	8.48448	9.01367	8.76664	8.9188	8.90471	8.61423
ENSG00000061918	GUCY1B1	guanylate cyclase 1 soluble subunit beta 1	protein_coding	4	1	155758992	155807811	2983	6.63377	7.07831	7.22875	7.77856	6.94913	7.40543	7.23067	8.01768	7.57388	7.41789	7.05259	6.05242	6.74741	6.76162	7.07926	7.20393	7.35623	7.02818	7.18477	6.27991	7.08476	6.39975	7.11558	6.45841	6.70912	6.53791	7.28399	6.20134	7.86087	6.81429	7.87137	6.73225	7.1912	6.55871	7.39658	7.37579	7.91462	7.67722	7.71486	6.8272	6.48368
ENSG00000061936	SFSWAP	splicing factor SWAP	protein_coding	12	1	131711081	131799738	6433	11.3959	11.3158	11.4135	11.1821	11.3578	11.3425	11.3164	11.1791	11.2474	11.3765	11.3338	11.3104	11.3348	11.3026	11.3151	11.42	11.4078	11.5473	11.4086	11.4011	11.4323	11.4821	11.4194	11.4149	11.3581	11.4065	11.1572	11.4218	11.2235	11.3612	11.1838	11.2663	11.1961	11.4166	11.2872	11.4492	11.129	11.4085	11.1826	11.2552	11.4877
ENSG00000061938	TNK2	tyrosine kinase non receptor 2	protein_coding	3	-1	195863364	195911945	10188	13.0545	15.182	13.5406	14.6251	13.1111	15.4266	12.9959	15.2434	12.9641	14.882	13.1354	13.2388	13.3503	12.9256	14.3616	13.2232	14.11	13.3167	15.1525	13.2219	14.8007	13.0825	15.4074	13.1551	15.5719	13.1226	14.7118	12.9808	15.4497	13.2316	14.4746	13.0559	14.8624	13.146	14.974	13.3206	13.8603	13.0568	14.149	13.8195	13.5221
ENSG00000061987	MON2	MON2 homolog, regulator of endosome-to-Golgi trafficking	protein_coding	12	1	62466817	62600476	23041	10.7102	10.5469	10.2001	10.5546	10.7864	10.4911	10.9016	10.7602	10.607	10.1566	10.4604	10.8858	10.5159	10.5902	10.6661	10.6963	10.7058	10.7148	10.599	10.7554	10.5604	10.7403	10.9689	10.639	10.9699	10.6189	10.7071	10.4174	10.4553	10.4309	10.4953	10.715	10.9144	10.6675	10.8042	10.3386	10.7816	10.697	10.7029	10.8896	10.7991
ENSG00000062194	GPBP1	GC-rich promoter binding protein 1	protein_coding	5	1	57173948	57264679	65056	11.1591	10.9539	10.7452	11.5698	11.1407	11.7684	11.3604	12.5808	11.0999	11.5414	10.742	10.8961	11.3134	11.1195	11.9216	10.8812	10.7994	10.6996	12.0132	10.874	11.5395	10.9351	12.9231	10.9776	12.8038	11.021	12.4109	10.8443	12.9048	10.8842	12.094	10.9375	12.0696	11.0232	12.0026	10.5789	11.5024	11.0454	11.6657	11.5231	10.331
ENSG00000062282	DGAT2	diacylglycerol O-acyltransferase 2	protein_coding	11	1	75759512	75801535	84649	12.2585	11.0176	13.0397	10.9876	12.2761	11.315	13.5699	11.1029	12.6282	11.3476	12.432	12.2203	12.1773	12.1088	11.3157	12.7534	12.2359	12.5681	11.8286	12.4611	11.2642	12.3473	10.5967	12.4497	11.322	12.6553	11.5286	12.3864	11.2794	12.5874	11.9686	12.2405	11.3558	12.3584	11.4091	12.2038	11.5808	12.297	11.2984	10.7144	11.5164
ENSG00000062485	CS	citrate synthase	protein_coding	12	-1	56271699	56300391	1431	11.3658	11.2254	11.4925	11.5775	11.4456	11.2065	11.4819	11.5167	11.7692	11.5582	11.9095	11.4594	11.6359	11.5502	11.614	11.467	11.4462	11.5612	11.4148	11.7359	11.9168	11.5972	11.5112	11.8212	11.6523	11.7588	11.5914	11.5681	11.3378	11.5205	11.6251	11.6122	11.6062	11.6442	11.5921	11.6968	11.5861	11.6971	11.6578	11.5638	11.378
ENSG00000062524	LTK	leukocyte receptor tyrosine kinase	protein_coding	15	-1	41503637	41513887	4058	9.18168	9.3699	9.25665	8.57636	8.32083	7.39091	7.87989	7.06079	8.62971	8.16079	9.23898	8.64373	8.22637	8.1893	7.95862	9.9564	9.83734	10.0537	9.34367	9.83619	8.72413	9.75497	7.11558	8.66811	7.35935	8.8147	6.90684	9.07041	7.95873	8.78902	8.00389	8.31945	7.65223	8.27554	7.64528	8.1226	7.48474	8.17417	7.33431	8.34951	9.58943
ENSG00000062582	MRPS24	mitochondrial ribosomal protein S24	protein_coding	7	-1	43866558	43869893	64951	5.03299	4.85857	4.88828	4.45274	4.9634	4.58429	4.82223	5.25287	4.5662	4.48793	5.01313	4.72991	4.9586	5.22974	4.67016	4.3789	5.36967	5.10124	4.37356	4.52944	4.4635	5.02897	4.57723	4.91902	4.85276	4.72093	4.2238	4.54403	4.77746	4.58278	3.82899	4.74388	4.75727	4.52605	4.78721	4.89063	4.777	4.73739	4.43015	4.95152	4.99423
ENSG00000062598	ELMO2	engulfment and cell motility 2	protein_coding	20	-1	46366050	46432985	63916	10.928	11.5432	11.2348	11.7171	11.0202	12.0693	11.3294	12.4362	11.0405	12.0154	11.1856	11.0598	11.3183	11.0309	11.5375	11.2487	11.5311	11.1884	12.0096	11.0329	12.0441	11.3188	12.6797	10.9629	12.2015	11.167	12.0943	11.0807	12.4938	11.0606	12.3594	11.2178	12.0126	11.1692	12.1718	11.137	11.6815	11.1815	11.7314	11.1729	11.1892
ENSG00000062650	WAPL	WAPL cohesin release factor	protein_coding	10	-1	86435256	86521792	23063	11.1282	10.6149	10.6987	11.0798	11.0212	10.8953	11.4314	11.4079	11.1058	10.8176	10.9883	10.8799	11.0987	11.0718	11.0534	10.913	10.5982	10.8015	11.1025	11.1065	11.0624	10.9708	11.4413	11.0431	11.3456	11.1511	11.4645	10.7929	11.0789	10.9317	11.1908	10.9956	11.2327	11.0888	11.1283	10.6252	10.971	10.9273	11.0632	11.0843	10.5857
ENSG00000062716	VMP1	vacuole membrane protein 1	protein_coding	17	1	59707192	59842255	81671	13.3356	13.296	13.6632	13.6321	13.7326	14.2726	14.472	14.6689	13.5943	13.4757	13.3702	13.4932	13.667	13.4602	13.7174	13.8425	13.6604	13.4981	14.5494	13.5578	13.7674	13.4657	14.608	13.3984	14.7591	13.8811	14.1188	13.5025	14.6776	13.8246	14.3083	13.6399	14.2237	13.7116	14.1478	13.3001	13.2779	13.5991	13.3378	13.3744	12.8434
ENSG00000062725	APPBP2	amyloid beta precursor protein binding protein 2	protein_coding	17	-1	60443158	60526242	10513	9.82769	9.71373	9.69233	9.83456	9.61968	9.97922	9.94574	10.1524	9.90299	9.59125	9.48532	9.84998	9.77884	9.80529	9.63799	9.74655	9.61979	9.68775	9.85544	9.77902	9.71492	9.67212	10.045	9.74396	10.1613	9.86542	10.2143	9.60367	9.89596	9.6554	10.0646	9.82289	9.96592	9.73492	9.87884	9.43067	9.83285	9.63522	9.88498	9.90935	9.65105
ENSG00000062822	POLD1	DNA polymerase delta 1, catalytic subunit	protein_coding	19	1	50384204	50418018	5424	9.16146	10.2788	9.43868	9.56388	9.32693	10.0797	9.22741	9.32491	9.27339	9.85089	9.64521	9.62656	9.36111	9.32587	9.43044	9.47556	9.73471	9.69176	9.49399	9.6574	9.84833	9.36142	9.2893	9.352	9.31562	9.15186	9.14773	9.40114	9.18314	9.3864	9.32032	9.34365	9.36938	9.42031	9.34607	9.5794	9.20538	9.21405	9.36922	9.25736	9.98086
ENSG00000063046	EIF4B	eukaryotic translation initiation factor 4B	protein_coding	12	1	53006282	53042215	1975	14.0147	13.495	14.0953	13.5002	14.1059	13.1743	13.9253	12.8525	14.069	13.0613	14.1129	13.9887	14.0382	14.0477	13.3518	13.8992	13.6122	13.8684	13.1599	13.8692	12.8681	13.8273	12.8044	14.0504	13.2039	14.064	13.0175	13.936	12.8176	14.0039	12.6691	14.0331	13.0606	13.9094	13.0289	13.8428	13.2241	14.0909	13.0231	13.6999	14.0839
ENSG00000063127	SLC6A16	solute carrier family 6 member 16	protein_coding	19	-1	49289638	49325215	28968	7.97115	8.4784	8.30341	8.10125	8.17321	8.19625	7.95263	7.98362	8.18977	8.26003	8.0946	7.87977	8.02586	8.25199	8.11849	8.22017	8.2142	8.3896	8.29122	7.9383	7.73353	8.10069	8.07702	8.28178	8.27508	8.08677	8.18114	8.30793	8.3096	8.307	7.74447	8.17779	8.2668	8.31522	8.25005	8.35673	8.2085	8.32701	8.40162	8.5381	8.70007
ENSG00000063169	BICRA	BRD4 interacting chromatin remodeling complex associated protein	protein_coding	19	1	47608196	47703277	29998	10.3141	10.73	10.7064	10.7998	10.5203	10.823	10.396	10.7	10.353	10.5502	10.4886	10.38	10.6659	10.4495	10.9767	10.4934	10.8897	10.7916	11.2667	10.5389	11.0608	10.5237	10.9589	10.499	10.7405	10.3534	10.7071	10.5894	11.0246	10.6767	10.5149	10.2818	10.6005	10.4796	10.7523	10.5989	10.3117	10.2321	10.4223	10.5803	10.4625
ENSG00000063176	SPHK2	sphingosine kinase 2	protein_coding	19	1	48619291	48630717	56848	9.48796	10.2111	9.83083	9.79126	9.53611	10.3067	9.4139	9.76876	9.61306	10.149	9.7292	9.61949	9.56218	9.59823	9.7029	9.64418	9.89095	9.81828	9.88462	9.84106	10.254	9.71414	9.9115	9.50345	9.69539	9.44461	9.69163	9.54374	9.44834	9.51889	9.57823	9.58366	9.6123	9.44634	9.82834	9.78594	9.51477	9.42362	9.62436	9.56468	9.8154
ENSG00000063177	RPL18	ribosomal protein L18	protein_coding	19	-1	48615328	48619184	6141	14.2514	14.0453	14.6126	13.7906	14.0084	13.0589	13.9462	13.279	14.1889	14.0181	14.2979	14.2916	14.2628	14.2642	13.9735	14.0745	14.1722	14.0495	13.5726	14.1426	13.7005	13.9379	13.3587	14.1984	13.6619	14.1663	13.4878	14.419	13.5779	14.2284	13.2337	14.1187	13.4445	14.1518	13.5037	14.5201	13.603	14.3518	13.4228	14.0051	14.2237
ENSG00000063180	CA11	carbonic anhydrase 11	protein_coding	19	-1	48637946	48646187	770	7.36731	7.27623	7.30198	6.63677	7.3588	6.03157	6.57139	5.94783	7.10239	7.33442	7.21506	7.36473	7.47295	7.34094	6.9712	7.37502	7.29814	7.72236	6.72708	7.12933	6.6263	7.1501	5.79199	7.22469	6.45158	6.86041	6.23448	7.49333	6.20119	7.40766	6.19001	7.43199	6.77066	7.40556	6.72398	7.65726	6.50149	7.1491	6.65994	6.87593	7.81727
ENSG00000063241	ISOC2	isochorismatase domain containing 2	protein_coding	19	-1	55452985	55462343	79763	7.44987	9.20045	7.98646	8.61237	7.86207	9.44345	7.88733	8.73256	7.90633	9.13687	8.38112	7.81303	7.97724	7.57286	8.0018	7.8457	8.48474	8.0323	8.38224	8.16115	9.26316	7.79855	8.89208	7.74592	8.58191	7.81125	8.46387	8.1307	8.54189	7.87226	8.87385	7.8155	8.73925	7.98414	8.76946	8.04178	8.0826	7.37906	8.42561	8.08686	8.48088
ENSG00000063244	U2AF2	U2 small nuclear RNA auxiliary factor 2	protein_coding	19	1	55654146	55674716	11338	12.604	12.7685	12.7859	12.7588	12.6796	13.0551	12.6126	12.8805	12.5892	12.8277	12.6926	12.4722	12.6181	12.5424	12.7139	12.7966	12.7533	12.9357	13.1297	12.807	13.2539	12.8547	13.0978	12.7639	12.9231	12.7162	12.905	12.6891	12.914	12.8429	12.9273	12.75	12.8802	12.847	13	12.8674	12.6748	12.7786	12.8987	12.6398	12.6635
ENSG00000063245	EPN1	epsin 1	protein_coding	19	1	55675226	55709858	29924	12.0257	12.9338	12.8273	12.5408	12.2909	13.3033	12.5189	12.8457	12.4352	13.2084	12.4898	12.1472	12.1906	12.0801	12.359	12.37	12.6492	12.4982	12.7699	12.3792	13.2295	12.2771	13.0134	12.2141	12.6581	12.2042	12.7695	12.1914	12.7841	12.4072	12.8315	12.2191	12.6866	12.2176	12.7065	12.458	12.3192	11.9893	12.4673	11.8896	12.2441
ENSG00000063322	MED29	mediator complex subunit 29	protein_coding	19	1	39391303	39400641	55588	10.5989	10.7584	10.6929	10.7022	10.6515	11.0518	10.7539	10.8933	10.6633	11.0308	10.796	10.7556	10.742	10.7118	10.7261	10.8101	10.7327	10.8967	10.8311	10.7418	11.1421	10.773	10.8736	10.8223	10.986	10.8339	11.0162	10.7186	10.8215	10.7633	11.0108	10.7661	10.9719	10.7701	11.0043	10.8496	10.9462	10.7223	10.9979	10.7061	10.7548
ENSG00000063587	ZNF275	zinc finger protein 275	protein_coding	X	1	153334147	153360110	105373378	8.96785	8.88239	8.7646	9.07395	9.08423	8.76672	8.89647	8.52933	9.18566	8.99844	9.3106	9.42428	9.20536	9.23757	8.98176	9.13296	9.14692	9.32062	8.54865	9.47534	9.07961	9.25578	8.77296	9.50529	8.90438	9.23207	8.70011	9.55895	8.93678	9.23039	8.83439	9.45383	8.99122	9.3307	8.8245	9.42131	9.12257	9.39249	9.08292	9.45149	9.48307
ENSG00000063601	MTMR1	myotubularin related protein 1	protein_coding	X	1	150692971	150765108	8776	10.5375	10.2294	10.1946	10.4342	10.4619	10.3221	10.6475	10.6426	10.4717	10.146	10.4893	10.4614	10.5912	10.3494	10.5516	10.5839	10.561	10.626	10.8172	10.5117	10.4793	10.4945	10.8682	10.649	10.9432	10.7012	10.6658	10.4917	10.5602	10.4076	10.5693	10.6236	10.6681	10.7421	10.687	10.5108	10.7293	10.5692	10.6689	10.7351	10.4003
ENSG00000063660	GPC1	glypican 1	protein_coding	2	1	240435663	240468076	2817	5.43067	5.74928	5.70363	4.84352	5.14756	5.21887	5.18306	5.19023	5.08882	5.93161	5.15227	5.1774	5.23515	5.22974	5.13382	5.49558	5.92115	5.58897	5.33734	5.27213	4.97107	5.02897	4.76224	5.10159	4.47747	4.65238	4.59143	5.31659	4.95845	5.06757	4.58237	5.20171	4.84618	5.2517	5.52186	5.26381	5.10662	4.9583	5.11049	5.57005	5.56215
ENSG00000063761	ADCK1	aarF domain containing kinase 1	protein_coding	14	1	77800109	77935014	57143	8.94438	9.06279	9.09302	8.76731	7.94183	8.41965	7.76337	8.09947	9.02306	8.89333	9.20087	8.12951	8.0729	7.91158	8.17885	9.1308	9.24594	9.18295	9.1051	8.2407	8.67233	8.269	8.29781	8.32834	8.20777	8.05295	8.21621	8.09978	7.99608	7.75715	7.99596	8.12261	8.11255	7.9896	8.09984	8.39167	8.14208	7.92979	8.16143	8.13742	8.38459
ENSG00000063854	HAGH	hydroxyacylglutathione hydrolase	protein_coding	16	-1	1795620	1827157	3029	12.2538	13.0283	13.4625	12.8205	11.7008	12.1633	12.3681	12.154	14.0705	15.108	13.9503	12.4793	12.3077	11.7988	12.1931	12.7614	13.0059	12.4707	12.4127	12.2725	12.8818	11.682	12.7068	12.2387	12.3896	12.9782	13.0125	12.9759	14.1911	13.3129	13.4223	11.6342	11.6027	11.8389	12.2304	13.337	12.7711	12.8935	12.6975	10.9516	12.0213
ENSG00000063978	RNF4	ring finger protein 4	protein_coding	4	1	2462220	2625320	6047	11.4803	11.8785	11.7951	11.6858	11.6954	11.9911	11.9582	11.8917	11.6485	11.7777	11.6315	11.7591	11.749	11.6186	11.5884	11.8185	11.9573	11.87	11.8735	11.7008	11.9943	11.6741	11.814	11.8156	11.9257	11.7662	12.0129	11.649	11.7428	11.7437	11.7871	11.8076	12.0535	11.8313	12.0177	11.8504	11.8751	11.8735	11.9083	11.5935	11.9474
ENSG00000064012	CASP8	caspase 8	protein_coding	2	1	201233443	201287711	841	12.7027	12.7431	12.6573	12.9396	12.6001	13.2885	13.1557	13.6161	12.498	12.9193	12.2261	12.6891	12.7687	12.5808	12.882	12.9615	12.9405	12.7261	13.5278	12.3959	12.8195	12.4907	13.5218	12.3741	13.6107	12.431	13.2856	12.6448	13.713	12.7084	13.1399	12.6912	13.4819	12.5922	13.3208	12.4805	12.7913	12.5735	12.8753	12.4438	12.3678
ENSG00000064102	INTS13	integrator complex subunit 13	protein_coding	12	-1	26905181	26938326	55726	8.41233	7.74499	7.79726	7.87668	8.19634	7.5691	8.03532	8.13869	8.10135	8.13641	8.0339	8.18811	8.2552	8.35974	8.2775	8.12337	7.98089	8.05327	7.95226	8.05613	8.08429	8.14237	8.32317	8.19763	7.8497	8.3554	8.1452	8.17091	7.81978	8.11701	8.29644	8.28218	8.18925	8.16402	8.04185	7.78554	8.31568	8.14953	8.48227	8.48835	8.14105
ENSG00000064115	TM7SF3	transmembrane 7 superfamily member 3	protein_coding	12	-1	26971579	27014434	51768	9.78209	9.73161	9.7154	9.70888	9.79264	9.58371	9.89135	9.71534	9.88082	9.64619	9.88034	9.86799	9.87342	9.76164	9.77392	9.71226	9.61536	9.61918	9.51424	9.88883	9.74415	9.81198	9.51776	9.86652	9.59369	9.77159	9.70649	9.77472	9.60142	9.90445	9.83963	9.8055	9.75273	9.86085	9.73874	9.71268	9.88884	9.82126	9.85376	9.74159	9.80924
ENSG00000064201	TSPAN32	tetraspanin 32	protein_coding	11	1	2301997	2318204	10077	11.3435	11.8464	11.7048	11.2338	11.5351	11.7698	11.2041	11.0371	11.1407	11.5151	11.3413	11.708	11.3434	11.4808	11.4695	12.0073	11.8991	12.1453	11.6937	11.8764	11.9203	11.7954	11.4938	11.5101	11.5116	11.3721	11.2497	11.7243	11.286	11.5629	10.9434	11.3183	11.2367	11.3687	11.2534	11.776	11.1963	11.2692	11.2708	11.2217	11.9862
ENSG00000064225	ST3GAL6	ST3 beta-galactoside alpha-2,3-sialyltransferase 6	protein_coding	3	1	98732236	98821201	10402	9.25028	8.68433	9.17854	9.23037	8.84682	9.69983	9.08924	9.59375	9.34398	9.56183	9.3772	8.68159	8.82653	8.9614	8.70057	8.89126	8.30157	8.83657	8.96918	8.8114	8.41055	9.13722	8.66308	8.79103	9.44684	9.49791	9.64868	8.73735	9.09131	9.18926	9.36407	8.59743	10.0367	9.08262	9.79241	8.32897	9.06745	8.57282	9.08507	9.01958	8.33392
ENSG00000064270	ATP2C2	ATPase secretory pathway Ca2+ transporting 2	protein_coding	16	1	84368527	84464187	9914	5.17999	4.1354	5.79603	4.72836	4.18057	4.6996	4.39625	3.84852	5.94826	4.14734	5.33557	5.62796	5.30406	5.7205	5.2263	5.06423	4.66744	5.10124	5.02616	4.33528	3.77676	4.48464	4.35116	4.81592	5.00175	4.65238	5.37329	5.1543	5.69658	5.33422	4.92704	5.12303	7.1711	5.36327	7.01126	6.26909	5.65889	6.04275	5.82447	3.28419	4.17589
ENSG00000064300	NGFR	nerve growth factor receptor	protein_coding	17	1	49495293	49515008	4804	4.99329	6.36331	5.10919	6.42395	5.18129	7.99057	5.23404	7.34269	5.35357	7.05012	4.97569	4.72991	5.36943	4.68335	5.43169	5.37765	5.45598	5.72532	6.48804	5.20903	7.02216	4.89139	7.22766	5.14325	5.46389	5.15793	6.97428	4.9675	6.10007	4.58278	7.1834	5.3457	6.53813	5.12931	6.05817	5.33346	6.54171	5.30594	7.23662	5.57005	5.21308
ENSG00000064309	CDON	cell adhesion associated, oncogene regulated	protein_coding	11	-1	125955796	126063335	50937	5.37244	4.85857	4.94747	5.50298	5.90298	4.80383	5.28305	4.51634	5.54376	4.87926	5.11894	5.40488	5.75358	6.06222	5.2701	5.62951	5.30875	5.8091	4.9532	5.77627	4.63435	5.36784	4.57723	6.18747	5.00175	5.97895	5.01052	5.67984	4.77746	5.88319	4.85029	5.53538	4.34743	5.67833	4.63975	5.88027	5.65889	5.48291	5.40391	5.94296	6.08807
ENSG00000064313	TAF2	TATA-box binding protein associated factor 2	protein_coding	8	-1	119730774	119832863	6873	9.69337	9.54194	9.33324	9.62681	9.59236	9.22418	9.71467	9.69446	9.45132	8.91855	9.36084	9.63885	9.56711	9.58398	9.50941	9.46358	9.48684	9.4094	9.37564	9.60687	9.48026	9.55882	9.58215	9.46421	9.63523	9.54323	9.61494	9.47119	9.29962	9.33074	9.33924	9.58366	9.64531	9.65819	9.53037	9.20501	9.61486	9.57364	9.73404	9.82867	9.80149
ENSG00000064393	HIPK2	homeodomain interacting protein kinase 2	protein_coding	7	-1	139561570	139777998	28996	11.5605	11.356	11.6869	11.6442	11.6421	11.7344	11.563	12.1309	11.681	11.2721	11.755	11.3262	11.7283	11.6745	11.8497	11.6408	11.3431	11.9436	11.9912	11.5703	12.0192	11.6215	12.4322	11.7673	12.2793	11.7654	12.0391	11.5208	12.4621	11.8345	11.6543	11.4285	11.6545	11.5002	11.6043	12.1368	11.4314	11.9091	11.6804	11.7073	11.2889
ENSG00000064419	TNPO3	transportin 3	protein_coding	7	-1	128954180	129055173	23534	10.8557	11.0265	10.8653	11.158	10.9584	11.4086	11.3205	11.7273	11.1183	11.236	11.0162	10.9492	11.168	11.1609	11.1935	10.9836	11.0252	10.9507	11.4662	10.9509	11.5643	11.1253	11.7892	11.1045	11.7776	11.0962	11.6418	11.1745	11.9054	11.458	11.8244	11.3754	11.7974	11.4145	11.6954	11.2523	11.3778	11.307	11.4684	11.0849	10.8851
ENSG00000064489	BORCS8-MEF2B	BORCS8-MEF2B readthrough	protein_coding	19	-1	19145569	19192158		4.90969	5.50193	5.33906	4.94814	5.30783	5.52975	4.955	4.81738	5.00149	4.38808	5.18474	5.40488	4.86632	4.82385	4.59606	5.02397	5.36967	4.87055	4.70201	4.95882	4.4635	5.22838	4.92076	4.96734	5.13423	5.01228	4.77818	4.38345	4.56123	4.32323	4.99909	4.94865	4.69378	4.66284	4.40385	4.55258	4.88596	4.28566	4.82121	4.9003	4.84081
ENSG00000064490	RFXANK	regulatory factor X associated ankyrin containing protein	protein_coding	19	1	19192229	19201869	8625	10.0692	11.2442	11.1597	10.3725	10.3227	11.2791	10.6254	10.5642	10.775	11.7514	10.7868	10.7038	10.335	10.0248	10.2811	10.4976	10.9426	10.4398	10.5494	10.2823	10.8185	10.1297	10.5	10.4999	10.882	10.5357	10.7791	10.5556	10.8862	10.5555	10.8277	10.4139	10.8232	10.4273	10.7886	10.8587	10.6485	10.6894	10.6111	10.0372	10.9958
ENSG00000064545	TMEM161A	transmembrane protein 161A	protein_coding	19	-1	19119169	19138513	54929	8.37065	9.14814	9.04524	8.58726	8.62625	8.45489	8.2175	7.49581	8.46799	8.57313	8.6006	8.96167	8.47764	8.50911	8.59585	8.84716	9.069	8.95038	8.29791	8.81882	8.66827	8.40074	8.03157	8.61449	8.22829	8.36462	8.07814	8.67235	7.93006	8.64808	8.06584	8.54246	8.35377	8.60927	8.17498	8.79391	8.15817	8.48892	8.18171	8.4648	9.42377
ENSG00000064547	LPAR2	lysophosphatidic acid receptor 2	protein_coding	19	-1	19623655	19628930	9170	12.0243	12.2543	12.7565	12.2213	12.4102	13.048	12.6387	12.9385	12.0531	12.3038	11.7795	12.04	12.261	12.1221	12.5018	12.5299	12.3951	12.5204	13.3165	12.2924	12.7599	12.5167	13.0373	11.9915	12.749	11.9689	12.4781	12.2939	13.0504	12.5738	12.5133	11.7871	12.5443	12.1736	12.7381	12.4726	11.9066	12.0411	12.261	11.8591	11.9749
ENSG00000064601	CTSA	cathepsin A	protein_coding	20	1	45890144	45898949	5476	12.2956	12.7231	13.1696	13.0032	12.5619	13.0967	12.7529	13.3549	12.9261	13.348	12.8636	12.3128	12.6713	12.4911	12.7744	12.7912	12.7295	12.7395	13.1182	12.445	13.5764	12.4009	13.3834	12.635	13.1087	12.7696	13.3773	12.2953	13.2385	12.6416	13.4552	12.5042	13.1021	12.3827	13.1877	12.8148	12.9843	12.5889	12.9703	12.3839	12.1837
ENSG00000064607	SUGP2	SURP and G-patch domain containing 2	protein_coding	19	-1	18990888	19034023	10147	11.6276	11.5079	11.348	11.4431	11.6525	11.1941	11.2731	10.9735	11.4534	11.1602	11.4942	11.8306	11.5372	11.5839	11.5727	12.0266	11.784	12.1455	11.6048	11.9367	11.5063	11.9728	11.2172	11.6864	11.2419	11.6505	11.0083	11.8296	11.243	11.6601	11.136	11.6814	11.193	11.6935	11.2965	11.9324	11.3293	11.7072	11.4103	11.6441	11.9233
ENSG00000064651	SLC12A2	solute carrier family 12 member 2	protein_coding	5	1	128083766	128189677	6558	7.66089	7.49743	6.77809	7.11207	7.39265	6.36878	7.23067	6.72998	7.61485	6.55324	7.44432	7.66945	7.19467	7.44586	6.89433	7.32277	7.15813	7.61352	6.68651	7.19189	6.32591	7.2212	6.43781	7.04299	6.70912	7.27801	6.70294	7.57815	6.69026	7.44319	6.24546	7.68815	6.85522	7.53844	6.87486	7.39893	7.18428	7.53206	7.00038	7.88858	7.66141
ENSG00000064652	SNX24	sorting nexin 24	protein_coding	5	1	122843439	123029354	28966	6.47067	6.32133	6.08962	6.84629	6.08301	6.3385	6.18799	6.88656	5.94826	6.82329	6.27613	6.1558	6.42044	6.52909	6.60313	6.02443	6.07021	6.35516	6.31169	5.97143	6.44619	6.35258	6.67512	5.92038	6.13605	6.0739	6.02482	6.01126	5.7874	6.25298	6.39971	6.12253	6.65916	6.18719	6.68088	6.16345	6.69201	5.92886	6.56346	6.44545	6.3524
ENSG00000064666	CNN2	calponin 2	protein_coding	19	1	1026586	1039068	1265	14.5321	14.9041	15.5374	14.8523	14.7996	15.3924	15.4819	15.3578	14.8156	15.2016	14.7749	14.4989	14.7515	14.5822	14.4839	14.8299	14.6353	14.8878	14.9965	14.7633	15.2177	14.8124	15.0071	14.9294	15.5059	15.0056	15.5941	14.8102	15.5808	15.2799	15.6232	14.8583	15.4361	14.795	15.361	15.2415	15.067	15.0208	15.1832	14.4901	14.7698
ENSG00000064687	ABCA7	ATP binding cassette subfamily A member 7	protein_coding	19	1	1039997	1065572	10347	13.1778	13.7222	13.8172	13.102	13.6322	14.1347	13.8363	13.405	13.4214	13.5011	12.9915	13.2016	12.9332	12.947	13.0755	13.0201	12.9087	13.0379	13.085	13.297	13.2269	13.3536	13.158	13.2687	13.7276	13.3039	13.5472	13.5609	13.903	13.6509	13.3447	13.1349	13.3813	13.4025	13.3173	13.5223	12.7921	13.1863	12.9534	12.754	13.6582
ENSG00000064703	DDX20	DEAD-box helicase 20	protein_coding	1	1	111754832	111775602	11218	8.76037	8.386	8.7609	8.89556	8.82721	8.27726	8.8742	8.5928	8.91808	8.19069	8.73115	8.75122	9.01398	8.77066	8.68553	8.64987	8.51047	8.57781	8.36958	8.80144	8.28346	8.58658	8.20535	8.6714	8.59777	8.77379	8.58683	8.70693	8.36772	8.52944	8.59301	8.75984	8.38671	8.68862	8.33525	8.37236	8.73361	8.78594	8.74451	8.893	8.5154
ENSG00000064726	BTBD1	BTB domain containing 1	protein_coding	15	-1	83016423	83067252	53339	9.71849	9.26737	9.34315	9.76432	9.70002	9.70569	9.87649	10.0636	9.63806	9.68868	9.75822	9.55051	9.7225	9.4816	9.49655	9.55831	9.38625	9.50979	9.44661	9.77775	9.74415	9.61576	9.95064	9.44323	9.54001	9.52281	9.66144	9.47119	9.52372	9.39094	9.88539	9.70276	9.79502	9.60763	9.62499	9.2856	9.80351	9.54373	9.62584	9.86359	9.29291
ENSG00000064763	FAR2	fatty acyl-CoA reductase 2	protein_coding	12	1	29149016	29341121	55711	9.33574	10.6266	9.2645	11.2234	9.7161	11.5513	10.1151	12.5164	9.14437	10.8013	8.81285	9.46233	9.64534	9.47698	10.8212	9.85135	10.3032	9.50676	12.0875	9.09628	11.2547	8.82691	12.3717	9.35813	12.6644	9.49791	11.6553	9.33859	12.4881	9.68899	11.5018	9.40076	12.0086	9.5644	12.0438	9.12888	10.3632	9.33689	10.7314	10.2846	8.78109
ENSG00000064787	BCAS1	brain enriched myelin associated protein 1	protein_coding	20	-1	53936777	54070594	8537	4.99329	5.37989	5.00382	5.40278	5.11288	4.1227	5.07436	4.81738	4.42262	5.22093	4.97569	5.1774	5.43166	5.51063	5.46912	4.51757	5.06896	4.7823	4.87544	4.78807	4.4635	5.15243	4.57723	4.26064	4.05151	4.78545	4.05578	5.35412	5.54768	5.11616	5.55414	5.12303	4.69378	4.45006	4.17741	5.1118	5.63998	5.00755	6.00337	6.13811	6.08807
ENSG00000064886	CHI3L2	chitinase 3 like 2	protein_coding	1	1	111200771	111243440	1117	7.07786	7.57892	7.14018	7.2922	8.26359	7.70432	8.35258	7.76032	8.22543	8.69074	8.05034	8.80211	8.82103	9.02821	9.13907	7.8822	8.30525	7.85732	7.97752	7.58428	7.45029	7.57305	7.70461	7.9109	7.71061	7.85773	7.73527	8.61159	8.63947	8.51285	8.20308	8.35179	8.48528	8.49491	8.45747	9.12428	8.9833	8.9432	9.28558	8.60066	8.67655
ENSG00000064932	SBNO2	strawberry notch homolog 2	protein_coding	19	-1	1107637	1174268	22904	13.6831	14.1795	14.4586	13.8578	13.8489	14.6534	14.7384	14.5484	13.7357	14.0831	13.4857	13.7015	13.7261	13.4922	13.8119	14.1798	14.159	14.0649	14.6646	14.1373	14.3893	14.0843	14.4993	13.4455	14.1393	13.4722	14.1924	13.5279	14.6955	14.0061	14.6392	13.6762	14.108	13.9155	14.1866	13.6228	13.5299	13.3608	13.6456	12.9957	13.4669
ENSG00000064933	PMS1	PMS1 homolog 1, mismatch repair system component	protein_coding	2	1	189784085	189877629	5378	7.87995	7.30848	7.17404	7.38699	7.69875	7.04599	7.46795	7.04429	7.58079	6.88347	7.529	7.90911	7.6939	7.7212	7.71338	7.74736	7.58586	7.75347	7.29632	7.66351	6.88805	7.73333	7.36869	7.59462	7.50134	7.52052	7.15938	7.8625	7.46722	7.55294	7.4394	8.04559	7.75347	7.91115	7.44862	7.30405	7.3896	7.76427	7.57451	8.00754	7.84168
ENSG00000064961	HMG20B	high mobility group 20B	protein_coding	19	1	3572777	3579088	10362	10.6279	10.8293	10.8993	10.6988	10.5325	11.087	10.5443	10.7195	10.607	10.9589	10.7133	10.4485	10.5453	10.4783	10.536	10.6786	10.644	10.7331	10.7614	10.7035	10.933	10.5497	10.6812	10.5973	10.7068	10.5878	10.639	10.5045	10.6939	10.6476	10.7055	10.5358	10.5505	10.633	10.7613	10.6936	10.3667	10.5785	10.5178	10.3135	10.4936
ENSG00000064989	CALCRL	calcitonin receptor like receptor	protein_coding	2	-1	187341964	187448460	10203	5.40188	5.24511	4.88828	5.8909	5.00254	4.98742	5.7937	5.79484	5.78595	4.38808	5.56926	4.99894	5.23515	5.09734	5.64181	5.28157	5.21155	4.99146	5.39135	5.41745	5.32364	5.11264	5.06033	5.10159	4.77039	5.24631	5.52213	5.35412	6.23332	5.29351	6.21801	4.94865	5.40615	5.12931	4.95789	5.07069	5.91467	4.53683	5.40391	5.53899	4.89422
ENSG00000064995	TAF11	TATA-box binding protein associated factor 11	protein_coding	6	-1	34877462	34889192	6882	9.67067	9.73556	9.513	9.71882	9.65069	9.92248	9.63084	9.75117	9.8019	9.91493	9.783	9.72045	9.76174	9.8548	9.82456	9.7828	9.75503	9.74165	9.64593	9.77012	9.51459	9.7475	9.93017	9.78548	9.94086	9.86217	9.55325	9.69947	9.56154	9.42456	9.60713	9.71988	9.69696	9.57895	9.68163	9.74002	9.86455	9.63876	9.94309	9.73832	9.82613
ENSG00000064999	ANKS1A	ankyrin repeat and sterile alpha motif domain containing 1A	protein_coding	6	1	34889255	35091406	23294	10.3395	10.729	10.5791	10.7254	10.4011	11.4932	10.8146	11.495	10.3976	10.6122	10.6541	10.4859	10.521	10.276	10.7344	10.5917	10.5718	10.6462	11.219	10.5838	11.1797	10.452	11.4664	10.3985	11.6435	10.6024	11.3303	10.0578	11.512	10.485	11.196	10.46	11.3344	10.4253	11.2276	10.4226	10.6076	10.5748	10.6414	10.4385	10.3838
ENSG00000065000	AP3D1	adaptor related protein complex 3 subunit delta 1	protein_coding	19	-1	2100988	2164468	8943	12.2072	12.7915	12.7159	12.5748	12.3023	12.8568	12.3352	12.6883	12.2994	12.7579	12.4628	12.3125	12.3874	12.2603	12.5157	12.4982	12.6522	12.588	12.7887	12.4937	13.1169	12.5274	12.9544	12.3466	12.6747	12.37	12.6432	12.2603	12.6646	12.4292	12.7622	12.3017	12.6182	12.3159	12.6441	12.4823	12.2799	12.2558	12.3787	12.1407	12.4932
ENSG00000065029	ZNF76	zinc finger protein 76	protein_coding	6	1	35258909	35295985	7629	10.2694	10.1038	9.98751	10.1047	10.1696	10.1043	9.75178	9.91356	9.98323	9.9848	10.1658	10.4264	10.2446	10.1168	10.1734	10.3381	10.469	10.612	10.272	10.3384	9.97045	10.4128	9.80536	10.426	9.89243	10.2466	9.70156	10.5528	10.0744	10.3387	9.85285	10.2818	9.83928	10.309	10.0875	10.4642	10.1182	10.2251	9.97478	10.2958	10.5749
ENSG00000065054	SLC9A3R2	SLC9A3 regulator 2	protein_coding	16	1	2025356	2039026	9351	6.5229	7.32958	6.6061	7.34468	6.47727	7.08267	6.81095	6.32548	6.16996	6.96923	6.44936	7.10484	6.89165	6.63345	6.82693	6.91163	6.94717	7.01106	6.22874	6.86679	6.94322	6.44539	6.59336	6.36284	6.24933	6.32504	5.56822	7.22316	7.18873	7.25601	7.51919	6.51894	6.57708	6.51347	6.26389	7.09305	6.26915	6.40618	6.5882	6.15819	6.98066
ENSG00000065057	NTHL1	nth like DNA glycosylase 1	protein_coding	16	-1	2039815	2047866	4913	7.5899	8.34008	7.91507	7.65261	7.5021	7.78418	7.58253	7.25952	7.31659	7.5806	7.84417	7.74954	7.74129	7.68419	7.66043	7.48774	7.91009	7.70655	7.50792	7.74901	7.69405	7.50357	6.78953	7.33692	7.10107	7.35424	6.81776	7.88686	7.18873	7.58509	7.51919	7.64307	7.40408	7.86432	7.42283	7.79718	7.08639	7.48549	7.27499	7.43388	8.29912
ENSG00000065060	UHRF1BP1	UHRF1 binding protein 1	protein_coding	6	1	34792083	34877514	54887	8.81316	8.66377	8.36311	8.97789	8.82226	8.92082	8.70785	8.81228	9.03064	8.19069	8.9083	9.03262	9.13405	9.11206	9.26074	9.21485	9.26872	9.34461	9.30101	9.44529	9.72863	9.52599	9.70772	8.86464	9.09885	8.86751	8.81431	9.00524	9.4143	9.07815	9.38849	9.37937	9.43798	9.16693	9.16604	9.34023	9.72365	9.43793	9.67382	9.95652	9.69518
ENSG00000065135	GNAI3	G protein subunit alpha i3	protein_coding	1	1	109548615	109600195	2773	11.3702	10.7767	11.0618	11.2193	11.1928	11.4176	11.7159	11.9763	11.2922	11.445	11.071	10.7882	11.0631	11.0315	11.1227	11.1195	10.8162	10.9248	11.4846	11.0902	11.4648	10.9696	11.7365	11.0874	11.6624	11.1624	11.9592	10.7751	11.5964	11.1403	11.9837	10.9763	11.7212	11.0489	11.4786	10.5814	11.5264	11.0679	11.6171	11.0043	10.3159
ENSG00000065150	IPO5	importin 5	protein_coding	13	1	97953658	98024296	3843	10.6404	10.3818	10.4197	10.464	10.543	9.89453	10.5195	10.216	10.5379	10.0579	10.6984	10.5909	10.6811	10.7059	10.4782	10.4696	10.36	10.3555	10.1274	10.494	10.2072	10.5694	10.0696	10.6322	10.2658	10.6484	10.1703	10.6133	9.96108	10.4775	10.0909	10.6474	10.2485	10.5533	10.1977	10.3116	10.3583	10.5402	10.3099	10.6155	10.5474
ENSG00000065154	OAT	ornithine aminotransferase	protein_coding	10	-1	124397303	124418976	4942	9.36255	9.27552	9.45248	9.31799	9.29873	9.47124	9.778	9.58243	9.44189	9.1582	9.53867	9.26342	9.37054	9.08802	9.04204	9.07567	8.77743	8.85339	9.23978	9.53511	9.42115	9.31362	9.67857	9.18276	9.31881	9.40721	9.19768	9.34957	9.29588	9.40897	9.45648	9.52641	9.25044	9.76228	9.072	9.38712	9.38553	9.62989	9.28745	9.19674	8.95595
ENSG00000065183	WDR3	WD repeat domain 3	protein_coding	1	1	117929720	117966543	10885	9.07549	8.65129	8.82597	8.98064	8.94788	8.53611	9.00976	8.46293	8.85974	8.66116	9.17114	8.93627	9.21796	8.94588	9.15553	8.9464	9.01162	8.74939	8.82373	8.96645	8.65601	8.94405	8.6828	9.02734	8.75214	8.98268	8.67009	9.05439	8.44399	8.65187	8.55034	9.04325	8.87847	9.10794	8.51641	8.6761	8.99946	9.01855	8.96863	9.10835	9.11938
ENSG00000065243	PKN2	protein kinase N2	protein_coding	1	1	88684222	88836255	5586	10.9465	11.2366	10.4725	11.6041	11.0479	11.7593	11.5923	12.4822	10.9301	10.8119	10.2402	10.865	10.8625	10.8468	11.5604	11.0085	11.0163	10.7709	12.0359	10.8906	11.2439	11.0038	12.3902	10.7133	12.5831	10.8707	12.0239	10.7905	12.3772	10.8392	11.4308	10.8833	11.9024	11.0091	11.8943	10.284	10.8919	10.6756	11.1131	11.4085	10.2951
ENSG00000065268	WDR18	WD repeat domain 18	protein_coding	19	1	984332	998438	57418	8.91328	9.73359	9.31573	9.24191	9.05713	9.37155	8.75737	8.93755	9.10665	10.066	9.314	9.03528	9.17983	9.04911	9.16641	9.48405	9.80524	9.58363	9.60875	9.34609	9.98031	9.14407	9.49285	9.16656	9.14273	8.8772	9.16218	8.88659	8.60365	8.93305	8.83883	9.17779	9.32818	9.07237	9.3915	9.358	8.83513	8.89661	9.13164	8.9221	9.34498
ENSG00000065308	TRAM2	translocation associated membrane protein 2	protein_coding	6	-1	52497408	52577060	9697	9.89778	9.78587	9.77701	9.64604	9.96624	9.935	9.50849	10.0451	9.61138	9.31292	9.66667	9.74503	9.73424	9.80652	9.845	9.86442	9.63449	10.2387	9.76418	9.92709	10.0475	9.92762	9.62608	9.72669	9.7149	9.61446	9.87381	9.93055	9.87859	10.0736	10.1599	9.97844	9.91268	9.99847	9.87411	9.82619	9.66298	9.76242	9.79711	9.86958	9.76373
ENSG00000065328	MCM10	minichromosome maintenance 10 replication initiation factor	protein_coding	10	1	13161558	13211110	55388	4.49465	4.4717	3.28419	4.37006	4.47238	3.28419	4.58799	4.62641	4.85718	4.27614	4.89708	4.66744	4.71225	4.17223	4.67016	4.89435	4.9074	4.68651	4.9532	4.46898	4.25566	4.67796	4.57723	4.50616	4.35727	4.50023	4.86091	5.01697	5.7874	5.01695	5.19257	4.15029	4.29994	4.72513	5.27107	4.55258	4.95328	5.00755	4.82121	4.66884	4.6635
ENSG00000065357	DGKA	diacylglycerol kinase alpha	protein_coding	12	1	55927319	55954027	1606	12.5385	12.1455	12.1877	12.0093	12.5783	11.6826	12.0476	11.2621	12.2702	11.8628	12.3788	12.8782	12.4851	12.5851	12.7034	12.5655	12.4607	12.7723	12.1359	12.6558	11.9185	12.6881	11.5077	12.8121	12.085	12.7069	11.7329	12.7903	11.6566	12.6475	11.4884	12.3982	11.7246	12.4719	11.6731	12.8333	12.4617	12.6835	12.2225	12.6272	12.9755
ENSG00000065361	ERBB3	erb-b2 receptor tyrosine kinase 3	protein_coding	12	1	56076799	56103505	2065	4.90969	3.98249	4.88828	4.17753	4.26311	3.28419	5.01616	4.24976	5.62945	4.14734	4.72166	5.29621	5.46169	4.86704	4.51627	5.17763	4.55442	5.23386	4.9532	4.91843	4.63435	4.89139	3.28419	5.10159	4.35727	4.84646	3.833	4.74558	4.28576	4.96412	3.28419	4.33739	4.29994	4.52605	3.85446	4.48405	3.91612	4.28566	3.28419	5.17921	5.59243
ENSG00000065413	ANKRD44	ankyrin repeat domain 44	protein_coding	2	-1	196967017	197311173	91526	12.8851	12.4099	12.5362	12.7941	12.7749	12.5203	12.9736	12.8329	12.7206	12.1575	12.4328	12.7525	12.603	12.6168	12.6502	12.69	12.5521	12.6891	12.9598	12.6583	12.4489	12.6674	12.8959	12.6031	13.0886	12.6728	12.8763	12.6599	12.9783	12.6857	12.6509	12.7137	12.8829	12.7828	12.783	12.3954	12.613	12.7176	12.5082	12.8623	12.582
ENSG00000065427	KARS1	lysyl-tRNA synthetase 1	protein_coding	16	-1	75627474	75648643	3735	11.3291	11.7396	11.4914	12.1071	11.4773	12.4071	11.3915	12.7283	11.6158	12.6781	11.6788	11.1491	11.6665	11.4885	11.9705	11.3723	11.5986	11.3683	12.6567	11.4737	12.6612	11.5614	13.4609	11.4715	12.7239	11.5283	12.5361	11.4254	12.828	11.4202	12.6034	11.4575	12.5655	11.4906	12.6009	11.599	12.1235	11.4224	12.3723	11.8425	11.0827
ENSG00000065457	ADAT1	adenosine deaminase tRNA specific 1	protein_coding	16	-1	75596868	75623300	23536	10.4385	10.5758	10.3648	10.6118	10.3487	10.3009	10.4218	10.2892	10.2388	10.1229	10.4104	10.154	10.1502	10.0664	10.0482	10.2895	10.599	10.458	10.3139	10.164	10.2349	10.185	10.3463	10.3685	10.6785	10.3136	10.0932	9.98929	9.81217	9.87881	9.71967	10.8784	10.8682	10.7267	10.9069	10.0527	9.87139	9.96503	9.84362	10.3716	10.5947
ENSG00000065485	PDIA5	protein disulfide isomerase family A member 5	protein_coding	3	1	123067025	123225227	10954	7.3884	8.05424	7.0819	7.5816	7.31002	7.23697	7.33253	7.69862	7.37347	7.38715	8.02976	7.66945	7.27755	7.01362	7.59741	7.2285	7.5048	7.61352	7.44886	7.75935	7.9962	7.57305	7.66544	7.58766	7.65097	7.80449	7.49334	7.76727	7.97753	8.02639	8.48387	7.54841	7.76689	7.68049	7.65084	7.27098	7.41129	7.32715	7.08066	7.34182	7.36533
ENSG00000065491	TBC1D22B	TBC1 domain family member 22B	protein_coding	6	1	37257772	37332970	55633	9.67353	9.31296	9.98118	9.81307	9.4474	9.68804	9.90605	10.3031	10.7492	11.0938	10.3504	9.46825	9.78731	9.58398	9.78454	10.0348	10.0208	10.0115	9.93913	9.6491	10.3872	9.39434	10.5505	9.79303	9.83565	10.1327	10.4533	10.0778	11.244	10.4386	10.7603	9.61229	9.72982	9.59515	10.2118	10.1934	10.0318	10.0298	9.95961	9.23202	8.93061
ENSG00000065518	NDUFB4	NADH:ubiquinone oxidoreductase subunit B4	protein_coding	3	1	120596328	120602507	4710	9.70599	9.30236	9.63902	9.74337	9.5763	10.0408	9.5157	10.452	9.70899	10.1444	9.98974	9.70717	9.90751	9.67015	9.93516	9.53888	9.21107	9.47916	10.0778	9.69954	10.4019	9.83191	10.2222	9.83025	10.1289	9.98222	10.437	10.087	10.6739	9.83614	10.7591	9.61229	10.1497	10.0451	10.3563	10.0791	10.3423	10.0579	10.501	9.78341	9.10183
ENSG00000065526	SPEN	spen family transcriptional repressor	protein_coding	1	1	15836095	15940456	23013	12.7475	12.1632	12.6548	12.5525	12.887	12.5462	12.8448	12.5864	12.6001	12.118	12.5469	12.5496	12.6679	12.7516	12.5082	12.7553	12.4121	13.0376	12.6987	12.6953	12.8983	12.9437	12.2997	12.8681	12.5448	12.8787	12.9631	12.6513	12.4121	12.9974	12.5818	12.6422	12.6429	12.8558	12.56	12.8221	12.6102	12.9263	12.5969	12.4941	12.4646
ENSG00000065534	MYLK	myosin light chain kinase	protein_coding	3	-1	123610049	123884332	4638	8.31313	8.37592	8.84703	8.6475	8.48319	8.52952	8.35794	8.56429	9.48295	9.31564	8.9083	7.68989	8.45652	8.43794	8.71175	9.22704	9.14692	8.97035	8.35039	8.05613	8.35095	7.56625	8.63299	8.6042	8.24182	8.58565	8.54332	8.24341	9.1127	8.75417	9.14508	8.51417	8.05358	7.80974	8.72281	8.30473	8.13559	8.76015	7.8928	7.75888	7.95788
ENSG00000065548	ZC3H15	zinc finger CCCH-type containing 15	protein_coding	2	1	186486253	186509361	55854	8.8987	8.52018	8.84703	8.8206	9.16063	9.25648	9.06651	9.6189	9.03315	9.1822	9.10193	8.70852	9.32663	9.30342	8.90917	8.5627	8.19845	8.18829	8.43178	8.49666	8.81514	8.92297	9.32737	8.89868	9.07263	9.10316	9.01074	8.70693	8.9511	8.5499	9.0678	8.68251	9.05405	8.88885	8.67732	8.22518	9.21001	8.69357	9.23219	9.07245	8.2176
ENSG00000065559	MAP2K4	mitogen-activated protein kinase kinase 4	protein_coding	17	1	12020829	12143830	6416	10.1758	9.16286	10.1628	9.89862	10.4011	9.84229	10.9396	10.5613	10.358	9.32375	9.80735	10.076	10.4806	10.3248	10.2145	10.479	10.0374	10.0349	10.4552	10.1246	9.896	10.0662	10.3494	10.3624	10.6458	10.6102	10.6142	9.91141	10.1549	10.2427	10.0909	10.1932	10.1919	10.2556	10.2507	9.97938	9.9821	10.2805	9.99323	9.83328	9.16837
ENSG00000065600	PACC1	proton activated chloride channel 1	protein_coding	1	-1	212363928	212414901	55248	7.865	8.32444	8.04234	8.49383	8.07263	8.84317	7.87989	8.3803	7.97082	8.28242	8.03802	7.89745	7.86944	7.59012	8.30729	7.86667	7.92453	7.94073	7.96915	8.22216	8.84424	8.02348	8.59186	7.87711	8.29467	7.74919	8.37359	7.83771	8.25675	7.9483	8.50637	8.21783	8.38236	8.07945	8.13196	7.92467	8.50621	7.93557	8.30882	8.0451	8.29029
ENSG00000065613	SLK	STE20 like kinase	protein_coding	10	1	103967140	104029233	9748	11.1657	10.5857	10.6949	10.9683	11.0794	10.6874	11.4352	11.1903	10.9883	10.61	10.9521	10.9222	11.008	10.9415	10.9674	11.0526	10.6316	10.8544	11.672	11.0377	10.667	10.8293	11.4564	10.7189	10.9412	10.9983	10.9186	10.7101	11.1478	10.9018	11.0563	11.0464	10.9501	11.1613	10.781	10.5064	10.8149	10.9666	10.8418	10.9389	10.5694
ENSG00000065615	CYB5R4	cytochrome b5 reductase 4	protein_coding	6	1	83859656	83967423	51167	10.8155	10.5857	10.8679	10.9828	10.8898	11.7761	11.6293	12.0178	11.0951	11.288	10.7708	10.7047	10.845	10.7765	11.0342	10.9149	10.781	10.5985	11.5707	10.8141	10.9523	10.699	11.8832	10.6187	11.7454	10.8707	11.6674	10.4048	11.8072	10.8233	11.4948	10.837	11.6115	10.8405	11.4527	10.3085	10.8441	10.6987	11.1444	10.6859	10.1863
ENSG00000065618	COL17A1	collagen type XVII alpha 1 chain	protein_coding	10	-1	104031286	104085880	1308	3.6982	4.1354	4.1166	4.89701	4.26311	5.52975	5.18306	5.05462	3.72402	4.73916	4.0748	4.99894	4.22722	3.68633	4.51627	4.45073	4.61246	5.13575	4.70201	4.46898	4.12936	4.33095	4.04705	4.34997	5.64479	4.90438	5.01052	4.80523	5.59918	4.78962	5.1314	5.23927	4.92869	5.2517	5.54697	6.06884	6.07584	5.99832	6.258	3.92226	3.73533
ENSG00000065621	GSTO2	glutathione S-transferase omega 2	protein_coding	10	1	104268873	104304950	119391	5.88442	5.95823	6.01556	5.29419	5.9595	5.58393	6.34976	5.94783	5.62945	6.21896	5.70485	5.96377	5.72953	6.09543	6.23591	5.40815	5.79764	6.10069	5.87353	5.83781	5.40858	6.03022	5.82894	6.14959	6.37911	6.20512	5.92421	5.1543	5.74275	6.03369	6.00901	5.82526	5.89862	6.10759	5.6884	6.26909	5.93013	5.85569	6.11089	6.03312	6.22649
ENSG00000065665	SEC61A2	SEC61 translocon subunit alpha 2	protein_coding	10	1	12129637	12169961	55176	8.47921	7.17487	7.79726	7.72027	8.65435	7.37624	8.74515	7.71948	7.78002	6.41666	7.76665	8.52379	8.13183	8.38956	8.06715	8.74059	8.11281	8.57491	8.32439	8.69254	7.51522	8.37766	7.25436	8.16067	7.55658	8.00067	7.27067	8.55576	7.92038	8.57408	7.94741	8.72632	8.20903	8.78595	8.17883	8.09929	7.78373	8.35744	7.82734	8.00754	7.83562
ENSG00000065675	PRKCQ	protein kinase C theta	protein_coding	10	-1	6427143	6580301	5588	10.3759	10.0776	10.2217	9.85272	10.2864	8.78345	10.075	9.03215	10.0958	9.52008	9.8895	10.4475	10.4064	10.4217	10.2622	10.2963	10.3932	10.431	9.86449	9.74827	9.09482	9.93685	8.76835	10.2081	9.20615	10.0221	9.34109	10.1711	9.18717	10.1016	9.27192	10.266	9.85975	10.2293	9.90924	10.286	10.0089	10.3535	10.113	10.332	10.6161
ENSG00000065717	TLE2	TLE family member 2, transcriptional corepressor	protein_coding	19	-1	2997639	3047635	7089	8.43272	8.26012	8.32359	7.62463	8.40595	6.73593	7.56406	5.98355	8.01736	7.37676	7.90421	8.74798	8.59821	8.59978	8.10724	8.89381	8.65878	9.06415	8.03478	8.2914	7.31089	8.40834	6.18067	8.73873	7.22924	8.19928	7.11531	8.8375	6.61964	8.68185	6.70497	8.41437	7.2594	8.65122	7.44221	8.89743	7.93345	8.66606	7.77488	8.5381	9.24118
ENSG00000065802	ASB1	ankyrin repeat and SOCS box containing 1	protein_coding	2	1	238426742	238452250	51665	10.237	10.2869	10.3128	9.82998	9.93338	9.54827	9.69787	8.95082	10.0764	9.85463	10.1062	10.557	10.2384	10.2309	9.99888	10.2729	10.2432	10.3789	9.73736	10.1985	9.61296	10.1491	9.36751	10.1375	9.43512	10.1273	9.34109	10.1834	9.40045	10.1798	9.23536	10.3564	9.60112	10.3046	9.63482	10.3691	9.69308	10.276	9.91795	10.0907	10.7983
ENSG00000065809	FAM107B	family with sequence similarity 107 member B	protein_coding	10	-1	14518557	14774897	83641	11.7213	10.7574	11.5762	11.1922	11.9808	11.2463	12.0694	11.6636	11.9804	11.1135	11.7718	11.5214	11.7559	11.8138	11.3889	11.6853	11.2688	11.5417	11.2718	11.5181	10.6872	11.4871	11.0036	11.5742	10.7019	11.4951	11.0457	11.5723	11.3585	11.8796	11.2012	11.7704	11.1771	11.7815	11.0828	11.4684	11.5171	11.7708	11.4304	11.5373	11.0126
ENSG00000065833	ME1	malic enzyme 1	protein_coding	6	-1	83210402	83431051	4199	5.51341	5.81232	5.5339	4.94814	4.9634	4.80383	5.41971	5.05462	5.60149	4.73916	5.39124	5.56798	5.46169	5.63127	5.2263	6.02443	5.77593	5.82927	5.28097	6.07646	5.36681	5.90363	5.1245	5.29722	4.68144	5.79513	4.48391	5.11021	4.8715	5.11616	4.76802	6.0029	4.84618	5.28998	5.54697	4.98406	5.1351	5.57862	4.77333	5.44115	5.32806
ENSG00000065882	TBC1D1	TBC1 domain family member 1	protein_coding	4	1	37891084	38139175	23216	11.8716	12.4542	12.5223	12.6159	12.0469	13.1153	12.6221	13.4543	12.1306	12.7125	11.9757	11.6963	12.0093	11.7698	12.4283	12.2517	12.1859	12.185	13.147	11.9748	12.8268	12.0948	13.8016	11.7589	13.3974	11.9449	12.9208	11.8656	13.7139	12.336	12.927	12.1093	13.2122	12.21	13.197	12.203	12.2838	12.39	12.5668	12.0913	11.9155
ENSG00000065883	CDK13	cyclin dependent kinase 13	protein_coding	7	1	39950121	40099580	8621	11.5336	11.761	11.6079	11.567	11.6343	11.4762	11.8166	11.58	11.5827	11.413	11.4156	11.6592	11.595	11.5612	11.4951	11.697	11.6674	11.6985	11.5926	11.6281	11.4346	11.6325	11.484	11.5592	11.7178	11.5061	11.6655	11.4948	11.4704	11.5241	11.297	11.6582	11.6434	11.6101	11.5311	11.4972	11.4475	11.5327	11.4459	11.5872	11.9219
ENSG00000065911	MTHFD2	methylenetetrahydrofolate dehydrogenase (NADP+ dependent) 2, methenyltetrahydrofolate cyclohydrolase	protein_coding	2	1	74186172	74217565	10797	8.94201	9.82712	8.90171	10.1701	9.27541	11.223	9.24776	11.3689	9.27552	10.9821	9.5859	9.11792	9.45099	9.17237	9.95253	8.6619	9.44244	8.60361	10.476	9.25786	10.9861	9.25367	11.398	8.96979	10.6896	9.11413	11.0083	8.79635	11.0778	9.09496	11.3138	8.91121	10.8958	9.0012	10.781	9.00407	10.7581	9.28132	10.8875	9.87703	9.10435
ENSG00000065923	SLC9A7	solute carrier family 9 member A7	protein_coding	X	-1	46599251	46759118	84679	8.68871	9.047	8.78656	9.00251	8.96593	8.71535	8.7815	8.74785	9.13971	8.78388	9.32585	8.96167	8.69752	8.54783	8.42521	8.40697	8.48474	8.44139	8.47377	8.66261	7.91615	8.67438	8.32944	8.89868	8.99495	8.79779	8.72952	9.40536	8.45073	8.98206	8.52302	9.09906	8.7118	8.70862	8.42545	9.12888	9.17092	9.49961	8.96629	9.51015	9.70185
ENSG00000065970	FOXJ2	forkhead box J2	protein_coding	12	1	8032716	8055517	55810	10.5716	10.0776	10.7245	10.467	10.7393	10.5096	10.9991	10.5799	10.823	10.6504	10.7571	10.5524	10.8108	10.8124	10.6927	10.9806	10.7523	11.097	10.8032	10.8128	10.8944	10.8622	10.4931	10.9474	10.7297	10.9631	10.8809	10.7195	10.7939	11.0698	10.8953	10.8874	10.8172	10.8659	10.7855	10.8704	10.6111	10.8614	10.5687	10.407	10.4791
ENSG00000065978	YBX1	Y-box binding protein 1	protein_coding	1	1	42682418	42703805	4904	14.3007	13.7127	14.7119	14.3529	13.6062	13.6026	13.9955	14.4345	15.7704	16.1569	15.5493	13.8143	14.4086	13.946	14.1543	14.3254	13.969	14.1072	14.1725	13.6428	14.4035	13.4123	14.4028	14.132	13.8833	14.7093	14.9152	14.2514	15.1771	14.6033	14.7313	13.6224	13.6496	13.8961	14.3596	14.6961	14.3374	14.4549	14.2783	13.3301	12.6941
ENSG00000065989	PDE4A	phosphodiesterase 4A	protein_coding	19	1	10416773	10469630	5141	9.33574	9.84366	9.37248	10.0727	9.06343	10.0797	9.05005	10.3754	9.24112	9.93977	9.14079	8.57224	9.20114	9.16281	9.68411	9.33239	9.45574	9.52935	9.80468	9.28311	10.6152	9.25999	10.2864	9.45852	10.2625	9.32466	10.0666	9.14038	9.90335	9.37039	10.3224	9.14359	9.84087	9.01999	9.83445	9.70499	9.70626	9.40503	10.0746	9.33082	8.76205
ENSG00000066027	PPP2R5A	protein phosphatase 2 regulatory subunit B'alpha	protein_coding	1	1	212285410	212361853	5525	11.2466	11.7484	11.5385	11.3907	12.133	12.6256	12.8124	12.8338	11.6846	11.7851	11.4247	11.3873	11.4642	11.4789	11.5526	11.6034	11.3928	11.2818	12.0168	11.3297	11.6802	11.2115	12.239	11.2312	12.2453	11.4591	12.0729	11.4628	12.5661	12.0269	12.3854	11.2052	11.6343	11.2066	11.4169	11.192	11.5074	11.4514	11.6308	11.6173	11.5843
ENSG00000066044	ELAVL1	ELAV like RNA binding protein 1	protein_coding	19	-1	7958573	8005659	1994	10.4477	10.3436	10.517	10.562	10.4918	10.1501	10.4966	10.4613	10.6296	10.5606	10.5705	10.4111	10.6349	10.5401	10.5095	10.5405	10.5378	10.5396	10.4387	10.7062	10.8066	10.634	10.6339	10.6787	10.3617	10.5819	10.5108	10.5884	10.4283	10.5954	10.5997	10.7087	10.5821	10.5734	10.5726	10.5898	10.4513	10.5785	10.3869	10.5894	10.3941
ENSG00000066056	TIE1	tyrosine kinase with immunoglobulin like and EGF like domains 1	protein_coding	1	1	43300982	43323108	7075	5.66479	5.87257	5.38043	4.94814	6.01379	5.35234	6.28271	5.47659	5.24684	4.94338	5.33557	4.72991	5.30406	4.32865	4.80469	5.90507	6.1222	5.68139	5.22198	5.30254	4.71031	5.83565	4.35116	4.70249	4.21866	4.84646	4.77818	5.89312	5.43821	5.68366	4.67919	5.12303	5.05454	4.94451	5.14158	5.9882	5.16294	5.57862	5.31342	5.57005	6.29982
ENSG00000066084	DIP2B	disco interacting protein 2 homolog B	protein_coding	12	1	50504985	50748657	57609	11.7265	12.7058	11.7874	12.7646	11.8181	12.9789	12.3757	13.5037	11.8392	12.4804	11.5808	11.8097	12.0267	11.6141	12.6058	11.7613	12.2774	11.7209	13.188	11.6239	12.8011	11.6976	13.5397	11.6465	13.8177	11.8061	13.2605	11.5831	13.5076	11.8494	12.7393	11.9463	13.355	11.8721	13.2925	11.4077	12.3221	11.8125	12.3427	12.3143	11.5843
ENSG00000066117	SMARCD1	SWI/SNF related, matrix associated, actin dependent regulator of chromatin, subfamily d, member 1	protein_coding	12	1	50085200	50100707	6602	10.517	10.8729	10.6497	10.7196	10.6354	11.0993	10.7871	10.7052	10.7492	10.9449	10.7344	10.7612	10.7361	10.7525	10.8082	10.7676	10.9194	10.9882	10.8574	10.8233	11.0048	10.741	10.792	10.707	10.7582	10.7362	10.8161	10.8466	10.8084	10.7224	10.7521	10.806	10.9091	10.8115	10.8923	10.9211	10.8088	10.7795	10.936	10.6429	11.0986
ENSG00000066135	KDM4A	lysine demethylase 4A	protein_coding	1	1	43650149	43705518	9682	9.88798	10.165	10.0265	9.98488	9.93223	10.5687	10.1664	10.1808	10.0192	10.0757	10.1611	9.88136	9.97831	9.78799	10.0526	9.96855	10.2622	10.0285	10.2411	10.1256	10.2875	10.042	10.5166	10.0644	10.3305	9.97472	10.2003	9.84778	10.4486	10.058	10.2691	9.99644	10.1618	10.0555	10.2249	10.0295	10.0991	10.0957	10.2593	9.9367	10.008
ENSG00000066136	NFYC	nuclear transcription factor Y subunit gamma	protein_coding	1	1	40691648	40771603	4802	11.3912	11.5176	11.6888	11.7726	11.5464	12.1521	11.9405	12.3106	11.5356	11.6535	11.4493	11.3831	11.5776	11.3639	11.5691	11.6812	11.6064	11.7002	12.0952	11.5986	11.9833	11.5859	12.1167	11.6166	12.2591	11.6872	12.2658	11.4744	12.1602	11.7046	11.9776	11.4814	12.0361	11.5914	12.1016	11.5574	11.4776	11.5483	11.6241	11.3288	11.1998
ENSG00000066279	ASPM	assembly factor for spindle microtubules	protein_coding	1	-1	197084121	197146694	259266	5.40188	4.98221	5.20624	4.94814	5.42295	5.28735	5.01616	4.72604	5.35357	5.22093	4.81276	5.1774	5.19924	4.98774	4.59606	5.06423	4.66744	4.95252	4.87544	4.46898	4.78132	4.89139	4.57723	4.76065	4.68144	5.06279	4.05578	6.12006	5.59918	5.25146	5.80057	4.85083	5.03041	5.64999	5.5958	4.89063	5.38915	5.41499	5.3443	5.17921	4.6635
ENSG00000066294	CD84	CD84 molecule	protein_coding	1	-1	160541095	160579516	8832	11.4352	10.8631	11.2826	11.291	11.0017	10.8798	10.7989	10.7426	11.1035	11.0819	11.1345	10.9499	11.2022	11.3203	11.0945	10.9466	10.8437	11.0757	10.5908	11.2275	11.0311	11.1195	10.9365	11.1802	10.6254	11.0753	10.6377	10.8497	10.5493	10.7703	10.7961	11.2915	11.0493	11.1419	11.1651	10.6138	11.0737	10.7577	10.8271	11.2824	10.848
ENSG00000066322	ELOVL1	ELOVL fatty acid elongase 1	protein_coding	1	-1	43363398	43368074	64834	10.9298	11.3151	11.4757	11.2029	10.9719	11.5067	11.2233	11.4278	11.1213	11.4592	11.1253	11.0314	11.0947	10.9371	11.0424	11.2372	11.1844	11.2509	11.2426	11.0509	11.7317	11.1879	11.2929	11.0757	11.3534	11.1317	11.509	11.0977	11.4596	11.2337	11.6952	11.0544	11.4572	11.1394	11.4475	11.3833	11.226	11.2514	11.3782	10.8225	10.9801
ENSG00000066336	SPI1	Spi-1 proto-oncogene	protein_coding	11	-1	47354860	47378547	6688	14.2758	14.7075	14.9743	14.9259	14.4614	15.5885	15.2634	15.7639	14.5108	15.3105	14.6051	14.1385	14.6376	14.3271	14.7504	14.7392	14.8514	14.7008	15.5713	14.5418	15.5675	14.4172	15.6415	14.3944	15.2127	14.6015	15.4415	14.2972	15.7547	14.7915	15.7948	14.2638	15.2338	14.4954	15.3771	14.5218	14.6692	14.2861	14.9637	13.9924	13.6756
ENSG00000066379	POLR1H	RNA polymerase I subunit H	protein_coding	6	1	30058899	30064909	30834	8.96085	9.51695	9.25927	9.16159	8.66544	9.47468	8.72039	9.00696	8.90715	9.77404	9.17677	9.11792	9.03311	8.91432	9.03316	8.86027	9.01387	8.67834	9.23978	9.02536	9.22219	8.91498	9.21678	8.95099	9.16773	9.04131	9.42435	8.97151	9.30334	8.77518	9.26204	8.84746	9.30656	9.15484	9.20803	9.19407	9.27781	9.23058	9.36036	8.63271	9.24575
ENSG00000066382	MPPED2	metallophosphoesterase domain containing 2	protein_coding	11	-1	30384493	30586872	744	4.77179	3.98249	3.96693	4.78742	5.04045	3.88122	4.82223	4.24976	4.90729	5.06208	4.93704	4.17854	5.12415	5.1653	4.59606	4.74842	5.10618	4.58138	4.87544	4.58647	3.97749	4.5532	3.28419	4.43126	4.21866	4.84646	4.48391	4.54403	4.77746	4.90881	4.05021	4.62544	4.13912	5.04044	4.08559	4.89063	5.19016	5.26743	4.67089	4.84673	4.59733
ENSG00000066422	ZBTB11	zinc finger and BTB domain containing 11	protein_coding	3	-1	101648889	101677135	27107	10.0162	9.50313	9.41303	9.80532	9.98626	9.10949	10.022	9.86065	9.83543	9.12764	9.65732	9.9716	9.776	9.73866	9.5158	9.79377	9.64178	9.69843	9.44359	9.98978	9.30038	9.7475	9.69079	9.71082	9.7602	9.75067	9.69908	9.76491	9.39697	9.62488	9.55145	9.91227	9.64259	9.80469	9.41288	9.57096	9.73763	9.69598	9.67668	10.2099	9.74932
ENSG00000066427	ATXN3	ataxin 3	protein_coding	14	-1	92044496	92106621	4287	10.1698	10.6828	10.1014	10.3147	9.97071	9.94495	10.0782	10.1846	10.1512	9.92029	10.0368	10.195	9.99913	9.98849	9.96504	9.86962	9.98452	9.70241	9.69744	9.96993	10.0063	10.0198	10.1011	10.2149	10.4356	10.1096	10.2468	9.9422	9.70079	9.70732	9.88324	10.3413	10.3731	9.99169	10.0834	9.61758	9.85767	9.71288	9.85628	10.1897	10.8291
ENSG00000066455	GOLGA5	golgin A5	protein_coding	14	1	92794305	92839947	9950	9.55458	9.0846	9.09302	9.65814	9.42963	9.59638	9.70839	10.0369	9.60294	9.40755	9.46403	9.31688	9.56711	9.49993	9.64772	9.3677	9.41887	9.33438	9.61412	9.36141	9.77469	9.35356	9.9384	9.55948	9.83342	9.38701	9.92342	9.27319	9.76972	9.32363	9.913	9.36558	9.85975	9.50467	9.77728	9.11502	9.67532	9.3347	9.72579	9.49086	8.57841
ENSG00000066468	FGFR2	fibroblast growth factor receptor 2	protein_coding	10	-1	121478332	121598458	2263	6.00099	6.34248	6.01556	6.21175	5.24614	4.89924	4.67182	4.24976	7.66122	7.27967	7.40644	6.5064	6.58684	6.45497	6.6351	4.89435	4.49288	4.82728	4.37356	6.14229	4.97107	5.85869	4.99258	5.75166	4.35727	5.70805	5.31962	4.91589	3.28419	5.01695	4.47552	6.10329	5.63752	6.26248	5.73241	5.52236	5.85103	5.51559	5.03474	6.64211	6.75382
ENSG00000066557	LRRC40	leucine rich repeat containing 40	protein_coding	1	-1	70144805	70205579	55631	7.36021	6.5381	6.46641	6.85841	7.08813	7.04599	7.27684	7.60079	7.32486	7.33442	7.30023	7.24991	7.2284	7.22033	7.15799	6.72791	6.87926	6.62798	6.91415	7.22964	7.23574	7.11318	7.38085	7.06324	7.44388	7.02142	7.11531	7.01718	7.18873	6.99332	7.37956	7.40134	7.19618	7.14584	7.22061	6.79955	7.40048	7.11885	7.47269	7.64458	6.98066
ENSG00000066583	ISOC1	isochorismatase domain containing 1	protein_coding	5	1	129094749	129114028	51015	7.88983	7.63926	7.96734	7.69359	7.99558	7.47591	7.8724	7.96628	8.03757	7.59858	7.83471	8.01546	8.01627	7.91615	7.95234	8.29164	8.06583	8.2477	7.88265	7.87318	7.69405	7.58655	7.64544	7.99732	7.72995	7.92787	7.85591	7.65823	7.75585	7.37123	7.84511	7.74412	7.66662	7.61122	7.91374	7.9033	7.7157	8.33577	7.63467	7.7459	7.44727
ENSG00000066651	TRMT11	tRNA methyltransferase 11 homolog	protein_coding	6	1	125986479	126203817	60487	6.65728	6.2559	6.44793	6.69212	6.81529	6.42745	6.34976	6.35278	6.57189	6.14632	6.7426	6.56712	6.83789	6.9254	6.7416	6.11657	6.93766	6.36878	6.64475	6.58027	6.50267	6.67934	6.8783	6.63205	6.84022	6.41769	6.74226	6.72285	6.5953	5.98533	6.44758	6.75679	6.64459	6.71321	6.20377	6.12638	6.6559	6.74849	6.72822	6.97985	6.84165
ENSG00000066654	THUMPD1	THUMP domain containing 1	protein_coding	16	-1	20702816	20742084	55623	10.0071	9.41979	9.56685	9.87511	9.87013	9.51195	9.92423	9.89538	9.98192	9.49396	9.77684	9.79297	9.97461	10.0078	10.1086	9.7828	9.59747	9.72085	9.77621	9.94528	9.78223	9.87645	9.93635	9.63545	9.77886	9.78366	9.70895	9.64703	9.67227	9.41121	9.69785	9.87246	9.90966	9.78756	9.69511	9.66591	9.90512	9.81345	9.88498	10.1261	9.5493
ENSG00000066697	MSANTD3	Myb/SANT DNA binding domain containing 3	protein_coding	9	1	100427143	100451734	91283	6.99761	6.70988	6.8358	6.63677	6.80523	6.39842	6.76291	7.12493	7.30828	6.53452	7.21506	6.78689	7.24497	7.1365	7.00814	7.29203	7.08263	7.1426	6.66579	6.67136	5.99695	6.88006	6.31514	7.03275	6.16524	6.98585	6.3155	7.01718	6.86299	7.38042	6.49387	7.39358	6.87404	7.41372	7.11171	7.06434	7.04527	7.16892	7.13177	6.92305	6.96958
ENSG00000066735	KIF26A	kinesin family member 26A	protein_coding	14	1	104138587	104180894	26153	6.84273	7.43068	7.02114	7.01811	5.18129	5.4142	4.89051	4.51634	5.13025	5.06208	4.45279	5.13515	5.62876	5.13178	4.86634	4.69522	4.61246	4.33108	3.28419	5.59698	5.59951	5.15243	4.99258	5.18355	5.06979	4.72093	5.07883	5.42605	5.54768	5.25146	5.06704	4.62544	4.47677	4.27686	4.95789	5.36692	5.67753	5.10039	5.3443	4.53153	4.6635
ENSG00000066739	ATG2B	autophagy related 2B	protein_coding	14	-1	96279195	96363341	55102	10.0908	9.14814	9.64103	9.6495	10.1312	9.06914	10.2408	9.45165	10.0318	8.96425	9.75822	10.1613	9.9857	9.92093	9.73246	10.1481	9.96256	10.224	9.52283	10.0456	9.30562	10.1263	9.17911	10.0805	9.4114	10.1027	9.28938	9.9595	9.05199	9.77491	9.29794	10.1786	9.63713	9.98214	9.5015	9.68792	9.89748	10.0605	9.68096	9.92525	9.77327
ENSG00000066777	ARFGEF1	ADP ribosylation factor guanine nucleotide exchange factor 1	protein_coding	8	-1	67173511	67343781	10565	11.3264	10.8783	11.0857	11.121	11.394	10.8589	11.6497	11.3861	11.2603	10.9103	11.1107	11.1824	11.2283	11.2007	11.2315	11.3102	10.9793	11.2382	11.1569	11.2107	10.9673	11.1989	11.2315	11.1033	11.3842	11.2389	11.4484	11.0774	11.128	11.1717	11.1557	11.2449	11.3979	11.2935	11.1943	10.8503	11.3057	11.245	11.1886	11.2609	10.9876
ENSG00000066827	ZFAT	zinc finger and AT-hook domain containing	protein_coding	8	-1	134477788	134713049	57623	9.16553	9.39256	9.54125	9.38818	9.33909	9.25248	9.54653	9.79351	9.32563	9.63102	9.37883	9.01386	9.2612	8.98546	9.13077	9.14587	9.22473	9.35477	9.65117	9.2849	9.37703	9.24944	9.51226	9.29777	9.56172	9.3223	9.49738	9.41166	9.77778	9.47464	9.74353	9.18902	9.25163	9.25114	9.42426	9.48736	8.98511	9.39249	9.11698	9.04361	9.23429
ENSG00000066855	MTFR1	mitochondrial fission regulator 1	protein_coding	8	1	65644734	65771261	9650	6.79065	7.16315	7.09375	6.98537	6.61076	6.90964	6.55262	7.17122	6.87309	7.03695	7.20035	7.16465	6.71194	6.75137	6.50267	6.71632	6.68811	6.84696	6.87866	7.03858	7.0093	6.86901	6.50659	6.7243	6.4979	6.86041	6.78051	6.59459	6.84252	6.64055	6.58213	7.11039	7.24025	7.08567	6.94923	6.62644	6.81159	6.7876	6.48651	7.16739	7.29623
ENSG00000066923	STAG3	stromal antigen 3	protein_coding	7	1	100177563	100221488	10734	5.66479	5.24511	5.33906	5.81665	5.78239	5.95304	5.50342	5.25287	5.96995	6.86866	6.60357	6.68126	6.39069	6.42937	6.44962	5.67952	6.23645	6.39562	6.10986	6.47025	6.0743	6.28711	6.20862	6.0082	5.80409	6.09665	5.42481	6.91381	7.46722	6.51162	5.83759	6.69463	6.82329	6.24403	6.34949	6.36729	6.0479	6.22673	5.92672	6.52436	7.00256
ENSG00000066926	FECH	ferrochelatase	protein_coding	18	-1	57544377	57586732	2235	9.56846	10.1547	10.3014	10.2012	9.65069	10.2275	10.8914	10.7527	11.3053	11.9312	10.8027	9.8784	9.96717	9.54919	10.0987	10.0634	10.6228	9.96585	9.82334	9.81409	10.6195	9.14179	10.262	9.90191	10.2016	10.4996	10.8622	11.2952	12.7193	11.7159	11.8132	9.61728	9.73239	9.68534	10.3648	10.7395	10.2372	10.3339	10.2536	9.2297	9.33643
ENSG00000066933	MYO9A	myosin IXA	protein_coding	15	-1	71822291	72118577	4649	9.84046	9.3261	9.5391	9.60732	9.61397	9.02294	9.45198	9.33507	9.58419	9.19994	9.54593	9.70883	9.66847	9.6374	9.69165	9.52248	9.39663	9.5793	9.12405	9.63935	9.24963	9.64341	9.26335	9.65384	9.14633	9.35502	9.05399	9.54374	8.65705	9.45308	8.87385	9.88493	9.30885	9.59873	9.09456	9.50695	9.44047	9.66331	9.29491	9.785	9.66307
ENSG00000067048	DDX3Y	DEAD-box helicase 3 Y-linked	protein_coding	Y	1	12904108	12920478	8653	3.28419	3.28419	3.28419	3.28419	3.28419	3.28419	3.28419	3.28419	10.552	9.87133	10.2249	10.6545	10.4875	10.4867	10.5265	10.5291	10.1347	10.3317	10.8932	10.6505	10.1457	10.4529	10.853	10.426	10.8259	10.5995	10.5607	10.4596	10.6404	10.3114	10.2376	10.5791	10.5413	10.6434	10.5	10.0648	10.5976	10.6221	10.5602	3.28419	3.28419
ENSG00000067057	PFKP	phosphofructokinase, platelet	protein_coding	10	1	3066333	3137718	5214	9.89534	10.7101	9.89623	10.4561	10.1909	11.2692	9.75178	11.0484	10.1628	11.1723	10.1892	10.6785	10.537	10.5504	10.881	10.4022	10.7651	10.7569	11.048	11.2257	11.6036	11.025	11.7593	10.4094	10.7357	10.2847	10.9646	11.0655	11.8183	11.0434	11.8761	10.3761	11.0213	10.4111	11.1357	10.4449	10.7427	10.3163	11.0654	10.4655	10.6108
ENSG00000067064	IDI1	isopentenyl-diphosphate delta isomerase 1	protein_coding	10	-1	1039152	1049119	3422	9.28245	9.02138	9.06933	9.28269	9.28262	9.53846	9.93143	9.78119	9.2987	9.52244	9.37883	9.04058	9.19478	8.89597	8.98791	9.03462	8.82434	8.63452	9.20816	9.17933	9.28454	9.03038	9.2066	9.13597	9.63011	9.51662	9.66905	9.20952	9.57084	9.18926	9.90032	9.15279	9.57756	9.58977	9.45312	9.31419	9.6562	9.45811	9.70914	9.35875	8.68668
ENSG00000067066	SP100	SP100 nuclear antigen	protein_coding	2	1	230415942	230545606	6672	12.7527	13.6903	12.3888	14.2235	12.5507	14.2437	12.9655	15.1747	12.628	14.0723	12.4561	12.2954	13.5222	12.6075	14.377	12.5997	13.7734	12.5951	14.9539	12.296	14.2351	12.4862	15.1875	12.4656	15.0955	12.5189	14.8974	12.4687	15.2231	12.638	14.5492	12.5156	14.6466	12.7091	14.6966	12.3925	13.9725	12.6249	14.2043	13.9256	11.9421
ENSG00000067082	KLF6	Kruppel like factor 6	protein_coding	10	-1	3775996	3785281	1316	14.1108	14.3613	14.6255	14.371	13.9891	15.0472	14.4997	15.2067	13.8518	14.684	13.7978	13.629	14.022	13.8796	14.2493	14.1902	14.1377	14.0746	15.0259	13.6467	14.475	13.7954	14.9379	13.618	14.6524	13.7279	14.6758	13.6925	15.1299	14.1701	14.9814	13.9563	14.8783	13.7954	14.6721	13.6868	14.0158	13.7382	14.0663	13.8037	13.5981
ENSG00000067113	PLPP1	phospholipid phosphatase 1	protein_coding	5	-1	55424854	55534969	8611	6.40255	6.6605	6.26971	6.80929	6.76426	5.63598	6.79512	5.94783	6.50018	7.06316	6.3983	6.44294	6.49218	6.44223	6.6351	5.98578	6.399	5.70354	5.75826	6.15827	5.73466	6.18277	5.63319	6.44292	6.10623	6.22584	6.14847	6.2967	6.35495	6.31256	6.24546	6.70728	6.28814	6.58809	6.17271	6.63953	6.59041	6.51941	6.12803	6.78952	6.96958
ENSG00000067141	NEO1	neogenin 1	protein_coding	15	1	73051710	73305205	4756	8.42595	7.71328	8.01156	7.98512	7.84264	5.86974	7.68864	6.53031	7.72497	6.91263	7.62004	7.87977	8.47063	8.37638	8.35563	8.30705	8.27928	8.51575	7.26923	7.99187	7.32131	8.30206	6.80773	7.53801	6.45158	7.37268	6.81776	8.33914	7.22073	8.17088	6.81801	7.8835	7.46717	8.09474	7.15156	7.68885	7.19058	7.56975	7.44606	7.90619	8.19411
ENSG00000067167	TRAM1	translocation associated membrane protein 1	protein_coding	8	-1	70573218	70608416	23471	11.08	10.6777	10.7443	11.2453	11.0239	10.9457	10.9705	11.552	11.0951	11.3336	11.1331	10.8371	11.0959	10.899	10.9997	10.8454	10.7961	10.7747	11.0391	11.0055	11.1797	10.7037	11.4054	10.6314	11.0622	10.808	11.231	10.7702	11.2737	10.7945	11.4198	11.0384	11.2661	10.9813	11.2579	10.8766	11.407	11.0653	11.3063	11.3118	10.2862
ENSG00000067182	TNFRSF1A	TNF receptor superfamily member 1A	protein_coding	12	-1	6328757	6342114	7132	13.7396	14.4872	14.3239	14.337	13.885	14.995	14.6436	15.1385	13.8653	14.3866	13.7339	13.8468	14.0554	13.716	14.2298	14.2135	14.3636	14.1598	15.2116	14.0016	14.626	13.918	15.1836	13.8563	15.2714	13.9686	14.889	13.7594	15.2906	14.1773	14.687	13.9242	14.7399	14.0064	14.7892	13.795	13.7988	13.7467	13.9883	13.7382	13.4347
ENSG00000067191	CACNB1	calcium voltage-gated channel auxiliary subunit beta 1	protein_coding	17	-1	39173453	39197703	782	9.01818	8.95863	8.63743	8.85707	8.49877	8.47563	7.93837	8.05096	8.51556	8.12406	8.63912	8.88704	8.57228	8.75037	8.71915	9.37685	9.11374	9.55895	9.07425	9.15022	8.855	9.0353	8.3419	8.71981	8.10791	8.71015	8.06281	8.60427	8.20188	8.55396	8.3472	8.88384	8.31551	8.83832	8.32834	8.66345	8.2601	8.45716	8.32349	8.67436	8.92206
ENSG00000067208	EVI5	ecotropic viral integration site 5	protein_coding	1	-1	92508696	92792404	7813	8.87903	8.386	8.87463	9.10208	9.0079	8.85904	9.13366	9.43916	9.21033	8.55486	9.01465	8.5538	9.066	8.98112	8.92527	8.74625	8.47497	8.39618	8.41955	8.91659	9.20547	9.04509	9.47882	8.77584	9.05742	8.92469	9.26281	8.6225	9.05199	8.90474	9.24542	8.81305	9.11294	8.80465	8.90795	8.5059	8.76335	8.75363	8.82143	8.64323	8.24985
ENSG00000067221	STOML1	stomatin like 1	protein_coding	15	-1	73978926	73994622	9399	7.61396	9.79157	7.79001	9.51338	7.60379	9.71153	7.49747	9.99052	7.88975	9.77009	8.00467	8.09929	8.10493	7.71597	9.05965	7.84041	9.22861	7.75347	10.7468	7.84919	9.81198	7.8442	10.9457	8.13232	10.8181	7.94641	10.1396	8.11532	10.4753	7.97278	9.82852	7.7502	9.96592	7.81591	10.258	8.06121	8.18355	7.73141	8.49204	8.51153	8.4495
ENSG00000067225	PKM	pyruvate kinase M1/2	protein_coding	15	-1	72199029	72231819	5315	13.935	14.6329	14.6962	14.5601	14.0775	14.7338	14.2059	14.6302	14.2213	15.0206	14.443	13.9542	14.1603	14.0317	14.2077	14.3177	14.5221	14.2621	14.5646	14.3026	15.3536	14.1367	15.0858	14.2607	14.6778	14.2942	14.6374	14.1743	14.8509	14.259	15.0635	14.1457	14.6328	14.1028	14.6554	14.2266	14.5288	13.9369	14.4302	13.973	13.9527
ENSG00000067248	DHX29	DExH-box helicase 29	protein_coding	5	-1	55256055	55307694	54505	9.31576	8.88595	8.87804	9.37776	9.22573	9.42581	9.41647	9.46405	9.3621	9.02854	9.34095	9.02193	9.33243	9.25926	9.26074	9.17972	8.9542	9.19243	8.96918	9.29557	9.35446	9.11647	9.47034	9.19879	9.28005	9.15452	9.19768	9.01906	9.35451	9.30209	9.43905	9.15737	9.34055	8.97942	8.9558	8.86742	9.39506	9.07977	9.34068	9.46539	8.99993
ENSG00000067334	DNTTIP2	deoxynucleotidyltransferase terminal interacting protein 2	protein_coding	1	-1	93866284	93879918	30836	9.12643	8.93824	9.11343	9.11969	9.49166	8.98488	9.56286	9.4702	9.31326	9.37149	9.32079	9.20791	9.37054	9.4862	9.30569	8.92908	8.60008	8.70507	8.71292	8.86973	8.91794	9.04752	9.08223	9.10957	8.92965	9.29365	8.98659	9.07307	8.85283	8.82304	9.19786	8.98777	9.20317	9.37307	8.93321	8.83678	9.33126	9.14599	9.39374	9.07764	8.71664
ENSG00000067365	METTL22	methyltransferase 22, Kin17 lysine	protein_coding	16	1	8621683	8649654	79091	10.1657	9.89746	10.3648	9.90008	10.2353	10.207	10.3211	9.98408	10.2464	10.0514	10.1715	10.138	10.091	10.207	9.96659	10.2352	10.0681	10.3265	10.0182	10.1909	10.1162	10.2751	10.1192	10.2571	10.2492	10.1959	10.0989	10.1723	10.0006	10.377	10.0853	10.1513	10.0863	10.2658	10.1939	10.1155	10.2605	10.0684	10.0549	10.1909	10.1144
ENSG00000067369	TP53BP1	tumor protein p53 binding protein 1	protein_coding	15	-1	43403061	43510728	7158	10.2067	9.6875	9.7843	9.99309	10.3479	9.80183	10.3564	9.76626	9.97147	9.68659	9.97046	10.2057	10.1902	10.1128	9.98359	10.1913	10.1532	10.3257	9.9001	10.1571	9.55695	10.2854	9.73394	10.317	9.61721	10.134	9.88038	10.122	9.4816	10.2909	9.55145	10.2985	9.87219	10.2725	9.78739	10.0839	10.0731	10.1953	10.0294	10.0791	10.2122
ENSG00000067445	TRO	trophinin	protein_coding	X	1	54920462	54931431	7216	4.90969	4.98221	5.00382	4.17753	4.533	4.30428	4.955	5.19023	4.85718	3.78744	5.15227	4.99894	5.12415	5.02539	5.03386	5.67952	5.03056	6.01603	5.44319	5.49741	4.71031	5.73939	3.82672	5.61681	4.77039	5.2029	4.86091	5.59026	4.8715	5.82911	4.58237	4.62544	4.07731	4.66284	4.8757	6.28594	5.26847	5.30594	5.14668	4.45524	5.43356
ENSG00000067533	RRP15	ribosomal RNA processing 15 homolog	protein_coding	1	1	218285293	218337983	51018	7.87	6.97475	7.23944	7.31868	7.40597	6.68897	6.97438	6.6665	7.42049	7.19932	7.30023	7.72993	7.59414	7.72641	7.34253	7.2366	6.87926	7.18134	6.72708	7.35786	7.14473	7.48926	7.02535	7.53078	7.33426	7.55319	6.924	7.57064	6.71304	7.39864	7.14072	7.60326	7.06614	7.568	6.9032	7.13045	7.35642	7.50118	7.22099	7.89447	7.65453
ENSG00000067560	RHOA	ras homolog family member A	protein_coding	3	-1	49359139	49412998	387	14.1331	14.7543	14.9295	14.7185	14.3286	15.4501	15.0404	15.0606	14.4614	14.8623	14.5132	14.2185	14.2807	14.0455	14.0914	14.3926	14.6277	14.2986	14.7208	14.4006	14.9676	14.2251	14.8764	14.2218	15.0196	14.4313	14.8891	14.1373	14.8764	14.4248	14.9332	14.2704	14.8581	14.2619	14.7961	14.4135	14.5536	14.3621	14.4559	14.0208	14.2433
ENSG00000067596	DHX8	DEAH-box helicase 8	protein_coding	17	1	43483865	43610338	1659	11.4123	11.8767	11.7728	12.0561	11.6473	12.3844	12.0038	12.4291	11.5567	11.8455	11.5548	11.4927	11.6926	11.475	11.8255	11.7284	11.9152	11.7281	12.2994	11.5696	12.2205	11.6345	12.498	11.6742	12.4868	11.7714	12.3248	11.4664	12.2284	11.604	12.2081	11.6193	12.2894	11.6567	12.1936	11.5047	11.7923	11.6051	11.862	11.4822	11.4926
ENSG00000067601	PMS2P4	PMS1 homolog 2, mismatch repair system component pseudogene 4	transcribed_unprocessed_pseudogene	7	-1	67139961	67302485	5382	8.19072	8.54737	8.05447	8.03907	7.98676	7.20409	7.85733	7.63414	7.66773	7.72672	7.81077	8.46183	8.13183	8.19306	8.20019	8.06109	8.19845	8.05327	8.01865	7.91076	7.49697	7.82725	8.0161	8.44433	8.62381	8.18893	8.1379	8.26679	7.84047	8.1442	7.56287	8.14124	8.19422	8.28445	8.27183	8.25921	7.85264	8.26414	7.87796	8.31479	9.05829
ENSG00000067606	PRKCZ	protein kinase C zeta	protein_coding	1	1	2050411	2185395	5590	9.96579	9.73556	10.3996	9.29159	9.66456	9.46434	9.97741	8.53521	9.94634	9.46247	9.70347	9.95484	9.88926	9.94566	9.64772	10.3769	10.0659	10.4326	9.74717	9.63376	8.9417	9.61741	8.48919	10.1657	9.39335	10.0721	9.5804	9.91437	9.10418	9.99524	8.95786	9.84718	9.28925	9.69205	9.17569	10.0851	9.38143	9.93365	9.29677	9.16056	9.86677
ENSG00000067646	ZFY	zinc finger protein Y-linked	protein_coding	Y	1	2935281	2982506	7544	3.28419	3.28419	3.28419	3.28419	3.28419	3.28419	3.28419	3.28419	7.97082	7.17551	7.55231	7.68311	7.57464	7.75728	7.5315	7.74169	7.45917	7.59646	7.50792	7.42442	7.26843	7.77517	7.51924	7.61528	7.691	7.85118	7.67598	7.74745	7.41292	7.42554	7.4394	7.74412	7.77356	7.74657	7.52329	7.22853	7.57396	7.93557	7.63467	3.28419	3.28419
ENSG00000067704	IARS2	isoleucyl-tRNA synthetase 2, mitochondrial	protein_coding	1	1	220094132	220148041	55699	10.0875	9.86182	10.0203	10.0361	9.94252	9.8971	10.0992	10.0265	10.1651	10.0384	10.1649	9.94073	10.0887	10.0164	10.0715	10.0992	10.0981	9.78986	9.77141	10.0769	10.1832	9.97703	10.2555	10.0044	9.93047	10.1096	9.93818	9.89201	9.67515	9.729	9.99081	10.0577	10.1278	9.99847	9.85141	9.67066	9.86944	9.93653	9.70215	10.0158	10.0267
ENSG00000067798	NAV3	neuron navigator 3	protein_coding	12	1	77324641	78213010	89795	5.77905	4.26254	5.25207	5.33141	5.4769	4.98742	5.58212	4.81738	5.65683	4.66187	5.24724	4.84518	4.91337	5.1653	4.98061	5.43794	4.86331	5.54024	4.49539	5.41745	4.78132	5.85869	5.1245	5.14325	5.60182	5.51484	5.01052	6.31501	5.49408	6.03369	5.1314	5.12303	4.81731	5.78608	5.03474	5.02815	4.81449	4.79676	4.7233	4.60244	5.13015
ENSG00000067829	IDH3G	isocitrate dehydrogenase (NAD(+)) 3 non-catalytic subunit gamma	protein_coding	X	-1	153785766	153794512	3421	10.3759	10.7834	10.9357	10.8854	10.4371	10.8484	10.6165	11.2098	10.6288	11.3052	10.8045	10.5014	10.717	10.5916	10.9272	10.6705	10.8964	10.7466	11.031	10.7966	11.5588	10.7906	11.3332	10.7894	11.1818	10.8876	11.2353	10.7856	11.1897	10.685	11.3655	10.7965	11.2924	10.7953	11.3241	10.9164	10.9503	10.7479	11.0384	10.6498	10.4994
ENSG00000067836	ROGDI	rogdi atypical leucine zipper	protein_coding	16	-1	4796968	4802880	79641	8.91811	9.53063	9.49977	9.38818	8.47691	9.78256	8.79342	9.41702	9.49941	10.4125	9.60131	9.11792	9.07757	8.97676	9.31793	9.11994	9.24402	9.00517	9.25016	9.37321	10.3798	9.05481	10.1354	9.25242	9.59895	9.52075	9.92765	9.18766	10.2056	9.43119	10.1863	8.69516	8.93446	9.12043	9.25613	9.13805	9.02599	8.59122	9.23994	9.07505	8.83672
ENSG00000067840	PDZD4	PDZ domain containing 4	protein_coding	X	-1	153802166	153830565	57595	10.6948	11.4321	11.1098	10.2579	10.4298	9.48834	10.3577	8.64817	9.74779	9.52478	9.44242	10.0018	9.884	9.7127	9.55975	11.4306	11.4941	11.5477	11.024	10.5017	9.45455	10.3716	8.70708	9.5806	8.69924	9.44461	8.46387	10.5594	9.55842	10.1863	8.92901	10.6676	9.89906	10.6313	10.0554	11.0297	8.99588	10.1772	10.081	10.0791	11.257
ENSG00000067900	ROCK1	Rho associated coiled-coil containing protein kinase 1	protein_coding	18	-1	20946906	21111813	6093	12.019	11.2324	11.712	11.6464	11.8942	11.8969	12.271	12.084	11.8959	11.4269	11.6883	11.5722	11.8165	11.8841	11.7561	11.8706	11.3192	11.7111	11.9198	11.6057	11.5741	11.6706	12.1216	11.6213	11.9836	11.8579	12.1065	11.5695	12.0088	11.8564	11.9956	11.6698	11.8335	11.7404	11.7144	11.2649	11.679	11.7537	11.7417	11.6998	11.161
ENSG00000067955	CBFB	core-binding factor subunit beta	protein_coding	16	1	67028984	67101058	865	10.2321	10.2639	9.97801	10.3439	10.1461	10.2336	10.3198	10.3589	10.1006	10.1167	10.143	10.1515	10.2415	10.1452	9.9415	10.0645	9.97532	9.99861	10.1199	10.1832	10.1832	10.0149	10.0974	10.0405	10.0733	10.0015	10.262	10.0672	10.1404	10.0665	10.1599	10.3088	10.2353	10.1315	10.1417	9.91685	10.2841	10.1111	10.3209	10.2858	10.2239
ENSG00000067992	PDK3	pyruvate dehydrogenase kinase 3	protein_coding	X	1	24465244	24550466	5165	11.1463	10.5659	11.1688	11.0727	11.2579	10.9592	11.6985	11.4159	11.1826	10.7379	10.686	11.0552	11.1658	11.2262	11.3854	11.2812	10.9532	11.1865	11.6899	10.8894	10.7317	11.1989	11.7079	10.9076	11.7311	11.0774	11.4499	11.1274	11.9017	11.3589	11.4955	11.0177	11.3228	11.0252	11.1924	10.7236	10.7027	11.1321	10.7979	11.1789	10.6205
ENSG00000068001	HYAL2	hyaluronidase 2	protein_coding	3	-1	50317790	50322782	8692	7.11213	8.94847	8.26218	8.03376	7.57462	8.75546	7.88733	8.07542	7.40499	8.50338	7.97483	7.68989	7.33283	7.21291	7.35211	7.65391	7.71893	7.54994	7.58673	7.82479	8.51833	7.4602	8.25232	7.47909	7.90178	7.72789	8.07814	7.45306	7.91063	7.83268	8.41418	7.54141	8.20903	7.67371	8.3387	7.84282	7.94834	7.64934	7.90749	7.27095	8.33392
ENSG00000068024	HDAC4	histone deacetylase 4	protein_coding	2	-1	239048168	239401654	9759	11.5245	11.4132	11.9731	11.3855	11.5347	11.6328	12.1368	11.4247	11.2118	11.0092	11.4041	11.6419	11.3901	11.537	11.417	11.8761	11.503	11.9821	11.8825	11.3375	11.6331	11.5356	11.8405	11.2329	11.1274	11.5149	11.0545	11.3839	11.5096	11.7477	11.7498	11.4398	11.2546	11.5097	11.2061	11.4883	11.348	11.535	11.0746	11.2558	11.885
ENSG00000068028	RASSF1	Ras association domain family member 1	protein_coding	3	-1	50329782	50340980	11186	12.1072	12.6547	12.1794	11.9134	11.8989	11.9109	11.7314	11.0494	11.8753	11.8427	11.9611	12.2846	11.8865	11.8034	11.8476	12.3663	12.3509	12.3462	11.8407	12.1882	11.7151	12.0161	11.1769	11.7523	11.4584	11.7315	11.225	11.891	11.2215	11.7771	11.3523	12.0951	11.7026	11.9833	11.6487	12.1544	11.4406	11.7683	11.665	11.6507	12.6519
ENSG00000068079	IFI35	interferon induced protein 35	protein_coding	17	1	43006740	43014456	3430	10.303	14.7032	10.9357	14.1425	10.6148	15.2966	10.791	15.1371	10.4493	15.012	10.6886	10.1962	12.1504	10.0968	13.7876	10.1746	13.3829	10.1217	15.0215	10.4714	14.5681	10.5368	15.5352	10.345	15.5644	10.3718	14.8246	10.2341	15.6318	10.3399	14.7446	10.6931	15.0246	10.803	15.0603	10.5534	13.6604	10.5904	14.0328	13.1797	11.2057
ENSG00000068097	HEATR6	HEAT repeat containing 6	protein_coding	17	-1	60041008	60078922	63897	8.98636	9.23708	8.68887	9.35245	8.77442	8.60047	8.66956	8.9331	8.75694	8.71151	8.87411	8.60126	8.45297	8.40263	8.48292	8.98282	9.08407	9.12279	8.78615	8.83111	9.11585	8.82691	8.46662	8.82683	8.65446	8.84135	8.80513	9.14038	8.68016	8.80953	9.17347	8.68885	8.93446	8.79221	8.79223	8.65709	8.89777	8.48499	8.70305	8.80823	8.76205
ENSG00000068120	COASY	Coenzyme A synthase	protein_coding	17	1	42561467	42566277	80347	10.7109	11.5787	11.2638	11.3065	10.8022	11.9857	11.0212	11.861	10.6738	11.6642	10.8862	10.7977	10.8864	10.7294	11.2489	11.0138	11.2503	11.0603	11.8521	10.9671	11.9061	10.983	12.132	10.9249	12.0915	11.0312	11.6289	10.8795	12.1122	10.9434	11.6836	10.8052	11.6819	10.8465	11.7523	11.0619	11.0584	10.8553	11.1881	10.7667	10.9862
ENSG00000068137	PLEKHH3	pleckstrin homology, MyTH4 and FERM domain containing H3	protein_coding	17	-1	42667914	42676994	79990	5.64073	5.57741	5.5339	5.59608	4.83749	5.14645	4.67182	5.36957	5.17033	5.52878	5.18474	5.09142	4.65573	4.63219	5.13382	5.14097	5.10618	5.13575	5.16009	5.10798	5.36681	5.58072	5.1245	4.57581	4.58449	4.57911	4.48391	5.31659	5.3187	5.68366	5.36006	4.49193	5.00578	4.99343	4.63975	4.73457	4.52004	4.60801	5.0732	5.09316	5.39934
ENSG00000068305	MEF2A	myocyte enhancer factor 2A	protein_coding	15	1	99565417	99716488	4205	10.2018	10.3003	9.78794	11.2309	10.1262	11.4624	10.5396	12.2886	10.2202	11.025	10.4349	10.2894	10.5294	10.2945	11.1206	9.93921	10.0528	9.99536	11.5769	10.0974	11.1967	10.1593	12.0323	10.1219	11.9449	10.2944	11.8266	10.192	12.0724	10.2122	11.7374	10.0305	11.5363	10.1499	11.486	9.78448	11.0232	10.1073	11.2431	10.9431	9.80614
ENSG00000068308	OTUD5	OTU deubiquitinase 5	protein_coding	X	-1	48922024	48958386	55593	11.8744	12.7681	12.5048	12.7259	12.1101	13.402	12.5099	13.4232	12.1339	12.8553	11.9489	11.9453	12.2285	11.8654	12.6038	12.37	12.7391	12.3685	13.466	12.0915	12.8736	12.1033	13.4156	12.0782	13.3836	12.0421	13.0135	12.0448	13.3469	12.1954	12.6446	11.967	12.9622	12.0621	13.0835	12.2171	12.174	12.0804	12.4854	11.9558	12.0276
ENSG00000068323	TFE3	transcription factor binding to IGHM enhancer 3	protein_coding	X	-1	49028726	49043410	7030	12.4193	13.0593	13.1591	12.9218	12.492	13.696	13.0916	13.4911	12.7277	13.4609	12.637	12.4235	12.6014	12.4011	12.6842	12.9079	12.9319	12.9271	13.5848	12.5307	13.3513	12.5213	13.3885	12.5793	13.4866	12.6981	13.5818	12.5618	13.8188	13.06	13.8482	12.5037	13.4431	12.6162	13.5046	12.7048	12.9645	12.5539	13.0684	12.0794	12.2424
ENSG00000068354	TBC1D25	TBC1 domain family member 25	protein_coding	X	1	48539714	48562609	4943	9.95409	10.2111	10.6407	10.0401	10.3113	10.4428	10.5038	10.1883	10.8288	11.2573	10.7677	10.2092	10.1293	9.98849	9.95096	10.7641	10.8958	10.7664	10.4657	10.1804	10.3292	10.0383	9.99861	10.1599	10.1216	10.3798	10.1026	10.3523	10.5351	10.4571	10.1863	10.4794	10.1535	10.4172	10.5334	10.7701	10.2885	10.6149	10.2188	9.82097	10.4075
ENSG00000068366	ACSL4	acyl-CoA synthetase long chain family member 4	protein_coding	X	-1	109624244	109733403	2182	10.8116	10.9774	10.6705	11.4446	10.7601	11.946	11.4503	12.1693	11.043	11.2956	10.8039	10.5782	10.7361	10.4088	11.2578	10.6801	10.7442	10.4461	11.8309	10.8729	11.1407	10.4575	12.136	10.3796	12.0633	10.7893	11.8635	10.407	12.2879	10.7314	12.0411	10.6986	11.6713	10.8169	11.6445	10.0209	11.2558	10.6113	11.2942	11.1735	10.3321
ENSG00000068383	INPP5A	inositol polyphosphate-5-phosphatase A	protein_coding	10	1	132537787	132783480	3632	9.88798	9.30767	10.2338	9.40058	10.0458	9.41154	10.3855	9.0363	10.2257	9.48916	10.0755	10.1601	9.91913	10.0195	9.64384	10.2729	9.71411	10.2908	9.27072	10.1236	9.57224	9.97703	9.27314	10.2328	9.71005	10.4377	9.68414	9.90844	9.24255	10.3895	9.64563	10.0663	9.36168	10.1291	9.18145	10.159	9.78292	10.4188	9.39026	9.54611	9.99993
ENSG00000068394	GPKOW	G-patch domain and KOW motifs	protein_coding	X	-1	49113407	49123735	27238	9.69337	10.0884	10.0823	10.0779	9.48854	10.6362	9.89135	10.2142	9.885	10.5211	9.85136	9.52424	9.62184	9.51353	9.75604	9.66524	9.92839	9.71954	10.0874	9.70087	10.3033	9.66103	10.1864	9.59105	10.0733	9.65819	10.2056	9.50694	10.2962	9.65162	10.2936	9.56138	10.1819	9.69873	10.1622	9.88318	10.0009	9.71791	10.0691	9.34807	9.75414
ENSG00000068400	GRIPAP1	GRIP1 associated protein 1	protein_coding	X	-1	48973720	49002264	56850	11.5312	12.3169	11.5546	12.2723	11.5011	13.1128	11.5706	13.0184	11.4809	12.5692	11.4837	11.3563	11.5547	11.3505	12.1771	11.7345	11.9602	11.7552	13.0393	11.5681	12.7075	11.7343	13.4235	11.506	13.1316	11.5577	12.845	11.5179	13.3518	11.6516	12.8804	11.4905	12.7089	11.5783	12.855	11.6797	12.0986	11.4694	12.4478	11.6568	11.5403
ENSG00000068438	FTSJ1	FtsJ RNA 2'-O-methyltransferase 1	protein_coding	X	1	48476021	48486364	24140	9.46835	9.78777	9.35299	9.57304	9.38339	9.34175	9.17372	9.29054	9.20587	9.72792	9.6027	9.45242	9.37242	9.27709	9.47703	9.63047	9.74558	9.6931	9.67192	9.45643	9.70107	9.38087	9.41837	9.31677	9.40841	9.32937	9.32512	9.57588	9.47501	9.37498	9.61232	9.49239	9.49545	9.57895	9.55277	9.61594	9.29972	9.31713	9.55927	9.42733	9.78588
ENSG00000068489	PRR11	proline rich 11	protein_coding	17	1	59155732	59206709	55771	8.17061	9.83081	8.68887	9.3567	8.10965	10.0638	8.20565	10.1057	8.19428	9.74212	8.30784	7.73649	8.22221	7.97858	8.99097	7.52123	8.56981	7.86683	9.9154	8.18049	9.7841	8.21795	10.288	8.17927	10.5253	7.92163	9.85837	7.8625	9.87359	8.31659	9.57823	8.06035	10.0897	8.12484	10.0762	8.23803	8.84112	8.12951	9.11698	8.60784	8.03925
ENSG00000068650	ATP11A	ATPase phospholipid transporting 11A	protein_coding	13	1	112690038	112887168	23250	12.087	12.064	12.1194	12.2037	12.1116	12.695	12.6059	12.7506	12.1289	11.9165	11.9246	12.0776	11.9155	11.8449	11.8669	12.2236	11.9322	12.3357	12.5107	12.2782	12.6737	12.2302	12.4582	11.9464	12.7794	12.0835	12.8213	12.0196	12.6708	12.2969	12.7008	12.0789	12.6245	12.2291	12.4639	11.8591	12.3943	12.0882	12.2537	11.9663	11.8179
ENSG00000068654	POLR1A	RNA polymerase I subunit A	protein_coding	2	-1	86020216	86106155	25885	10.1738	10.359	10.1974	10.1988	9.95499	9.51862	9.59951	9.29054	10.2047	10.1444	10.5198	10.5233	10.5561	10.5185	10.5773	10.7058	10.6974	10.7652	10.5908	10.4453	10.8892	10.5778	10.5056	10.6255	10.354	10.4046	10.2315	10.4707	9.97749	10.613	10.1222	10.7103	10.4811	10.6057	10.5386	10.6511	10.5101	10.4694	10.3982	10.5712	10.8547
ENSG00000068697	LAPTM4A	lysosomal protein transmembrane 4 alpha	protein_coding	2	-1	20032650	20051628	9741	10.7385	9.93052	10.4138	10.8383	10.4871	10.7153	11.0471	11.5256	10.8842	11.1048	10.9273	10.286	10.5952	10.3136	10.7335	10.3778	10.2219	10.1057	11.1596	10.7372	11.302	10.5896	11.4275	10.5427	11.5228	10.8844	11.5521	10.5894	11.4411	10.697	11.6518	10.6716	11.3489	10.6641	11.1441	10.502	11.2729	10.9054	11.1841	10.5967	9.24575
ENSG00000068724	TTC7A	tetratricopeptide repeat domain 7A	protein_coding	2	1	46916157	47076137	57217	11.7085	12.6927	11.9878	12.6307	11.9106	13.1106	11.834	12.9313	11.6583	12.3957	12.0094	11.7051	11.9055	11.7234	12.1493	11.5687	12.1891	11.8214	12.2627	12.0299	12.9917	11.9069	12.7858	11.7449	12.3655	11.7727	12.2152	11.7461	12.7301	11.8424	12.7672	11.8886	12.4866	11.7971	12.3325	11.6114	11.8775	11.5478	11.8949	12.0405	12.2109
ENSG00000068745	IP6K2	inositol hexakisphosphate kinase 2	protein_coding	3	-1	48688003	48740353	51447	10.8045	10.6234	10.7093	10.6356	10.5874	10.9678	10.6398	10.9351	10.4828	10.621	10.4519	10.631	10.4979	10.4783	10.5874	10.7536	10.6883	10.6302	11.0108	10.6393	10.8249	10.6716	10.9879	10.4691	10.8831	10.558	10.8896	10.5279	10.8408	10.5124	10.7754	10.6128	10.8553	10.6243	10.8935	10.5179	10.5496	10.5154	10.8024	10.3631	10.6249
ENSG00000068784	SRBD1	S1 RNA binding domain 1	protein_coding	2	-1	45388680	45612165	55133	8.67736	9.33912	8.50679	9.7122	8.89471	9.99844	9.45198	10.7208	8.79302	9.51301	8.80076	8.53887	8.95751	8.74526	9.6689	8.89381	9.38103	8.54268	10.5081	8.64044	9.93201	8.65852	10.7564	8.58342	10.7153	8.71376	10.4722	8.85918	10.6077	8.8163	10.3965	8.75077	10.3342	8.75423	10.3193	8.44807	9.7419	8.69357	10.0853	9.40071	8.46919
ENSG00000068796	KIF2A	kinesin family member 2A	protein_coding	5	1	62306162	62391025	3796	10.7419	9.88863	10.5833	10.4913	10.8022	9.88424	10.8445	10.469	10.8814	10.4426	10.388	10.5205	10.787	10.854	10.5975	10.7821	10.4475	10.6372	10.206	10.2974	9.896	10.2615	9.94453	10.565	9.97767	10.4561	10.1968	10.4257	10.0657	10.3963	10.3144	10.7442	10.4125	10.5301	10.3341	10.4385	10.748	10.6774	10.6103	10.685	10.4407
ENSG00000068831	RASGRP2	RAS guanyl releasing protein 2	protein_coding	11	-1	64726911	64745456	10235	13.4091	13.5649	13.6149	13.2275	13.5654	13.6931	13.2904	13.0613	13.4198	13.4938	13.517	13.714	13.4494	13.516	13.5123	13.7513	13.6529	13.85	13.5801	13.7064	13.4055	13.6414	12.982	13.6175	13.1763	13.5241	13.2965	13.8107	13.2816	13.732	13.3133	13.4955	13.3244	13.5244	13.2933	13.8873	13.3182	13.5884	13.4915	13.4079	13.9899
ENSG00000068878	PSME4	proteasome activator subunit 4	protein_coding	2	-1	53864069	53970993	23198	11.0763	10.7661	10.9357	11.0254	11.1668	10.656	11.5272	11.0151	11.2365	11.1158	11.0426	11.0978	11.0313	10.9173	10.9612	11.3097	11.2033	11.2689	10.9632	11.044	10.8874	10.8794	10.8927	11.1663	11.0942	11.2464	11.1733	11.1229	11.4198	11.2462	11.2394	11.2455	11.0442	11.2401	11.021	11.0297	11.0665	11.2953	11.0583	11.0458	11.1186
ENSG00000068885	IFT80	intraflagellar transport 80	protein_coding	3	-1	160256986	160399880	57560	7.24925	6.29986	6.26971	6.74539	6.90276	5.63598	6.51432	6.01836	6.85029	6.14632	6.51068	6.92038	6.79337	7.08861	6.81306	6.55642	6.44024	6.1959	6.6234	6.80793	6.57463	6.97587	6.52879	6.65903	6.37911	6.66384	6.08802	6.90184	5.95262	6.49464	5.4607	6.54744	6.21053	6.81586	5.71059	6.42914	6.49126	6.59506	6.41901	7.25267	6.68758
ENSG00000068903	SIRT2	sirtuin 2	protein_coding	19	-1	38878555	38899862	22933	10.916	11.217	11.1442	10.9058	10.9115	11.414	11.1332	11.1401	10.9233	11.1805	10.9434	10.9026	10.887	10.8593	10.8966	11.1064	11.1754	11.3324	11.1177	11.0774	11.4601	11.1442	11.0394	11.1476	11.1418	11.0927	11.1662	11.1477	11.2156	11.3189	11.4728	11.0624	11.1293	11.0958	11.209	11.3117	10.9818	11.1208	11.1846	10.7375	11.0878
ENSG00000068912	ERLEC1	endoplasmic reticulum lectin 1	protein_coding	2	1	53787009	53833038	27248	9.22712	8.65963	8.79019	9.04527	8.97709	8.9107	8.92202	9.14805	9.13034	8.67814	8.91055	8.88704	9.052	9.09407	8.94435	8.90145	8.73986	8.68909	8.78138	8.64601	8.50927	8.8578	8.86645	8.95369	8.84363	8.91845	9.00273	8.84683	8.96057	8.78902	9.18745	8.92202	9.07305	8.91491	8.93093	8.79101	9.12257	8.85762	9.1358	9.163	8.79676
ENSG00000068971	PPP2R5B	protein phosphatase 2 regulatory subunit B'beta	protein_coding	11	1	64917553	64934475	5526	9.92201	10.8229	10.9184	10.4845	9.8581	10.4585	10.3184	10.538	11.6448	12.242	11.2703	10.4435	10.4578	10.2042	10.7002	10.9722	11.2612	10.8021	10.9996	10.2257	10.8001	9.89416	10.6084	10.1599	10.7976	10.5079	10.9196	10.5055	11.6457	10.9503	11.0448	10.2933	10.5242	10.3916	10.9519	10.9461	10.3988	10.5449	10.5923	9.79289	9.94897
ENSG00000068976	PYGM	glycogen phosphorylase, muscle associated	protein_coding	11	-1	64746389	64759974	5837	8.66305	8.44021	8.91507	8.37308	9.14488	9.28024	9.38794	8.97267	8.71994	8.4842	8.46318	9.03262	8.77346	8.91432	8.81557	9.34364	9.06684	9.46829	9.44661	8.91198	8.82247	9.1395	8.3419	9.07525	8.96267	8.83473	9.08466	8.84993	8.60365	9.23798	8.66477	8.76585	9.15558	8.86826	8.81958	9.14716	8.91112	8.97718	9.11909	8.57888	9.10937
ENSG00000069020	MAST4	microtubule associated serine/threonine kinase family member 4	protein_coding	5	1	66596380	67169593	375449	8.62221	7.86528	9.15341	8.39805	8.71963	7.64443	8.84013	7.39557	9.09466	8.03454	8.86485	8.91909	8.8456	8.89135	8.42521	8.52037	8.41151	8.42219	7.37462	8.46231	7.56863	8.68381	7.8944	9.03246	7.55658	8.8772	7.81985	8.94279	7.70032	8.97904	7.4038	8.95921	7.77023	8.75423	7.96369	8.36457	8.12253	8.60578	7.83761	8.53433	8.79987
ENSG00000069188	SDK2	sidekick cell adhesion molecule 2	protein_coding	17	-1	73334384	73644445	54549	4.49465	4.72	5.15866	4.52889	8.54753	6.06922	8.20565	6.43162	9.00779	7.79846	9.13117	9.22199	9.10042	9.36973	8.32682	7.11884	7.2376	7.82841	6.28458	8.56594	6.09915	8.35815	5.54612	7.93847	6.10623	7.784	5.85279	9.3648	7.1225	9.27285	6.39971	9.01073	6.99352	8.92349	6.92179	8.89473	7.72005	8.98833	7.12338	8.98414	9.39524
ENSG00000069248	NUP133	nucleoporin 133	protein_coding	1	-1	229440259	229508341	55746	9.80572	9.80664	9.60647	9.95296	9.87968	9.72889	9.98436	9.81544	9.97671	9.57322	9.94873	9.99228	9.97584	9.82965	9.97125	9.84741	9.74694	9.59938	9.50848	9.86634	9.76712	9.88056	9.69565	9.84922	9.85775	9.89432	9.71387	9.64881	9.32915	9.5937	9.5214	9.82433	9.82495	9.70206	9.73352	9.63063	9.79941	9.82438	9.86883	9.807	10.0334
ENSG00000069275	NUCKS1	nuclear casein kinase and cyclin dependent kinase substrate 1	protein_coding	1	-1	205712822	205750182	64710	11.4348	10.4434	10.9374	10.9452	11.0543	10.4036	10.8653	10.5084	11.2371	11.0827	11.2474	10.9875	11.2908	11.3601	11.1122	11.1756	11.0084	11.0326	10.6729	11.0608	10.8367	10.9119	10.7353	11.1535	10.4762	11.1371	10.4055	11.0919	10.385	10.7089	10.5518	11.0159	10.6205	10.9155	10.6782	11.0923	11.1339	11.3053	11.0849	11.3047	10.88
ENSG00000069329	VPS35	VPS35 retromer complex component	protein_coding	16	-1	46656132	46689518	55737	11.5624	11.3151	11.6064	11.5812	11.575	11.5391	12.0157	12.0089	11.6737	11.6937	11.6795	11.3278	11.4839	11.3965	11.4717	11.3982	11.4901	11.292	11.4094	11.6501	12.0562	11.459	11.84	11.6098	11.8305	11.6803	12.0239	11.2379	11.4546	11.4307	12.0031	11.5501	11.8665	11.3915	11.4751	11.5206	11.8203	11.6505	11.729	11.4203	11.1099
ENSG00000069345	DNAJA2	DnaJ heat shock protein family (Hsp40) member A2	protein_coding	16	-1	46955362	46973674	10294	10.2428	9.80852	9.8518	10.2293	10.2371	10.1285	10.3184	10.6123	10.4332	10.325	10.4426	10.0631	10.3244	10.1442	10.3554	10.1598	9.88236	10.0743	10.3433	10.2396	10.3547	10.1894	10.5863	10.2138	10.3415	10.3278	10.4794	10.1423	10.6092	10.2552	10.5423	10.2175	10.3398	10.1548	10.2043	9.93931	10.4015	10.2565	10.4634	10.2135	9.45767
ENSG00000069399	BCL3	BCL3 transcription coactivator	protein_coding	19	1	44747705	44760044	602	11.721	12.1182	12.4738	11.8553	11.9992	12.8127	12.9461	13.1955	11.9498	12.631	11.548	11.5598	11.9757	11.5139	11.9856	12.3331	12.0629	12.0388	12.8843	11.9342	12.6923	11.8308	12.437	11.7086	12.2911	11.3976	12.4278	11.703	13.1938	12.2009	12.8505	11.7752	12.4995	11.9332	12.597	11.804	12.0037	11.5255	12.2491	10.7611	11.032
ENSG00000069424	KCNAB2	potassium voltage-gated channel subfamily A regulatory beta subunit 2	protein_coding	1	1	5990927	6101193	8514	13.3022	13.6569	13.9485	13.3264	13.2543	13.2664	13.305	12.8179	13.3562	13.3112	13.5183	13.4699	13.4468	13.4217	13.3421	13.7114	13.6435	13.8896	13.3331	13.505	13.5837	13.3488	12.9926	13.5288	13.1868	13.4853	13.3225	13.3057	12.8841	13.4825	13.0474	13.4324	13.1754	13.3847	13.182	13.9516	13.2088	13.5094	13.4497	13.0328	13.5407
ENSG00000069493	CLEC2D	C-type lectin domain family 2 member D	protein_coding	12	1	9664969	9699553	29121	11.3372	10.1547	10.4983	10.6197	11.0933	9.62759	10.8597	10.0615	11.0665	10.4854	10.7458	11.133	11.0396	11.2899	10.9392	11.3991	10.9782	11.2752	10.7578	11.034	10.0302	11.1026	10.1211	11.0775	10.3633	11.0333	10.3403	11.1546	10.2981	10.8549	10.1349	11.2369	10.575	11.2106	10.5828	11.0523	11.1739	11.0907	11.171	11.556	10.9787
ENSG00000069509	FUNDC1	FUN14 domain containing 1	protein_coding	X	-1	44523639	44542859	139341	7.36731	7.02747	7.14018	7.34468	7.48965	7.70432	7.21889	7.95753	7.00271	6.98303	7.20035	6.95471	7.0976	7.04744	6.98362	6.7508	6.85925	6.74688	7.21348	7.16875	7.42154	6.93408	7.35643	6.95897	7.35935	7.21805	7.49334	7.05003	7.13934	6.89379	7.39173	6.81635	7.58938	7.19412	7.42283	7.11188	7.53004	7.37906	7.8118	7.00194	6.43587
ENSG00000069535	MAOB	monoamine oxidase B	protein_coding	X	-1	43766610	43882450	4129	4.10397	4.72	3.76919	3.92084	4.40775	4.58429	4.955	5.19023	4.49701	3.99238	4.16546	4.06174	4.22722	4.46158	3.95685	4.79918	4.42724	4.82728	3.83849	3.28419	4.55251	4.33095	4.57723	3.28419	4.35727	4.21467	4.05578	4.46705	5.11537	5.01695	5.30664	4.68628	4.5543	4.45006	5.10699	5.43133	5.76706	5.60905	4.91134	3.73719	3.73533
ENSG00000069667	RORA	RAR related orphan receptor A	protein_coding	15	-1	60488284	61229302	6095	10.7186	9.60797	9.69039	9.83608	10.189	8.44791	9.91517	8.64272	10.028	8.92568	9.5859	10.2337	10.1091	10.4072	9.94624	10.7144	10.4574	10.6822	9.92408	10.2294	8.71629	10.1491	8.65312	9.99136	8.65446	9.75418	8.96202	10.3911	9.13795	9.9092	8.99809	10.4479	9.5642	10.3035	9.65566	9.8473	9.69419	9.98742	9.77595	10.6306	10.0968
ENSG00000069696	DRD4	dopamine receptor D4	protein_coding	11	1	637269	640706	1815	5.71167	6.70988	5.45942	5.59608	5.62661	6.21035	5.61978	6.05232	5.60149	6.35381	5.76783	6.1558	6.19757	5.78373	6.03288	5.65475	5.86079	5.74676	6.36437	5.59698	6.36716	5.43228	5.93412	5.85062	5.84114	5.4065	6.11858	6.03371	5.69658	5.33422	5.83759	5.62086	6.06336	5.88588	6.24911	6.31905	6.06194	5.69638	5.5934	5.84646	6.12904
ENSG00000069702	TGFBR3	transforming growth factor beta receptor 3	protein_coding	1	-1	91680343	91906335	7049	9.71711	9.96285	9.35544	8.91298	9.52551	8.22921	9.40357	7.8291	9.41707	8.25438	8.67664	9.41	9.68368	9.52998	9.16098	10.4567	10.2744	10.3764	9.72749	9.06126	8.34587	9.39242	7.44015	8.51189	7.46714	8.35077	7.99171	9.5665	8.73637	9.23798	7.94741	10.0748	9.22518	9.9559	9.42588	9.67853	8.95597	9.54184	9.5762	9.31115	10.008
ENSG00000069849	ATP1B3	ATPase Na+/K+ transporting subunit beta 3	protein_coding	3	1	141876124	141926549	483	9.56692	9.86362	9.48641	10.4139	9.44579	10.4198	9.80767	11.0433	9.67074	10.6959	9.58449	9.34502	9.58828	9.52253	10.0019	9.48574	9.60047	9.20745	10.3238	9.61257	10.9448	9.59426	10.9859	9.22809	10.5115	9.41388	10.9615	9.33638	10.5788	9.42899	11.1288	9.41613	10.4806	9.36889	10.1834	9.21588	10.0874	9.136	10.4341	10.0076	9.15628
ENSG00000069869	NEDD4	NEDD4 E3 ubiquitin protein ligase	protein_coding	15	-1	55826922	55993660	4734	6.96982	6.46309	6.50265	6.59379	6.79509	6.48378	6.84209	7.32916	6.92854	6.21896	6.17314	6.82455	6.84881	6.94349	6.72687	6.7621	6.48031	6.8851	6.6234	6.7148	6.26167	6.64077	7.13008	7.20662	7.15946	6.97379	7.47024	6.7894	7.60674	6.84128	7.53024	6.83949	7.07699	7.09587	6.78626	6.58642	7.37311	7.07748	7.45276	7.07669	6.57469
ENSG00000069943	PIGB	phosphatidylinositol glycan anchor biosynthesis class B	protein_coding	15	1	55318960	55355648	9488	9.70459	9.57533	9.49088	10.1458	9.732	10.0032	10.2509	10.9093	9.33585	9.66759	9.06604	9.766	10.0016	9.70481	10.4967	9.91051	10.0005	9.44153	10.6882	9.5663	9.80275	9.43399	11.1166	9.31257	10.9045	9.18084	9.77153	9.57214	10.8084	9.52717	9.79923	9.53875	10.2562	9.5497	10.2221	8.71645	9.15659	9.07717	9.29119	9.96073	9.03998
ENSG00000069956	MAPK6	mitogen-activated protein kinase 6	protein_coding	15	1	51952106	52067375	5597	8.27974	7.62228	7.60431	8.15597	7.98233	7.94169	8.2175	8.30648	8.10614	7.81392	7.88142	7.94355	7.88534	8.02157	7.80684	7.70139	7.49191	7.59073	7.61922	8.14548	8.0472	7.92606	8.11383	7.98151	7.87598	7.93408	8.11578	7.95756	7.75585	7.9667	8.08092	8.13196	8.00912	7.93966	7.83785	7.49508	8.02759	7.71133	8.01992	8.32791	7.84772
ENSG00000069966	GNB5	G protein subunit beta 5	protein_coding	15	-1	52115100	52191392	10681	9.84173	9.59501	9.65303	9.46499	9.732	8.67408	9.36151	8.78784	9.80925	9.75417	9.67331	9.84088	9.77884	9.79543	9.69165	9.83816	9.70161	9.68238	9.18669	9.24139	8.9417	9.34764	8.73095	9.66706	8.81679	9.39602	8.7959	9.75503	9.40739	9.56584	8.89105	9.99516	9.25757	9.64095	9.2903	9.73097	9.69529	9.95227	9.54683	9.83021	10.0426
ENSG00000069974	RAB27A	RAB27A, member RAS oncogene family	protein_coding	15	-1	55202966	55319113	5873	11.9091	11.0941	11.9555	11.2993	11.7576	11.0746	12.5775	11.7125	12.1025	11.2622	11.7496	11.4946	11.878	11.8533	11.5895	12.0864	11.4989	11.7877	12.1223	11.6894	11.4642	11.7464	12.038	11.5821	11.8642	11.7279	11.8936	11.6445	12.2921	11.9798	12.1293	11.6964	11.6633	11.9017	11.5026	11.4105	11.519	11.6727	11.4688	11.2796	10.7819
ENSG00000069998	HDHD5	haloacid dehalogenase like hydrolase domain containing 5	protein_coding	22	-1	17137511	17165287	27440	9.74182	10.5345	9.93606	10.1929	9.62679	10.5767	9.52525	9.54209	9.54771	10.0367	10.1286	10.1318	9.78872	9.53444	9.78278	9.69041	9.89827	9.53532	9.55391	10.1186	10.2239	9.92762	9.95064	9.85357	10.0466	10.0293	9.77624	9.86778	9.61347	9.77317	9.79238	10.0528	10.0312	9.85488	9.88356	9.88045	9.81775	9.85058	9.55927	9.55543	10.3598
ENSG00000070010	UFD1	ubiquitin recognition factor in ER associated degradation 1	protein_coding	22	-1	19449911	19479202	7353	10.5982	10.2447	10.5717	10.5115	10.666	10.2677	10.6938	10.3219	10.6087	10.3972	10.5323	10.6115	10.4945	10.4883	10.3423	10.6259	10.3767	10.7383	10.5253	10.8282	10.463	10.9278	10.5207	10.6779	10.4989	10.7138	10.2687	10.7212	10.4232	10.6767	10.2773	10.5978	10.474	10.8077	10.5198	10.9171	10.6169	10.8253	10.6193	10.32	10.2661
ENSG00000070018	LRP6	LDL receptor related protein 6	protein_coding	12	-1	12116025	12267044	4040	6.45731	6.11504	5.82548	5.65471	6.16492	5.14645	5.7268	4.72604	6.22474	5.77808	6.12655	6.7741	6.2813	6.68827	6.1268	6.53013	6.07021	6.42197	6.22874	6.59199	5.48831	6.53245	5.29926	6.53337	5.68641	6.02724	5.65586	6.50212	5.03945	6.62506	4.99909	6.35102	5.19015	6.58809	5.20799	6.04912	6.18227	6.31933	5.73674	6.64211	6.60377
ENSG00000070031	SCT	secretin	protein_coding	11	-1	626309	627181	6343	5.03299	6.59186	4.75994	5.76479	5.71782	6.61547	5.58212	5.25287	5.04594	6.19517	5.41821	4.72991	4.9586	4.63219	5.50551	5.24786	5.42784	4.63525	5.02616	4.87659	4.78132	4.41093	4.35116	5.22259	4.35727	5.24631	4.86091	5.59026	5.99099	5.20797	5.4607	4.56086	4.84618	4.78408	4.74023	5.81116	4.777	5.26743	5.21605	4.73137	5.59243
ENSG00000070047	PHRF1	PHD and ring finger domains 1	protein_coding	11	1	576470	612222	57661	11.6154	12.4179	11.998	11.9578	11.8156	12.2545	11.6837	11.7014	11.6866	11.8944	11.8166	11.8492	11.9135	11.7074	11.9697	11.9625	12.256	12.0774	12.2333	11.9265	12.2456	11.8938	12.1577	11.7042	11.9157	11.6206	11.7196	11.6776	11.6897	11.7191	11.452	11.7406	11.8106	11.7241	11.8867	12.0002	11.6455	11.6813	11.6889	11.6328	12.2077
ENSG00000070061	ELP1	elongator acetyltransferase complex subunit 1	protein_coding	9	-1	108866898	108934328	8518	10.425	10.0604	10.0032	10.1198	10.321	9.60268	10.0701	9.54792	10.31	9.4177	10.2535	10.6008	10.3551	10.4597	10.1868	10.4739	10.5229	10.5096	9.95192	10.3941	9.7841	10.3871	9.64127	10.4663	9.58841	10.2491	9.63579	10.3697	9.48488	10.2186	9.59931	10.4803	9.8983	10.4542	9.92992	10.2044	10.1507	10.4136	9.95491	10.4234	10.5821
ENSG00000070081	NUCB2	nucleobindin 2	protein_coding	11	1	17208153	17349980	4925	9.08625	8.42073	9.01766	8.58	9.35971	7.90134	8.98572	8.39979	9.60801	8.85279	9.44708	9.34288	9.69123	9.68358	9.1112	8.81251	8.542	8.8293	8.16505	9.05917	8.1673	9.06688	8.22567	9.22809	8.33308	9.34807	8.33583	9.25462	8.60365	9.22786	8.65474	9.40846	8.66425	9.51984	8.73853	9.40242	9.20228	9.40086	8.98024	9.35021	9.07381
ENSG00000070087	PFN2	profilin 2	protein_coding	3	-1	149964904	150050788	5217	6.6804	4.56126	5.56962	5.50298	5.52871	4.45443	5.1299	4.07735	5.54376	4.87926	5.21638	6.17559	6.34485	6.06222	6.08064	6.06202	6.18863	5.76786	5.33734	5.66705	4.63435	5.52334	4.21328	6.42727	4.85276	5.9289	5.07883	6.51796	5.2545	6.33187	4.35549	5.44399	4.5543	5.32715	4.83231	5.90254	5.24291	5.72427	4.82121	6.11774	5.78712
ENSG00000070182	SPTB	spectrin beta, erythrocytic	protein_coding	14	-1	64746283	64879907	6710	10.1545	11.3432	11.8316	11.0721	10.0362	10.7511	11.5561	11.0597	12.493	13.2618	11.9733	11.1667	11.0349	10.6372	11.379	11.503	12.0299	11.3887	10.7529	10.0137	11.0824	9.23026	10.8156	10.8193	10.9129	11.5406	11.722	11.8992	13.4286	12.5224	12.6171	10.1118	10.1875	10.3466	10.9034	11.9652	11.2302	11.6779	11.3632	8.19105	9.59661
ENSG00000070190	DAPP1	dual adaptor of phosphotyrosine and 3-phosphoinositides 1	protein_coding	4	1	99816827	99870190	27071	11.0881	12.2557	11.1293	12.7964	11.1086	12.7987	11.6895	13.8572	11.3448	12.5509	11.3832	10.6213	11.2216	10.546	12.2204	10.4524	11.4458	10.2424	13.0455	10.9034	12.345	10.7745	13.798	10.6892	13.8048	11.1051	13.132	10.6748	13.8279	11.0333	13.0447	10.5825	13.0682	10.8054	13.1603	10.5266	12.2674	10.9453	12.3501	11.9353	10.4176
ENSG00000070214	SLC44A1	solute carrier family 44 member 1	protein_coding	9	1	105244622	105439171	23446	9.38015	8.82059	9.2514	9.40264	9.5056	9.6245	9.78597	10.0838	9.53001	9.36364	9.34095	9.23825	9.59634	9.55212	9.58631	9.23109	9.24785	9.08667	9.31427	9.41787	9.65666	9.35749	10.1372	9.38639	9.75314	9.21434	9.75495	9.30739	10.1025	9.50638	10.1131	9.41803	9.69521	9.36679	9.77093	8.88659	9.3127	9.02669	9.45494	9.44549	8.88443
ENSG00000070269	TMEM260	transmembrane protein 260	protein_coding	14	1	56488354	56650606	54916	9.28432	8.70461	8.90171	9.04264	9.38507	9.53846	10.1198	9.77125	9.39767	8.92923	9.20638	9.33858	9.22422	9.29119	9.07704	9.10018	8.98434	8.96151	9.0105	9.21351	8.82247	9.10013	9.04843	9.09496	9.39335	9.11685	9.22202	9.13531	9.42117	9.19446	9.94628	9.17554	9.28925	9.18608	9.20049	8.90013	9.46005	9.01583	9.44324	9.40071	9.16355
ENSG00000070366	SMG6	SMG6 nonsense mediated mRNA decay factor	protein_coding	17	-1	2059839	2303785	23293	10.4807	10.5592	10.6968	10.5323	10.7634	10.5894	10.5792	10.2432	10.5147	10.5352	10.5468	10.7596	10.7332	10.7333	10.6381	10.804	10.8934	10.8886	10.4019	10.6779	10.5023	10.6975	10.2848	10.8681	10.4208	10.7237	10.2637	10.7816	10.2831	10.6804	10.2675	10.8812	10.4694	10.8284	10.4938	10.8956	10.5976	10.8484	10.648	10.5767	11.0523
ENSG00000070367	EXOC5	exocyst complex component 5	protein_coding	14	-1	57200507	57268905	10640	9.53428	8.64292	8.54165	9.23731	9.13893	9.21599	9.25064	9.45165	9.41128	9.3345	9.13117	9.20791	9.31495	9.44737	9.23515	8.94394	8.87473	8.94142	8.95654	9.24506	9.18287	9.15088	9.42717	9.24362	9.32517	9.29846	9.50307	9.00524	9.24643	9.13883	9.51864	9.18454	9.51046	9.2213	9.0966	8.80834	9.56749	9.16577	9.51365	9.69177	9.09677
ENSG00000070371	CLTCL1	clathrin heavy chain like 1	protein_coding	22	-1	19179473	19291719	8218	8.81575	8.54737	9.30816	8.52439	8.46108	8.57507	8.36328	8.22867	8.14856	7.9249	8.45086	8.73167	8.58206	8.69573	8.46541	8.58499	8.04836	8.41896	8.01865	9.15609	9.22772	8.94928	8.91727	9.34173	9.41737	9.51248	9.21164	8.76387	9.08266	8.90791	9.35171	8.63404	8.96239	8.86529	8.91949	8.46639	9.03646	8.52	8.42221	8.16692	8.14105
ENSG00000070404	FSTL3	follistatin like 3	protein_coding	19	1	676392	683392	10272	7.52794	8.43051	7.57931	7.90602	7.30292	9.34926	7.46795	8.25031	7.22238	8.37387	7.66348	7.24068	6.89165	7.11275	7.33288	7.26062	7.33472	6.83726	7.59764	7.7386	8.73194	7.48205	7.94432	7.83078	7.39619	7.59302	7.73527	7.29791	8.1777	7.49489	8.50637	7.35411	7.38241	7.26812	7.61147	7.51638	7.52508	7.32715	7.65223	7.40936	7.969
ENSG00000070413	DGCR2	DiGeorge syndrome critical region gene 2	protein_coding	22	-1	19036282	19122454	9993	12.6869	13.6431	13.4721	13.2997	12.7571	14.0148	13.3024	13.8258	12.974	13.3536	12.6898	12.7321	12.8157	12.5689	13.0771	13.2153	13.5118	13.3072	13.8971	12.8369	13.3507	12.6603	13.7193	12.7849	14.0427	12.7988	13.4884	12.8651	14.1463	13.1698	13.4119	12.839	13.7681	12.9676	13.7545	12.8098	12.8472	12.8445	12.9126	12.6286	12.7772
ENSG00000070423	RNF126	ring finger protein 126	protein_coding	19	-1	647526	663233	55658	10.7782	11.4039	11.1463	10.8729	10.764	10.9883	10.57	10.5497	10.8939	11.4231	11.0406	11.1274	10.9355	10.8451	10.9502	11.056	11.4112	11.2441	10.8551	11.1285	11.2628	10.7745	10.6751	10.6331	10.305	10.5316	10.3639	10.8073	10.5367	10.611	10.6075	10.7957	10.6379	10.7405	10.8179	11.048	10.6256	10.5125	10.6552	10.6429	11.2755
ENSG00000070444	MNT	MAX network transcriptional repressor	protein_coding	17	-1	2384073	2401104	4335	11.6462	11.5262	11.7746	11.5081	11.6105	12.2545	11.8672	11.6929	11.5422	11.6022	11.6595	11.2349	11.2868	11.3664	11.1781	11.6498	11.7925	11.7698	11.7051	11.6837	11.9768	11.762	11.74	11.7826	11.5012	11.5895	11.6585	11.4166	11.3459	11.4859	11.5329	11.3896	11.3419	11.4257	11.4868	11.6241	11.4501	11.4178	11.4409	11.1073	11.5611
ENSG00000070476	ZXDC	ZXD family zinc finger C	protein_coding	3	-1	126437601	126475891	79364	11.2915	11.3496	11.2999	11.1147	11.3861	11.2879	11.4887	10.7476	11.3458	10.8205	11.2646	11.4902	11.1462	11.124	10.8867	11.5344	11.3915	11.6892	11.2084	11.5943	10.9999	11.4817	10.9426	11.2927	11.1526	11.2953	10.9543	11.2946	10.87	11.4996	10.9434	11.3715	11.0269	11.3697	10.8735	11.3313	11.1294	11.3797	10.9591	11.1066	11.5333
ENSG00000070495	JMJD6	jumonji domain containing 6, arginine demethylase and lysine hydroxylase	protein_coding	17	-1	76712832	76726799	23210	10.1484	10.5071	10.5159	10.0493	10.0394	10.3391	10.3986	10.1619	10.0592	10.3701	10.115	10.2578	10.0292	9.88418	10.0758	10.0837	10.1201	10.0957	10.4642	10.1823	10.4226	10.353	10.2154	10.0928	10.2937	10.2379	10.3764	9.92762	10.0391	10.2701	10.3645	10.2262	10.3053	10.1104	10.071	10.3217	10.0239	10.1796	10.176	9.84092	10.3952
ENSG00000070501	POLB	DNA polymerase beta	protein_coding	8	1	42338454	42371808	5423	9.00008	9.30767	9.06034	9.88103	9.45221	10.1372	9.5813	10.7426	9.23457	9.98991	8.9592	8.612	9.3305	9.22843	9.80208	9.04155	9.17131	8.78239	10.8426	8.84086	9.90638	9.07646	10.7055	9.09006	10.7452	9.21434	10.4221	8.90457	10.4385	8.94546	10.1403	9.07021	10.5033	9.29588	10.4251	9.20283	9.82381	9.39459	10.2188	9.56468	8.74922
ENSG00000070526	ST6GALNAC1	ST6 N-acetylgalactosaminide alpha-2,6-sialyltransferase 1	protein_coding	17	-1	76624761	76643786	55808	6.65728	6.29986	6.13687	6.21175	5.92208	5.21887	5.76067	5.12428	6.31151	5.9885	6.59229	6.6949	6.84881	6.52909	6.58688	6.62008	6.34205	6.68327	6.04637	6.47025	5.88654	6.27025	5.06033	6.45841	5.76599	6.57046	5.77742	6.53362	5.91315	6.38825	5.80057	5.91696	5.49353	5.81172	5.30146	6.14504	6.01939	5.44939	5.73674	6.09707	6.28184
ENSG00000070540	WIPI1	WD repeat domain, phosphoinositide interacting 1	protein_coding	17	-1	68420948	68457513	55062	9.55147	10.2963	10.1878	10.3213	9.5346	10.5799	10.1755	10.8096	10.5883	10.9718	10.2571	9.50709	9.7646	9.57247	10.0511	9.99137	10.1532	9.91641	10.7663	9.1044	9.72473	8.96483	10.3056	9.86365	11.4562	10.0423	10.6935	9.41166	11.0603	10.048	10.3829	9.58196	10.6871	9.79381	11.0059	9.71574	9.61719	9.46611	9.72579	9.75459	9.02409
ENSG00000070610	GBA2	glucosylceramidase beta 2	protein_coding	9	-1	35736866	35749228	57704	11.4067	11.9015	11.6514	11.5355	11.2914	11.8763	11.4276	11.5063	11.279	11.6984	11.3296	11.4599	11.22	11.1705	11.2773	11.6723	11.5967	11.6995	11.8924	11.5787	11.8395	11.536	11.6597	11.4744	11.7239	11.4121	11.7968	11.5252	11.8919	11.6507	11.8718	11.4355	11.8063	11.4417	11.8492	11.6371	11.5607	11.5619	11.7366	11.1079	11.5684
ENSG00000070614	NDST1	N-deacetylase and N-sulfotransferase 1	protein_coding	5	1	150485818	150558211	3340	11.3959	11.6845	12.2682	11.4927	12.0413	12.7849	12.7296	12.4684	12.6664	12.8153	12.4109	11.0734	11.4703	11.3147	11.405	12.8236	12.3346	12.7787	12.8392	12.1347	12.9072	12.1539	12.7892	12.3028	13.169	12.4747	13.0861	12.036	12.9327	12.6466	12.8087	12.0404	12.8619	12.1445	12.5229	12.2628	12.4301	12.2733	12.3981	11.4279	11.5928
ENSG00000070669	ASNS	asparagine synthetase (glutamine-hydrolyzing)	protein_coding	7	-1	97851677	97872542	440	5.84325	5.90172	5.79603	5.76479	5.94092	6.03157	5.7268	5.12428	5.31897	5.9885	5.36371	6.21433	5.91099	6.11174	5.70507	6.25233	6.1222	6.54676	6.19996	6.3783	5.70213	6.18277	5.82894	6.07057	5.30967	5.67773	5.42481	6.09897	5.69658	6.00972	5.25089	6.38308	5.88606	6.00119	5.20799	6.04912	5.83465	6.22673	5.84554	5.84646	6.31756
ENSG00000070718	AP3M2	adaptor related protein complex 3 subunit mu 2	protein_coding	8	1	42152946	42171673	10947	9.33934	8.45943	8.83654	8.96402	9.02306	7.50316	8.55754	8.01768	8.70107	7.9249	8.37787	8.80523	9.04259	9.05739	8.61582	8.60383	8.74258	8.74682	8.01865	8.66535	7.7413	8.86334	7.14444	9.01187	8.10791	8.85121	8.09332	8.94569	7.79878	8.69293	8.01178	8.81305	7.92187	8.61635	7.89981	8.63459	8.79456	8.47709	8.53364	8.9221	9.08661
ENSG00000070731	ST6GALNAC2	ST6 N-acetylgalactosaminide alpha-2,6-sialyltransferase 2	protein_coding	17	-1	76565377	76586956	10610	9.99006	10.4313	10.5527	10.0611	10.1171	10.5815	10.6098	10.6921	9.52108	9.3425	9.41097	9.90772	9.9281	9.74892	9.98513	10.0992	10.2121	10.154	10.9053	9.87467	10.153	9.94602	10.7714	9.82288	10.7804	10.1013	10.3355	9.81489	10.929	10.2577	10.2342	9.94441	10.5103	9.99441	10.5319	9.67853	9.0119	9.67543	9.00319	9.28451	9.18514
ENSG00000070756	PABPC1	poly(A) binding protein cytoplasmic 1	protein_coding	8	-1	100685816	100722809	26986	15.4448	14.8355	15.5516	15.2297	15.4501	14.5685	15.4167	14.9623	15.4967	14.9828	15.5557	15.3771	15.6917	15.6365	15.3562	15.309	15.2003	15.3052	14.9005	15.5486	15.151	15.5117	14.9303	15.7398	15.1748	15.6914	15.2093	15.4362	14.8115	15.4848	14.8065	15.4204	14.778	15.3255	14.7986	15.4978	14.9334	15.4386	14.9028	15.2607	15.1214
ENSG00000070759	TESK2	testis associated actin remodelling kinase 2	protein_coding	1	-1	45343883	45491163	10420	8.36712	8.63025	8.68887	8.89263	8.63756	9.38622	8.69943	9.54501	8.46799	8.91855	8.48147	8.71517	8.69752	8.67166	8.81557	8.44577	8.33075	8.59506	9.49107	8.2985	8.69647	8.4458	9.67365	8.63146	9.6068	8.9555	9.11839	8.25281	9.46174	8.40014	8.99809	8.62745	9.41583	8.67851	9.55868	8.80259	8.77592	8.89365	8.86969	8.53433	8.54168
ENSG00000070761	CFAP20	cilia and flagella associated protein 20	protein_coding	16	-1	58113592	58129381	29105	8.37417	8.41582	8.5112	8.36043	8.41911	8.1879	8.66956	8.46293	8.40331	8.40481	8.43217	8.38462	8.47063	8.57115	8.41156	8.35603	8.42849	8.41249	8.38224	8.45915	8.38106	8.34631	8.04688	8.64155	8.37049	8.57775	8.40432	8.5212	8.20984	8.4576	8.16114	8.45215	8.52527	8.52154	8.28973	8.65069	8.468	8.59122	8.50175	8.27019	8.07055
ENSG00000070770	CSNK2A2	casein kinase 2 alpha 2	protein_coding	16	-1	58157907	58198106	1459	10.3368	10.1853	10.3303	10.4531	10.376	10.3634	10.2291	10.6921	10.364	10.3753	10.4064	10.3716	10.5336	10.5178	10.6776	10.3567	10.4375	10.3274	10.3336	10.4389	10.5983	10.4409	10.7353	10.4823	10.4876	10.35	10.5757	10.3783	10.4129	10.5248	10.6773	10.5731	10.5088	10.3978	10.4594	10.2829	10.5527	10.3717	10.5832	10.5885	10.4743
ENSG00000070785	EIF2B3	eukaryotic translation initiation factor 2B subunit gamma	protein_coding	1	-1	44850522	44986722	8891	8.3168	8.51559	8.15927	8.08595	8.19252	8.21282	7.86488	7.85761	8.2166	8.55025	8.45395	8.24442	8.14949	8.12374	7.97728	8.18723	8.17852	8.16921	8.1429	8.39106	8.36105	8.17843	8.09186	7.92751	8.28817	8.10339	7.88237	8.12559	7.66594	8.21257	7.69628	8.20017	8.08336	8.22086	8.05448	7.99708	8.15176	8.03042	8.073	8.31918	8.40519
ENSG00000070814	TCOF1	treacle ribosome biogenesis factor 1	protein_coding	5	1	150357629	150400308	6949	11.1041	11.2614	11.3232	11.1053	11.0979	11.3044	10.7661	10.899	11.0121	11.1236	11.1263	11.1423	11.2561	11.3104	11.3089	11.4071	11.3534	11.4793	11.1824	11.1746	11.4026	11.3132	11.0603	11.2516	10.8548	11.0297	11.0379	11.1652	10.9387	11.3249	10.9269	11.4805	11.1908	11.3946	11.2151	11.4143	11.0433	11.3275	11.122	11.1186	11.4521
ENSG00000070831	CDC42	cell division cycle 42	protein_coding	1	1	22025511	22101360	998	13.5049	12.9919	13.3784	13.5111	13.356	13.4696	13.8394	14.1746	13.5235	13.5355	13.2811	13.0468	13.4184	13.4955	13.4133	13.4018	13.1655	13.2555	13.8003	13.41	13.7985	13.4059	14.1997	13.3958	13.9654	13.4941	14.0631	13.2427	13.9626	13.5255	14.1648	13.3216	13.8219	13.3582	13.8105	13.2946	13.789	13.4707	13.8736	13.5471	12.78
ENSG00000070882	OSBPL3	oxysterol binding protein like 3	protein_coding	7	-1	24796540	24981634	26031	9.79658	9.47273	8.98321	9.70389	9.0697	8.69191	9.12426	8.82194	9.03315	8.76811	8.81044	9.47806	9.19478	9.28592	9.07704	9.60267	9.53619	9.62339	9.24325	9.24506	8.49098	9.17114	8.71668	9.20333	8.86562	8.73523	8.53224	9.37558	8.72531	9.08658	8.812	9.54749	9.11948	9.42837	9.0343	9.10804	8.90732	9.03478	9.12747	9.60651	9.69518
ENSG00000070915	SLC12A3	solute carrier family 12 member 3	protein_coding	16	1	56865207	56915850	6559	5.45884	6.51972	5.5339	6.47233	5.88361	5.35234	5.50342	6.37956	5.45212	6.06966	6.21821	4.66744	5.51976	5.06189	6.14932	5.14097	6.22069	5.78864	6.53462	5.44465	6.87392	5.71421	6.59336	5.55881	7.51256	5.44362	7.65566	5.7638	7.156	5.37367	7.31712	5.70119	7.83537	5.36327	7.53536	6.3514	6.22017	6.02071	6.41901	5.53899	6.12904
ENSG00000070950	RAD18	RAD18 E3 ubiquitin protein ligase	protein_coding	3	-1	8775402	8963773	56852	7.92387	7.15133	7.70016	7.63167	7.94183	6.84696	7.94552	7.18632	8.10614	7.1513	7.80108	7.8068	8.07752	8.0258	7.87481	7.90265	7.83563	7.66352	7.55348	7.74381	7.23574	7.94189	7.41672	8.0689	7.55658	7.82468	7.37392	7.88081	7.08819	7.81924	7.15509	8.09421	7.44645	8.00587	7.2721	7.62495	7.75436	7.75122	7.54346	7.88266	7.47096
[truncated: 18,025 more rows]
[truncated: 1 more columns]
