# Supplementary material for: Systems vaccinology analysis of saRNA immunization identifies an acute innate immune signature correlated with adaptive immunity
Source: Mol Ther Adv. 2026 Feb 20;34(1):201706. doi: 10.1016/j.omta.2026.201706 (PMC13148895; doi:10.1016/j.omta.2026.201706)
Supplement: Table S5. Differential genes between G2 and no G2 [file mmc4.xlsx]

## Sheet: Table S5
476 elements included exclusively in "G2":	322 elements included exclusively in "No G2":	179 common elements in "G2" and "No G2":
ABCA1	ABALON	ACSM1
ACSL1	ACOD1	ACTA2
ACSL3	ADAM15	ADRB1
ADAM11	ADPGK-AS1	AHNAK2
ADM-DT	AIFM3	AMOTL2
AKAP7	AK4	AP1M2
AKIRIN2	ALAS2	APOBEC3H
ANXA2R-AS1	ANO5	BNIP3L
ANXA3	AP1S3	C17ORF67
AOAH	APOBEC3B-AS1	C3
ARHGAP26	ARC	C3ORF14
ARHGAP26-IT1	ARL5B	CCNA2
ARHGAP27	ASGR1	CCR5AS
ARL8B	ATG3	CD209
ASCL2	ATP1B2	CD300A
ASGR2	ATP8B4	CD300H
ATXN7	BACH1-IT3	CDK2AP2P2
BACH1	C1GALT1C1	CFAP58
BACH1-IT1	C5ORF67	CHRM4
BACH1-IT2	CACNA1E	CIBAR1
BAHCC1	CAMK1	CLEC6A
BARD1	CARD16	CSNK1G2P1
BNIP5	CARD8-AS1	CYP2J2
BROX	CBWD1	CYTOR
BTN2A3P	CCDC85B	DISC1-IT1
C15ORF39	CCM2L	DNAAF1
C1ORF226	CCND3	DRC1
C1QA	CD151	DYSF
C21ORF91	CD1D	ECE1
C6ORF62	CD300C	ELOVL3
CADM4	CDC42EP1	ENSG00000205300
CARD8	CDC42EP4	ENSG00000225886
CARS2	CDKN1C	ENSG00000225889
CBWD4P	CFB	ENSG00000230773
CBX3P2	CH25H	ENSG00000233902
CCDC140	CHAC1	ENSG00000234436
CCDC146	CHODL	ENSG00000235192
CCDC97	CLEC4D	ENSG00000235862
CCNA1	CLIC1	ENSG00000236073
CCR2	COA6	ENSG00000237217
CD163	COL1A1	ENSG00000237568
CD36	COX6A1P2	ENSG00000251131
CD46	CPEB2	ENSG00000254721
CDC42EP2	CPT1B	ENSG00000257169
CDC73	CTSB	ENSG00000257452
CDHR5	CXCL17	ENSG00000259182
CDK14	CYBB	ENSG00000259321
CDKL5	CYP26C1	ENSG00000259354
CENPN	CYP51A1	ENSG00000259418
CHORDC1P4	DES	ENSG00000261889
CHST7	DNAJC13	ENSG00000265975
CHSY1	DOC2B	ENSG00000267648
CITED2	DOK1	ENSG00000267733
CLCN4	DYTN	ENSG00000268729
CLDN23	E2F2	ENSG00000269243
CLEC12B	EGR2	ENSG00000272382
CLEC1A	EIF4G3	ENSG00000272563
CLEC2B	ELF1	ENSG00000272564
CLEC4E	EMP1	ENSG00000273314
CLEC5A	ENPP2	ENSG00000273445
CLEC7A	ENSG00000205018	ENSG00000274902
CMC2	ENSG00000224969	ENSG00000280176
COL8A2	ENSG00000225370	ENSG00000280270
COX7A2	ENSG00000235151	ENSG00000282988
CRYBG2	ENSG00000236469	ENSG00000285888
CSF1	ENSG00000250734	ENSG00000286194
CSF2RB	ENSG00000251095	ENSG00000287012
CTBS	ENSG00000253838	ENSG00000287077
CTNNA1	ENSG00000255081	ENSG00000287168
CTRL	ENSG00000256372	ENSG00000287216
CTSH	ENSG00000259376	ENSG00000287299
CUEDC1	ENSG00000260188	ENSG00000287480
CXCL9	ENSG00000260805	ENSG00000288742
DCBLD1	ENSG00000261211	ENSG00000289202
DCUN1D3	ENSG00000264083	ENSG00000289327
DDAH2	ENSG00000265791	ENSG00000289457
DDIAS	ENSG00000267711	ENSG00000289908
DDX10P1	ENSG00000267769	ENSG00000290054
DECR1	ENSG00000268518	ERP29
DEGS1	ENSG00000270000	FAM20A
DENND5A	ENSG00000271443	FAM72D
DGLUCY	ENSG00000272277	FMR1-IT1
DHRSX	ENSG00000274653	FOLR2
DIP2B	ENSG00000275210	GBP7
DLEU2	ENSG00000276758	GPR161
DLEU7	ENSG00000277287	GPRC5C
DLL1	ENSG00000279494	GPRIN1
DNAJC1	ENSG00000279665	H4C14
DNM1P33	ENSG00000279913	H4C4
DOCK8-AS1	ENSG00000280033	HEBP1
DPRXP2	ENSG00000283648	HIF1A-AS3
DRAM1	ENSG00000284669	HINT3
DSP	ENSG00000285091	HK2
DZIP1L	ENSG00000285761	IL10
EIF4E3	ENSG00000285966	JPH4
ELOCP19	ENSG00000286004	KCND1
ENSG00000213172	ENSG00000286116	KCNMA1
ENSG00000225314	ENSG00000286978	KIF1C-AS1
ENSG00000225411	ENSG00000287188	KIR2DL4
ENSG00000226233	ENSG00000287393	KLHDC8B
ENSG00000228079	ENSG00000287644	L3MBTL2-AS1
ENSG00000228107	ENSG00000288762	LGALSL
ENSG00000229899	ENSG00000289001	LILRA6
ENSG00000230149	ENSG00000289268	LILRB5
ENSG00000232031	ENSG00000289318	LINC00937
ENSG00000235081	ENSG00000289757	LINC01765
ENSG00000235321	ENSG00000289911	LINC02904
ENSG00000237249	ENSG00000289947	LINC02988
ENSG00000243179	ENSG00000289979	LOC101928092
ENSG00000244491	ENSG00000290077	LOC102723663
ENSG00000253139	ENSG00000290118	LYPD5
ENSG00000253430	ENSG00000290441	MERTK
ENSG00000254325	ENSG00000291144	MIR3945HG
ENSG00000255097	ENSG00000291230	MIX23P1
ENSG00000255801	EPS8L1	MMP14
ENSG00000256448	ERICH3	MPP3
ENSG00000257258	EXOC3L4	MTATP6P11
ENSG00000258411	FAM111A	MTCO2P11
ENSG00000258682	FAM91A2P	MTND5P14
ENSG00000258875	FCGR2B	MTND6P5
ENSG00000259005	FCGR2C	MUC1
ENSG00000259529	FCN1	NME8
ENSG00000260249	FFAR4	NOD2
ENSG00000260273	FGF13	NR4A1
ENSG00000260714	FGL2	NSF
ENSG00000261218	FIRRE	NT5C2
ENSG00000261884	FLVCR2	OGFR-AS1
ENSG00000261997	FOSL1	OR51R1P
ENSG00000262112	FOXD4L1	OR52H1
ENSG00000262408	FSTL3	OR52K2
ENSG00000263120	FTLP3	OR52T1P
ENSG00000264456	FUOM	PAX3
ENSG00000264503	FXYD6-AS1	PCGF5
ENSG00000265907	GABARAP	PELI1
ENSG00000266783	GBP6	PKN2-AS1
ENSG00000267598	GGN	PRR16
ENSG00000270120	GIMAP2	PTK6
ENSG00000271743	GLRX	PTP4A1
ENSG00000272144	GM2A	PTX4
ENSG00000272638	GMPR	RAPGEF3
ENSG00000273464	GOLM1	RBMS2
ENSG00000275888	GPR141	RETN
ENSG00000276317	GPT2	RN7SL138P
ENSG00000279294	GPX1	RN7SL364P
ENSG00000279476	GRINA	RN7SL473P
ENSG00000281100	GSDMC	RNF213-AS1
ENSG00000283849	GSTO1	RNU1-100P
ENSG00000284882	GUCY1A1	RNU6-1294P
ENSG00000285710	H1-0	SASH1
ENSG00000286975	H19	SCLT1
ENSG00000287192	H2BC18	SELENOP
ENSG00000287733	H2BC21	SEMA3B
ENSG00000288731	H4C8	SFRP1
ENSG00000288932	HDX	SH3PXD2B
ENSG00000289196	HHEX	SHOX2
ENSG00000289310	HLA-G	SHTN1
ENSG00000289912	HLA-H	SIGLEC11
ENSG00000291077	HM13-IT1	SIPA1L2
EPAS1	HMGB1P3	SLC12A3
EPCAM-DT	HOMER3-AS1	SLC22A16
EPHB1	HTR3B	SLC2A3P2
ETV6	IDO2	SLC52A1
EVI2A	IER5	SLC6A13
EXOSC9	IFIT1P1	SLITRK4
FAM168A	IGF2BP3	SMAD3
FAS	IL1B	SMCO4
FGD6	ITSN1	SOBP
FIG4	JPX	SSTR2
FOXN2	KCNJ10	SSTR3
FRMD4B	KCNMB1	STK24-AS1
FRRS1	KIAA1109	STK3
FUNDC2P4	KLF4	SYT15-AS1
FYB1	LENG9	SYTL3
FYTTD1	LGALS1	TGM1
FZD2	LGALS8-AS1	TMEM121B
FZD5	LGALS9DP	TPRG1-AS1
GAB1	LINC00189	TSPAN2
GAB2	LINC00968	ZNF702P
GABRR2	LINC01506	ZNF710
GCA	LINC01637
GCNT2	LINC02287
GK	LINC02757
GNG5	LINC02785
GNS	LINC02896
GPBP1	LINC03048
GPR141BP	LOC101927164
GPR160P1	LOC101927745
GPR42	LOC105371730
GRIPAP1	LOC107986032
GSN	LOC441239
H3-3A	LOC643709
H3P6	LOXHD1
HAUS4	LOXL3
HBEGF	LRFN4
HERPUD2	LRRK2-DT
HIF1A	LTF
HIRA	LYL1
HIVEP2	MAP2K6
HK3	MAP3K13
HLA-A	MARCHF1
HLA-B	MED28-DT
HLA-C	MIR4477B
HLA-DRB1	MMP17
HLA-F	MMP8
HNRNPLL	MR1
HORMAD1	MT1E
HOXA1	MT1F
HSPA1B	MTMR11
HSPA8P5	MVB12B
IER2	MYEOV
IFITM2	MYO10
IGHEP2	MYOSLID
IGSF6	NAPRT
IL17RD	NASPP1
IL31RA	NFIL3
IREB2	NID1
IRF2-DT	NQO2-AS1
ITM2B	NTSR1
ITPK1	NUCB1-AS1
ITPRID2	NUDT16L2P
ITPRID2-DT	OAF
ITPRIP	ODAD3
KCNJ2	OR2B6
KCNJ2-AS1	OR52K1
KCTD19	OSCAR
KIAA0040	OSM
KIAA1217	P2RX7
KIAA1522	P2RY14
KIF23	P2RY2
KIF26B	PADI6
LAG3	PALM2AKAP2
LAMP2	PDE4DIPP7
LGALS8	PDXP-DT
LGSN	PLA2G4C
LILRB2	PLAGL2
LINC00639	PLEK
LINC01138	PLSCR4
LINC01176	PMAIP1
LINC01359	PMVK
LINC01504	PNMA5
LINC01887	POLE4
LINC02033	PRKCD
LINC02285	PRLR
LINC02362	PRR5
LINC02363	PSMA4
LINC02422	PTGIR
LINC02471	PTPRN2
LINC02701	PTPRO
LINC02705	PWWP2B
LINC02723	PYCARD-AS1
LINC02798	RAB43
LOC100128059	RARA-AS1
LOC100129066	RENO1
LOC105369344	RGS1
LOC124902709	RILP
LOC728488	RN7SL1
LPCAT2	RN7SL32P
LPIN2	RN7SL356P
LRRCC1	RN7SL587P
LY86	RNASE1
MAB21L3	RNVU1-1
MAML2	RPL12P42
MAP3K5	RPL13AP12
MAPK8IP2	RPP25
MCL1	RPS28P1
MCPH1-AS1	RTN4RL2
MED12L	SCAMP1-AS1
MGAM2	SCAND1
MGAT1	SCIN
MICB-DT	SDF2L1
MILR1	SDS
MIR103A2	SEC24D
MIR1282	SERPINB1
MIR130AHG	SERTAD3
MIR3125	SH3TC1
MIR3174	SIGLEC12
MIR3198-1	SIL1
MIR320E	SLC1A3
MIR4308	SLC2A6
MIR4433A	SLC35E4
MORC3	SLC51A
MRPL17	SMARCE1P6
MS4A14	SPATA13
MS4A6A	SPATA32
MSL3	SPTLC2
MTCO3P11	SQLE
MTND1P11	SSC4D
MTND4P14	ST3GAL5-AS1
MVP	STAP2
MXD1	STBD1
MXD3	STIMATE
MYLIP	SYNPO2
MYO7A	TAFA2
N4BP1	TBC1D8
NAIP	TBKBP1
NAIPP2	TCF3P1
NCAPGP1	TCF7L1
NCF1B	TCF7L2
NDUFB6	TCN1
NFE2L3	TGM2
NGFR	TICAM2-AS1
NHSL1-AS1	TMEM252
NLN	TMEM45A
NLRP3	TMEM51
NOS1AP	TMEM92
NRBF2	TNF
NRN1	TPMT
NT5DC4	TRD-AS1
NUDT16-DT	TRIB2
NUDT19P5	TRIM34
NUP50-DT	TRIM71
OGFR	TRIM72
OR52V1P	TTC38
OSBPL5	UPF3AP3
OSBPL6	VAMP3
P2RY12	WDR49
P2RY6	XXYLT1-AS2
PAIP1P1	ZCWPW2
PAK1	ZDHHC19
PANK2	ZG16B
PARP4	ZNF200
PATL1-DT	ZNF703
PCBP1-AS1
PDE4B
PDGFRL
PDIA3P1
PHLDA2
PHLPP1
PIGB
PIK3CD-AS1
PIK3R5-DT
PKN2
PLAGL1
PLEKHN1
PPCDC
PPP2R2A
PRAL
PRDM1
PRDM5
PRKAG2
PRRG4
PSEN2
PSMD6-AS2
PSME2P1
PSTPIP2
PTGS2
PTK2B
PTX3
QKI
RAB31
RAB33B
RABGAP1L
RABGAP1L-IT1
RALB
RBM11
RCBTB2
REC8
RERE
RERE-AS1
RESF1
RFPL4A
RGS19
RHOT1
RICTOR
RIF1
RIN1
RIPK1
RN7SL491P
RN7SL600P
RN7SL605P
RNA5SP237
RNASE2
RNASEH2B
RNASEH2B-AS1
RNASEL
RNF114
RNF135
RNF138
RNF149
RNF185
RNF217
RNF31
RNU4-24P
RNU6-1176P
RNU6-388P
RPAP3-DT
RPL12P27
RPL17P10
RPS15AP29
RPS19P3
RPS2P44
RPS9P3
RRAS
S100A12
S1PR2
SASH3
SCARF1
SCML4
SCUBE2
SDSL
SERTAD1
SETX
SH3RF1
SIK3
SLAMF8
SLC12A8
SLC18A1
SLC22A15
SLC22A4
SLC25A28
SLC25A30
SLC26A8
SLC9A7P1
SLC9A9
SLFN11
SMAD1
SP1
SP140L
SPATA1
SPG11
SPG21
SPHK1
SPSB1
ST3GAL2
ST3GAL6
ST8SIA4
STAP1
STK24
STK32B
STOML1
STPG4
SYNJ1
TACSTD2
TAPBP
TATDN2P2
TBC1D1
TBC1D2B
TCF4
TET2
THEMIS2
TICAM2
TLE4
TLR1
TLR3
TLR4
TMED7
TMEM144
TMEM170B
TMEM219
TMEM252-DT
TMEM51-AS1
TNFAIP3
TOP1
TRIM56
TRPV4
TSNAX-DISC1
TXLNB
TXNIP
UBE2S
UBQLNL
USP15
USP30-AS1
USPL1
VCPIP1
WASHC4
WDFY3
WIPI1
XBP1P1
XIAP
XKR7
XRCC4
ZNF117
ZNF267
ZNF687-AS1
ZNF710-AS1
ZNRF2

## Sheet: enrichment of G2 unique
Enrichment FDR	nGenes	Pathway Genes	Fold Enrichment	Pathway	URL	Genes
1.6114e-08	68	2025	2.3667	R-HSA-168256 Immune System	https://reactome.org/PathwayBrowser/#/R-HSA-168256	TLR4 FYB1 DEGS1 ATP6V0E1 TLR3 TYROBP CREG1 IDH1 LY86 S100A8 LYN CSF1 CTSH RNASE2 LAMP2 ITGA4 CD46 GNS DSP CCL3L3 CD36 TNFAIP3 CTSS PSMA3 PTX3 GCA CSF2RB PTGS2 MNDA CCR2 CD86 CAPZA2 CASP4 CAPZA1 RAB10 LYZ S100A12 MEF2A KIF23 RNASEL MCL1 PAK1 CUL1 TLR1 HIF1A CLEC12A RICTOR SH3RF1 EIF4E3 RNF217 RNF138 MYLIP CLEC2B NUP205 TANK TIFA ERP44 FUCA2 CLEC7A FANCL CLEC5A TBK1 CLEC4E GAB2 SH2B3 UBE2J1 RAP2C W…
0.00495285	60	2502	1.69014	R-HSA-162582 Signal Transduction	https://reactome.org/PathwayBrowser/#/R-HSA-162582	CDC42EP2 CHD1 ATP6V0E1 PHLPP1 DIAPH2 PRDM1 STAM2 ABCA1 S100A8 LYN SP1 RALB TCF4 DSP CCL3L3 TNFAIP3 FAS PSMA3 CSF2RB CTNNA1 CCR2 CD86 LPAR6 PLA2G4A NRIP1 PSEN2 ADCY7 MEF2A TLE4 CXCL9 PAK1 GAB1 CUL1 FZD2 NCOA2 SMAD1 PKN2 HIF1A TOR1AIP1 LRRK2 CDC73 RICTOR SH3RF1 RHOT1 MAML2 KDM1B SPPL2A MYLIP H2AC6 NLN P2RY12 SCUBE2 PRKAG2 TBK1 ARHGAP26 GAB2 SH2B3 CYSLTR1 ST3GAL6 USP15
3.76053e-08	45	1071	2.96129	R-HSA-168249 Innate Immune System	https://reactome.org/PathwayBrowser/#/R-HSA-168249	TLR4 DEGS1 ATP6V0E1 TLR3 TYROBP CREG1 IDH1 LY86 S100A8 LYN CTSH RNASE2 LAMP2 CD46 GNS DSP CD36 TNFAIP3 CTSS PSMA3 PTX3 GCA MNDA CCR2 CAPZA2 CASP4 CAPZA1 RAB10 LYZ S100A12 MEF2A PAK1 CUL1 TLR1 CLEC12A TANK TIFA ERP44 FUCA2 CLEC7A CLEC5A TBK1 CLEC4E GAB2 RAP2C
0.0192767	36	1392	1.82273	R-HSA-597592 Post-translational protein modification	https://reactome.org/PathwayBrowser/#/R-HSA-597592	ATXN7 STAM2 POLB CSF1 TOP1 TNFAIP3 PSMA3 CAPZA2 NRIP1 CAPZA1 STX17 RAB10 GCNT1 XRCC4 CUL1 NCOA2 SMAD1 HIF1A CDC73 DCUN1D3 RHOT1 KDM1B ST8SIA4 PIGB NUP205 RAB8B H2AC6 RNF185 VCPIP1 BARD1 FUCA2 RAB33B ST3GAL6 TMED7 USP15 WSB1
0.0117662	25	802	2.19697	R-HSA-1280218 Adaptive Immune System	https://reactome.org/PathwayBrowser/#/R-HSA-1280218	TLR4 FYB1 TYROBP S100A8 LYN CTSH ITGA4 CD36 CTSS PSMA3 CD86 CAPZA2 CAPZA1 KIF23 PAK1 CUL1 TLR1 RICTOR SH3RF1 RNF217 RNF138 MYLIP CLEC2B UBE2J1 WSB1
6.66434e-05	23	458	3.53933	R-HSA-6798695 Neutrophil degranulation	https://reactome.org/PathwayBrowser/#/R-HSA-6798695	DEGS1 TYROBP CREG1 IDH1 S100A8 CTSH RNASE2 LAMP2 GNS DSP CD36 CTSS PTX3 GCA MNDA RAB10 LYZ S100A12 CLEC12A ERP44 FUCA2 CLEC5A RAP2C
0.00854635	18	452	2.80668	R-HSA-449147 Signaling by Interleukins	https://reactome.org/PathwayBrowser/#/R-HSA-449147	LYN CSF1 CCL3L3 CD36 PSMA3 CSF2RB PTGS2 CCR2 CD86 CAPZA1 S100A12 MEF2A MCL1 CUL1 HIF1A TIFA TBK1 GAB2
0.000172859	13	164	5.58673	R-HSA-168898 Toll-like Receptor Cascades	https://reactome.org/PathwayBrowser/#/R-HSA-168898	TLR4 TLR3 LY86 S100A8 CD36 CTSS S100A12 MEF2A CUL1 TLR1 TANK TIFA TBK1
0.0117662	13	280	3.27223	R-HSA-5688426 Deubiquitination	https://reactome.org/PathwayBrowser/#/R-HSA-5688426	ATXN7 STAM2 POLB TNFAIP3 PSMA3 SMAD1 HIF1A RHOT1 KDM1B H2AC6 VCPIP1 BARD1 USP15
0.000976376	11	141	5.49835	R-HSA-166016 Toll Like Receptor 4 TLR4 Cascade	https://reactome.org/PathwayBrowser/#/R-HSA-166016	TLR4 LY86 S100A8 CD36 S100A12 MEF2A CUL1 TLR1 TANK TIFA TBK1
0.0117662	8	110	5.12573	R-HSA-166058 MyD88:MALTIRAP cascade initiated on plasma membrane	https://reactome.org/PathwayBrowser/#/R-HSA-166058	TLR4 S100A8 CD36 S100A12 MEF2A CUL1 TLR1 TIFA
0.0117662	8	110	5.12573	R-HSA-168188 Toll Like Receptor TLR6:TLR2 Cascade	https://reactome.org/PathwayBrowser/#/R-HSA-168188	TLR4 S100A8 CD36 S100A12 MEF2A CUL1 TLR1 TIFA
0.0117662	8	113	4.98965	R-HSA-168179 Toll Like Receptor TLR1:TLR2 Cascade	https://reactome.org/PathwayBrowser/#/R-HSA-168179	TLR4 S100A8 CD36 S100A12 MEF2A CUL1 TLR1 TIFA
0.0117662	8	113	4.98965	R-HSA-181438 Toll Like Receptor 2 TLR2 Cascade	https://reactome.org/PathwayBrowser/#/R-HSA-181438	TLR4 S100A8 CD36 S100A12 MEF2A CUL1 TLR1 TIFA
0.0080348	5	31	11.3675	R-HSA-5260271 Diseases of Immune System	https://reactome.org/PathwayBrowser/#/R-HSA-5260271	TLR4 TLR3 S100A8 CD36 TLR1
0.0080348	5	31	11.3675	R-HSA-5602358 Diseases associated with the TLR signaling cascade	https://reactome.org/PathwayBrowser/#/R-HSA-5602358	TLR4 TLR3 S100A8 CD36 TLR1
0.00845519	4	17	16.5832	R-HSA-5602498 MyD88 deficiency TLR2/4	https://reactome.org/PathwayBrowser/#/R-HSA-5602498	TLR4 S100A8 CD36 TLR1
0.00895812	4	18	15.662	R-HSA-5603041 IRAK4 deficiency TLR2/4	https://reactome.org/PathwayBrowser/#/R-HSA-5603041	TLR4 S100A8 CD36 TLR1
0.0117662	4	21	13.4245	R-HSA-5686938 Reg. of TLR by endogenous ligand	https://reactome.org/PathwayBrowser/#/R-HSA-5686938	TLR4 S100A8 CD36 TLR1
0.000584861	3	3	70.4788	R-HSA-434313 Intracellular metabolism of fatty acids regulates insulin secretion	https://reactome.org/PathwayBrowser/#/R-HSA-434313	ACSL4 ACSL3 CD36
